# Supplementary material for: Structures of S-(pyridin-2-yl) 4-nitro­benzo­thio­ate, S-(pyridin-2-yl) 4-methyl­benzo­thio­ate and S-(pyridin-2-yl) 4-meth­oxy­benzo­thio­ate: building blocks for low-symmetry multifunctional tetra­pyrroles
Source: Acta Crystallogr E Crystallogr Commun. 2023 Feb 9;79(Pt 3):157–62. doi: 10.1107/S2056989023001056 (PMC9993908; doi:10.1107/S2056989023001056)
Supplement: Supplementary file 1 [file e-79-00157-sup1.cif]

##############################################################################
#                                                                            #
# This CIF contains the data in a paper accepted for publication in          #
# Acta Crystallographica Section E. It conforms to the requirements of       #
# Notes for Authors for Acta Crystallographica Section E, and has been       #
# peer reviewed under the auspices of the IUCr Commission on Journals.       #
#                                                                            #
# Full details of the Crystallographic Information File format               #
# are given in the paper "The Crystallographic Information File (CIF):       #
# a New Standard Archive File for Crystallography" by S. R. Hall, F. H.      #
# Allen and I. D. Brown [Acta Cryst. (1991), A47, 655-685].                  #
#                                                                            #
# The current version of the core CIF dictionary is obtainable from          #
# ftp://ftp.iucr.org/pub/cif_core.dic.                                       #
#                                                                            #
# Software is freely available for graphical display of the structure(s)     #
# in this CIF. For information consult the CIF software page                 #
# http://www.iucr.org/resources/cif/software.                                #
#                                                                            #
# This file may be used for bona fide research purposes within the           #
# scientific community so long as proper attribution is given to the journal # 
# article from which it was obtained.                                        #
#                                                                            #
##############################################################################
data_1
_audit_creation_method
;
Olex2 1.3
(compiled 2020.11.12 svn.r5f609507 for OlexSys, GUI svn.r6272)
;
_chemical_name_systematic
;
<i>S</i>-(Pyridin-2-yl) 4-nitrobenzothioate
;
_chemical_name_common     ?
_chemical_formula_moiety     'C12 H8 N2 O3 S'
_chemical_formula_sum     'C12 H8 N2 O3 S'
_chemical_formula_iupac     'C12 H8 N2 O3 S'
_chemical_formula_weight     260.26
_chemical_melting_point     ?
_chemical_absolute_configuration     ad
_space_group_crystal_system     orthorhombic
_space_group_name_H-M_alt     'P n a 21'
_space_group_name_Hall     'P 2c -2n'
loop_
    _space_group_symop_operation_xyz
    'x, y, z'
    '-x, -y, z+1/2'
    'x+1/2, -y+1/2, z'
    '-x+1/2, y+1/2, z+1/2'
_cell_length_a     23.0774(11)
_cell_length_b     12.5622(5)
_cell_length_c     3.8498(2)
_cell_angle_alpha     90
_cell_angle_beta     90
_cell_angle_gamma     90
_cell_volume     1116.07(9)
_cell_formula_units_Z     4
_cell_measurement_reflns_used     5322
_cell_measurement_theta_min     3.831
_cell_measurement_theta_max     69.287
_cell_measurement_temperature     100(2)
_exptl_crystal_description     needle
_exptl_crystal_colour     'clear colourless'
_exptl_crystal_size_max     0.37
_exptl_crystal_size_mid     0.05
_exptl_crystal_size_min     0.04
_exptl_crystal_density_diffrn     1.549
_exptl_crystal_density_meas     ?
_exptl_crystal_density_method     'not measured'
_exptl_crystal_F_000     536
_exptl_absorpt_coefficient_mu     2.621
_exptl_absorpt_correction_type     multi-scan
_exptl_absorpt_process_details
;
(SADABS; Krause <i>et al.</i>,  2015)
;
_exptl_absorpt_correction_T_min     0.5956
_exptl_absorpt_correction_T_max     0.7532
_diffrn_ambient_temperature     100(2)
_diffrn_source     'microfocus sealed X-ray tube'
_diffrn_source_power     0.029796
_diffrn_source_voltage     49.66
_diffrn_source_current     0.6
_diffrn_radiation_type     'Cu K\a'
_diffrn_radiation_wavelength     1.54178
_diffrn_radiation_monochromator     'mirror optics'
_diffrn_measurement_device_type     'Bruker APEXII Kappa Duo'
_diffrn_measurement_device     'Kappa diffractometer'
_diffrn_measurement_method     '\w and \f scans'
_diffrn_detector     'CCD area detector'
_diffrn_detector_area_resol_mean     8.33
_diffrn_reflns_number     8764
_diffrn_reflns_av_R_equivalents     0.0616
_diffrn_reflns_av_unetI/netI     0.0469
_diffrn_reflns_theta_min     3.831
_diffrn_reflns_theta_max     69.798
_diffrn_reflns_theta_full     67.679
_diffrn_measured_fraction_theta_max     0.998
_diffrn_measured_fraction_theta_full     1.000
_diffrn_reflns_limit_h_min     -27
_diffrn_reflns_limit_h_max     28
_diffrn_reflns_limit_k_min     -15
_diffrn_reflns_limit_k_max     15
_diffrn_reflns_limit_l_min     -4
_diffrn_reflns_limit_l_max     4
_diffrn_standards_number     .
_diffrn_radiation_probe     x-ray
_refine_special_details     ?
_reflns_number_total     1870
_reflns_number_gt     1759
_reflns_threshold_expression     'I > 2\s(I)'
_refine_ls_structure_factor_coef     Fsqd
_refine_ls_matrix_type     full
_refine_ls_R_factor_all     0.0457
_refine_ls_R_factor_gt     0.0434
_refine_ls_wR_factor_gt     0.1198
_refine_ls_wR_factor_ref     0.1215
_refine_ls_goodness_of_fit_ref     1.035
_refine_ls_restrained_S_all     1.035
_refine_ls_number_reflns     1870
_refine_ls_number_parameters     163
_refine_ls_number_restraints     1
_refine_ls_hydrogen_treatment     constr
_refine_ls_weighting_scheme     calc
_refine_ls_weighting_details
              'w=1/[\s^2^(Fo^2^)+(0.0767P)^2^+0.6178P] where P=(Fo^2^+2Fc^2^)/3'
_atom_sites_solution_hydrogens     geom
_atom_sites_solution_primary     dual
_atom_sites_solution_secondary     ?
_refine_ls_shift/su_max     0.000
_refine_ls_shift/su_mean     0.000
_refine_diff_density_max     0.451
_refine_diff_density_min     -0.261
_refine_ls_extinction_method     none
_refine_ls_extinction_coef     .
_refine_ls_abs_structure_details
;
Flack <i>x</i> determined using 584 quotients
[(<i>I</i>^+^)-(<i>I</i>^-^)]/[(<i>I</i>^+^)+(<i>I</i>^-^)]
(Parsons <i>et al.</i>,  2013)
;
_refine_ls_abs_structure_Flack     0.02(3)
loop_
    _atom_type_symbol
    _atom_type_description
    _atom_type_scat_dispersion_real
    _atom_type_scat_dispersion_imag
    _atom_type_scat_source
    'C' 'C' 0.0181 0.0091
                         'International Tables Vol C Tables 4.2.6.8 and 6.1.1.4'
    'H' 'H' 0.0000 0.0000
                         'International Tables Vol C Tables 4.2.6.8 and 6.1.1.4'
    'N' 'N' 0.0311 0.0180
                         'International Tables Vol C Tables 4.2.6.8 and 6.1.1.4'
    'O' 'O' 0.0492 0.0322
                         'International Tables Vol C Tables 4.2.6.8 and 6.1.1.4'
    'S' 'S' 0.3331 0.5567
                         'International Tables Vol C Tables 4.2.6.8 and 6.1.1.4'
_computing_data_collection
;
APEX3 (Bruker, 2017)
;
_computing_cell_refinement
;
SAINT (Bruker, 2016)
;
_computing_data_reduction
;
SAINT (Bruker, 2016)
;
_computing_structure_solution
;
<i>SHELXT</i> (Sheldrick, 2015a)
;
_computing_structure_refinement
;
SHELXL (Sheldrick, 2015b)
;
_computing_molecular_graphics
;
Olex2 (Dolomanov <i>et al.</i>,  2009)
;
_computing_publication_material
;
Olex2 (Dolomanov <i>et al.</i>,  2009)
;
loop_
    _atom_site_type_symbol
    _atom_site_label
    _atom_site_fract_x
    _atom_site_fract_y
    _atom_site_fract_z
    _atom_site_U_iso_or_equiv
    _atom_site_adp_type
    _atom_site_calc_flag
    _atom_site_occupancy
    _atom_site_disorder_assembly
    _atom_site_disorder_group
    C C2 0.36818(18) 0.8352(3) 0.5521(14) 0.0304(9) Uani d 1 . .
    H H2 0.330987 0.825272 0.451494 0.037 Uiso calc 1 . .
    C C3 0.38137(18) 0.9340(3) 0.6888(13) 0.0306(9) Uani d 1 . .
    H H3 0.354398 0.990981 0.674849 0.037 Uiso calc 1 . .
    C C4 0.43473(19) 0.9481(3) 0.8464(12) 0.0282(9) Uani d 1 . .
    H H4 0.444798 1.014804 0.945957 0.034 Uiso calc 1 . .
    C C5 0.47344(17) 0.8632(3) 0.8569(12) 0.0259(8) Uani d 1 . .
    H H5 0.510275 0.869893 0.964831 0.031 Uiso calc 1 . .
    C C6 0.45619(15) 0.7686(3) 0.7039(12) 0.0240(8) Uani d 1 . .
    C C8 0.56755(16) 0.7014(3) 0.5347(11) 0.0250(9) Uani d 1 . .
    C C10 0.61366(16) 0.6184(3) 0.4955(11) 0.0228(8) Uani d 1 . .
    C C11 0.60607(17) 0.5140(3) 0.6121(11) 0.0238(8) Uani d 1 . .
    H H11 0.571383 0.494357 0.728517 0.029 Uiso calc 1 . .
    C C12 0.64936(16) 0.4390(3) 0.5575(12) 0.0250(8) Uani d 1 . .
    H H12 0.644736 0.367567 0.633914 0.030 Uiso calc 1 . .
    C C13 0.69883(17) 0.4706(3) 0.3907(12) 0.0249(8) Uani d 1 . .
    C C14 0.70817(17) 0.5742(3) 0.2745(11) 0.0251(9) Uani d 1 . .
    H H14 0.743200 0.593441 0.161129 0.030 Uiso calc 1 . .
    C C15 0.66456(17) 0.6483(3) 0.3299(11) 0.0244(9) Uani d 1 . .
    H H15 0.669537 0.719721 0.254326 0.029 Uiso calc 1 . .
    N N1 0.40512(14) 0.7521(2) 0.5536(10) 0.0265(7) Uani d 1 . .
    N N16 0.74430(14) 0.3901(2) 0.3212(10) 0.0278(8) Uani d 1 . .
    O O9 0.57457(12) 0.79289(18) 0.4455(9) 0.0293(7) Uani d 1 . .
    O O17 0.73740(13) 0.3009(2) 0.4467(10) 0.0379(8) Uani d 1 . .
    O O18 0.78579(13) 0.4153(2) 0.1448(12) 0.0449(10) Uani d 1 . .
    S S1 0.50105(4) 0.65266(6) 0.7155(4) 0.0241(3) Uani d 1 . .
loop_
    _atom_site_aniso_label
    _atom_site_aniso_U_11
    _atom_site_aniso_U_22
    _atom_site_aniso_U_33
    _atom_site_aniso_U_12
    _atom_site_aniso_U_13
    _atom_site_aniso_U_23
    C2 0.0261(19) 0.0317(19) 0.033(2) 0.0016(15) 0.0009(19) 0.0019(19)
    C3 0.036(2) 0.0242(17) 0.031(2) 0.0077(14) 0.0060(19) 0.003(2)
    C4 0.038(2) 0.0191(16) 0.028(2) 0.0014(15) 0.0044(17) -0.0004(16)
    C5 0.030(2) 0.0210(16) 0.027(2) -0.0019(14) 0.0007(17) 0.0000(16)
    C6 0.0271(17) 0.0168(15) 0.028(2) -0.0001(13) 0.0030(17) 0.0025(17)
    C8 0.0270(18) 0.0194(17) 0.029(2) -0.0038(13) -0.0023(17) 0.0008(16)
    C10 0.0294(19) 0.0161(15) 0.023(2) -0.0021(13) -0.0042(15) 0.0006(15)
    C11 0.0268(18) 0.0187(15) 0.026(2) -0.0035(13) -0.0012(15) 0.0011(15)
    C12 0.0303(19) 0.0154(15) 0.029(2) -0.0033(13) -0.0041(18) 0.0031(15)
    C13 0.0268(19) 0.0189(16) 0.029(2) 0.0020(13) -0.0041(16) 0.0007(16)
    C14 0.0259(18) 0.0209(16) 0.029(2) -0.0060(13) -0.0003(16) -0.0007(16)
    C15 0.0285(19) 0.0171(16) 0.028(2) -0.0024(13) -0.0045(16) 0.0015(15)
    N1 0.0308(16) 0.0216(14) 0.0270(19) -0.0026(12) 0.0015(15) 0.0007(15)
    N16 0.0279(17) 0.0229(15) 0.033(2) 0.0003(13) -0.0030(14) -0.0024(15)
    O9 0.0343(15) 0.0164(12) 0.0371(18) -0.0024(10) 0.0016(12) 0.0055(13)
    O17 0.0376(16) 0.0192(13) 0.057(2) 0.0038(10) -0.0016(15) 0.0071(14)
    O18 0.0337(16) 0.0310(14) 0.070(3) 0.0042(12) 0.0145(17) 0.0034(17)
    S1 0.0266(5) 0.0147(4) 0.0310(5) -0.0017(3) 0.0025(3) 0.0006(4)
_geom_special_details
;
 All esds (except the esd in the dihedral angle between two l.s. planes)
 are estimated using the full covariance matrix.  The cell esds are taken
 into account individually in the estimation of esds in distances, angles
 and torsion angles; correlations between esds in cell parameters are only
 used when they are defined by crystal symmetry.  An approximate (isotropic)
 treatment of cell esds is used for estimating esds involving l.s. planes.
;
loop_
    _geom_bond_atom_site_label_1
    _geom_bond_atom_site_label_2
    _geom_bond_site_symmetry_2
    _geom_bond_distance
    _geom_bond_publ_flag
    C2 H2 . 0.9500 ?
    C2 C3 . 1.382(6) ?
    C2 N1 . 1.348(5) ?
    C3 H3 . 0.9500 ?
    C3 C4 . 1.384(6) ?
    C4 H4 . 0.9500 ?
    C4 C5 . 1.392(5) ?
    C5 H5 . 0.9500 ?
    C5 C6 . 1.385(5) ?
    C6 N1 . 1.329(5) ?
    C6 S1 . 1.787(3) ?
    C8 C10 . 1.497(5) ?
    C8 O9 . 1.210(4) ?
    C8 S1 . 1.793(4) ?
    C10 C11 . 1.397(5) ?
    C10 C15 . 1.388(6) ?
    C11 H11 . 0.9500 ?
    C11 C12 . 1.389(5) ?
    C12 H12 . 0.9500 ?
    C12 C13 . 1.369(6) ?
    C13 C14 . 1.393(5) ?
    C13 N16 . 1.482(5) ?
    C14 H14 . 0.9500 ?
    C14 C15 . 1.388(5) ?
    C15 H15 . 0.9500 ?
    N16 O17 . 1.231(4) ?
    N16 O18 . 1.215(5) ?
loop_
    _geom_angle_atom_site_label_1
    _geom_angle_atom_site_label_2
    _geom_angle_atom_site_label_3
    _geom_angle_site_symmetry_1
    _geom_angle_site_symmetry_3
    _geom_angle
    _geom_angle_publ_flag
    C3 C2 H2 . . 118.1 ?
    N1 C2 H2 . . 118.1 ?
    N1 C2 C3 . . 123.7(4) ?
    C2 C3 H3 . . 120.7 ?
    C2 C3 C4 . . 118.5(3) ?
    C4 C3 H3 . . 120.7 ?
    C3 C4 H4 . . 120.5 ?
    C3 C4 C5 . . 119.0(4) ?
    C5 C4 H4 . . 120.5 ?
    C4 C5 H5 . . 121.3 ?
    C6 C5 C4 . . 117.5(4) ?
    C6 C5 H5 . . 121.3 ?
    C5 C6 S1 . . 121.5(3) ?
    N1 C6 C5 . . 125.0(3) ?
    N1 C6 S1 . . 113.4(3) ?
    C10 C8 S1 . . 114.2(3) ?
    O9 C8 C10 . . 122.5(4) ?
    O9 C8 S1 . . 123.3(3) ?
    C11 C10 C8 . . 122.2(3) ?
    C15 C10 C8 . . 117.3(3) ?
    C15 C10 C11 . . 120.5(3) ?
    C10 C11 H11 . . 120.1 ?
    C12 C11 C10 . . 119.9(4) ?
    C12 C11 H11 . . 120.1 ?
    C11 C12 H12 . . 120.9 ?
    C13 C12 C11 . . 118.3(3) ?
    C13 C12 H12 . . 120.9 ?
    C12 C13 C14 . . 123.4(3) ?
    C12 C13 N16 . . 118.5(3) ?
    C14 C13 N16 . . 118.0(4) ?
    C13 C14 H14 . . 121.1 ?
    C15 C14 C13 . . 117.7(4) ?
    C15 C14 H14 . . 121.1 ?
    C10 C15 H15 . . 119.9 ?
    C14 C15 C10 . . 120.2(3) ?
    C14 C15 H15 . . 119.9 ?
    C6 N1 C2 . . 116.2(3) ?
    O17 N16 C13 . . 117.3(3) ?
    O18 N16 C13 . . 118.8(3) ?
    O18 N16 O17 . . 123.9(3) ?
    C6 S1 C8 . . 102.01(17) ?
loop_
    _geom_torsion_atom_site_label_1
    _geom_torsion_atom_site_label_2
    _geom_torsion_atom_site_label_3
    _geom_torsion_atom_site_label_4
    _geom_torsion_site_symmetry_1
    _geom_torsion_site_symmetry_2
    _geom_torsion_site_symmetry_3
    _geom_torsion_site_symmetry_4
    _geom_torsion
    _geom_torsion_publ_flag
    C2 C3 C4 C5 . . . . 1.0(7) ?
    C3 C2 N1 C6 . . . . 1.5(7) ?
    C3 C4 C5 C6 . . . . 0.6(7) ?
    C4 C5 C6 N1 . . . . -1.3(7) ?
    C4 C5 C6 S1 . . . . -177.6(3) ?
    C5 C6 N1 C2 . . . . 0.3(7) ?
    C5 C6 S1 C8 . . . . -54.6(4) ?
    C8 C10 C11 C12 . . . . 177.5(4) ?
    C8 C10 C15 C14 . . . . -177.7(4) ?
    C10 C8 S1 C6 . . . . -177.2(3) ?
    C10 C11 C12 C13 . . . . 0.4(6) ?
    C11 C10 C15 C14 . . . . 0.9(6) ?
    C11 C12 C13 C14 . . . . 0.3(6) ?
    C11 C12 C13 N16 . . . . -178.0(4) ?
    C12 C13 C14 C15 . . . . -0.5(6) ?
    C12 C13 N16 O17 . . . . -6.7(6) ?
    C12 C13 N16 O18 . . . . 173.1(4) ?
    C13 C14 C15 C10 . . . . -0.1(6) ?
    C14 C13 N16 O17 . . . . 174.9(4) ?
    C14 C13 N16 O18 . . . . -5.3(6) ?
    C15 C10 C11 C12 . . . . -1.0(6) ?
    N1 C2 C3 C4 . . . . -2.1(8) ?
    N1 C6 S1 C8 . . . . 128.6(3) ?
    N16 C13 C14 C15 . . . . 177.8(4) ?
    O9 C8 C10 C11 . . . . 177.3(4) ?
    O9 C8 C10 C15 . . . . -4.1(6) ?
    O9 C8 S1 C6 . . . . 1.5(4) ?
    S1 C6 N1 C2 . . . . 176.9(3) ?
    S1 C8 C10 C11 . . . . -4.0(5) ?
    S1 C8 C10 C15 . . . . 174.6(3) ?
loop_
    _geom_hbond_atom_site_label_D
    _geom_hbond_atom_site_label_H
    _geom_hbond_atom_site_label_A
    _geom_hbond_site_symmetry_A
    _geom_hbond_distance_DH
    _geom_hbond_distance_HA
    _geom_hbond_distance_DA
    _geom_hbond_angle_DHA
    _geom_hbond_publ_flag
    C3 H3 O18 3_466 0.95 2.68 3.396(5) 132.9 yes
    C4 H4 O9 2_675 0.95 2.46 3.283(4) 145.3 yes
    C5 H5 O9 1_556 0.95 2.56 3.371(5) 143.2 yes
    C12 H12 N1 2_665 0.95 2.49 3.315(5) 145.4 yes
    C14 H14 O17 4_654 0.95 2.77 3.359(4) 120.9 yes
    C15 H15 O17 4_654 0.95 2.66 3.312(5) 126.6 yes
_shelx_space_group_comment
;
The symmetry employed for this shelxl refinement is uniquely defined
by the following loop, which should always be used as a source of
symmetry information in preference to the above space-group names.
They are only intended as comments.
;
_shelx_estimated_absorpt_T_min     0.444
_shelx_estimated_absorpt_T_max     0.902
_shelx_hkl_file
;
   0   0  -1    0.17    0.21
   0   0  -1    0.19    0.88
   0   0   1    0.14    0.21
   0   0  -2    8.34    0.80
   0   0  -2    8.71    1.36
   0   0  -3   -0.02    0.29
   0   0  -3   -0.03    0.22
   0   0   4    3.15    0.51
   0   0   4    3.91    0.56
   0  -1   0    0.01    0.10
   0   1   0   -0.07    0.08
   0  -1   1  858.13   61.35
   0   1  -1  924.76   61.49
   0   1  -1 1000.00   61.37
   0   1  -1  936.45   61.36
   0  -1  -2    0.70    0.96
   0  -1  -2   -0.21    0.22
   0   1  -2    0.64    0.32
   0   1  -2   -0.14    1.04
   0   1  -3    1.30    0.38
   0  -1  -3    0.91    0.33
   0  -1   4    1.15    0.35
   0  -1   4    1.24    0.69
   0   1   4    1.37    0.31
   0  -1   4    1.28    0.34
   0   1  -4    2.80    0.53
   0  -1  -4    1.67    0.39
   0   1   4    1.50    0.33
   0  -2   0   56.53    3.86
   0   2   0   58.19    3.86
   0   2  -1    0.07    0.25
   0  -2   1    0.01    0.28
   0   2  -1   -0.02    0.28
   0   2  -1   -0.66    0.69
   0   2  -2   50.39    3.69
   0   2  -2   39.15    3.16
   0   2  -2   47.72    3.31
   0  -2  -2   46.92    3.13
   0  -2  -2   46.71    3.78
   0  -2  -3    3.11    0.50
   0   2  -3    4.52    0.68
   0  -2   4   23.22    1.68
   0  -2   4   23.36    1.79
   0  -2   4   22.21    1.65
   0   2  -4   23.59    1.77
   0   2   4   20.87    1.62
   0   2   4   20.77    1.64
   0  -3   0   -0.10    0.23
   0   3   0    0.27    0.44
   0  -3   0    0.05    0.24
   0   3   0   -0.26    0.24
   0   3  -1  146.09   10.81
   0  -3   1  175.05   10.94
   0   3  -1  170.34   10.96
   0  -3  -1  149.07   10.79
   0  -3   1  166.13   10.79
   0   3  -1  164.53   11.06
   0   3  -1  173.36   10.97
   0   3  -2    0.64    0.32
   0   3  -2   -0.01    0.26
   0   3  -2    0.09    0.86
   0  -3  -2   -0.24    0.19
   0   3  -3    1.99    0.52
   0   3  -3    0.76    0.39
   0  -3  -3    0.54    0.21
   0  -3   4    6.41    0.79
   0  -3   4    6.56    0.76
   0  -3   4    5.16    0.70
   0  -4   0   90.08    6.45
   0  -4   0   99.77    6.44
   0   4   0   96.84    6.54
   0   4   0   94.85    6.46
   0   4  -1    0.10    0.30
   0  -4   1    0.65    0.21
   0   4  -1   -0.13    0.73
   0   4  -1    0.06    0.26
   0   4  -1   -0.11    0.21
   0  -4  -1   -0.20    0.20
   0  -4   1    0.04    0.35
   0   4  -2   84.27    5.91
   0  -4  -2   91.19    5.87
   0   4  -2   82.48    5.98
   0   4  -2   94.81    6.44
   0   4  -2   85.46    6.13
   0  -4   3    0.26    0.32
   0   4  -3    1.98    0.56
   0  -4   3    0.50    0.67
   0  -4   3    0.10    0.34
   0  -4   4    7.97    0.78
   0  -4   4    8.28    0.98
   0  -4   4    8.40    0.81
   0   5   0    0.07    0.62
   0  -5   0    0.01    0.19
   0  -5   0   -0.26    0.30
   0   5  -1   13.33    1.41
   0  -5  -1   11.85    0.94
   0  -5   1    8.37    1.05
   0   5  -1   12.86    0.92
   0   5  -2    0.18    0.31
   0   5  -2    0.48    1.06
   0  -5   3   20.76    1.72
   0  -5   3   20.46    1.67
   0  -5   3   22.50    1.80
   0   5  -3   20.01    1.75
   0  -5   4    0.44    0.29
   0  -5   4    1.12    0.41
   0  -5   4    1.11    0.34
   0  -6   0    2.93    0.39
   0   6   0    3.64    0.87
   0  -6   0    2.89    0.55
   0  -6  -1   -0.15    0.32
   0  -6   1   -0.39    0.40
   0   6  -1   -0.12    0.20
   0  -6   1    0.05    0.22
   0   6  -1    0.37    0.74
   0   6  -2    2.49    1.17
   0  -6   3    1.24    0.63
   0  -6   3    1.77    0.56
   0  -6   4    4.02    0.60
   0  -6   4    4.14    0.56
   0   7   0    0.13    0.65
   0  -7   0    0.40    0.40
   0  -7   0    0.08    0.32
   0  -7   0    0.13    0.27
   0  -7   1   19.05    1.58
   0  -7  -1   14.79    1.24
   0   7  -1   16.25    1.77
   0  -7   1   20.84    1.32
   0   7  -2   -0.15    0.84
   0  -7   3    4.67    0.74
   0  -7   3    4.43    0.69
   0  -7   3    3.36    0.79
   0  -7   4    6.56    0.66
   0  -7   4    6.27    0.63
   0   8   0    4.67    1.11
   0  -8   0    2.78    0.44
   0  -8   0    2.56    0.55
   0  -8   0    3.36    0.65
   0   8  -1   -0.60    0.75
   0  -8  -1   -0.26    0.27
   0  -8   1    0.12    0.51
   0  -8   1    0.46    0.29
   0  -8  -2    5.00    0.52
   0   8  -2    2.49    1.14
   0  -8   3    2.07    0.66
   0  -9   0   -0.18    0.33
   0  -9   0    0.29    0.36
   0   9   0    0.47    0.84
   0  -9   0    0.23    0.46
   0   9  -1   51.97    4.35
   0  -9   1   52.77    4.09
   0  -9   1   54.21    3.78
   0  -9  -1   57.98    3.83
   0  -9   2    0.27    0.47
   0  -9   2    0.51    0.47
   0  -9  -2    0.03    0.29
   0  -9   2    0.14    0.51
   0   9   2   -0.15    0.53
   0   9   2    2.12    0.58
   0  -9   2    0.08    0.41
   0   9  -2    1.31    0.66
   0  -9   3    1.20    0.46
   0  -9   3    1.58    0.44
   0  -9   3    1.55    0.72
   0  10   0   38.26    3.33
   0 -10   0   35.59    2.72
   0 -10   0   39.80    3.00
   0 -10   0   38.00    2.88
   0 -10   1    0.14    0.40
   0 -10  -1    0.21    0.37
   0 -10   1    0.33    0.39
   0 -10   1   -0.43    0.57
   0  10   1    0.55    0.45
   0  10  -1   -0.37    0.43
   0  10  -1   -0.25    0.46
   0 -10   1   -0.02    0.34
   0  10  -2   65.57    4.90
   0 -10   2   69.89    4.92
   0 -10  -2   69.94    4.87
   0 -10   2   78.96    5.10
   0 -10   3    0.25    0.34
   0 -10   3    0.22    0.48
   0 -10   3   -0.15    0.29
   0 -11   0   -0.04    0.39
   0  11   0    0.38    0.42
   0  11   0   -0.15    0.38
   0  11   0   -0.41    0.52
   0 -11   0   -0.31    0.46
   0 -11   1   14.94    1.49
   0 -11   1   14.91    1.41
   0 -11  -1   18.17    1.44
   0  11  -1   14.72    1.42
   0  11   1   15.77    1.46
   0 -11   1   15.45    1.42
   0  11  -1   15.92    1.53
   0  11  -2    0.30    0.45
   0 -11   2   -0.21    0.49
   0 -11  -2   -0.38    0.29
   0 -11   2    0.04    0.37
   0 -11   3   49.41    3.48
   0  12   0   -0.22    0.33
   0 -12   0    0.37    0.44
   0 -12   0    0.31    0.43
   0  12   0    0.13    0.44
   0  12   0    0.44    0.39
   0 -12   0    0.37    0.46
   0 -12   1    0.27    0.39
   0  12   1    0.66    0.45
   0 -12   1    0.17    0.45
   0  12  -1    0.64    0.48
   0 -12   1   -0.36    0.35
   0 -12  -1   -0.06    0.31
   0 -12   2   74.06    5.54
   0  12  -2   86.91    5.58
   0 -12   2   83.46    5.65
   0  13   0    0.20    0.41
   0 -13   0    0.03    0.31
   0 -13   0   -0.20    0.48
   0 -13   0   -0.01    0.36
   0 -13   1    7.91    0.82
   0 -13   1    6.75    0.88
   0  13  -1    8.80    0.91
   0 -13   2    0.04    0.33
   0  13  -2    0.18    0.33
   0 -13   2    0.02    0.23
   0 -14   0   43.27    3.02
   0  14   0   44.46    3.04
   0 -14   0   40.90    3.06
   0 -14   1    0.28    0.30
   0 -14   1    0.34    0.28
   0 -14  -1    0.15    0.21
   0  14  -1    0.22    0.34
   0  15   0    0.07    0.21
   0 -15   0    0.36    0.24
  -1   0   0    0.03    0.07
   1   0   0   -0.02    0.05
   1   0  -1    0.04    0.21
  -1   0   1   -0.15    0.27
   1   0  -1    0.01    0.79
   1   0   1    0.03    0.15
   1   0  -1    0.04    0.20
  -1   0  -1    0.13    0.77
  -1   0  -1    0.14    0.17
  -1   0  -2   -0.15    0.24
  -1   0  -2   -0.56    0.82
   1   0  -2   -0.43    0.86
   1   0  -2   -0.10    0.27
   1   0  -3    0.02    0.32
  -1   0  -3   -0.04    0.24
  -1   0  -3   -0.05    0.33
   1   0  -3   -1.45    1.32
   1   0  -3   -0.22    0.24
  -1   0   4    6.43    0.70
  -1   0   4    7.06    0.87
  -1   0   4    6.55    0.73
   1   1   0   69.00    4.59
  -1  -1   0   67.32    4.48
   1  -1  -1  282.69   18.96
  -1  -1   1  320.10   19.37
   1   1   1  292.10   18.94
  -1   1  -1  280.47   19.43
  -1   1  -1  272.88   19.32
   1   1  -1  288.32   19.19
   1   1  -1  316.36   19.04
   1   1  -1  269.34   19.02
  -1   1   1  293.59   19.27
   1  -1   1  273.67   19.01
  -1   1  -2   40.81    2.72
  -1   1  -2   40.15    3.13
   1  -1  -2   36.20    2.72
   1  -1  -2   37.68    3.30
  -1  -1  -2   33.79    2.59
   1   1  -2   40.82    2.83
  -1  -1  -2   35.38    3.13
   1   1  -2   40.93    3.26
   1  -1  -3    4.93    0.63
   1  -1  -3    2.82    1.56
  -1   1  -3    3.27    0.59
   1   1  -3    2.30    1.52
   1   1  -3    4.85    0.70
  -1  -1  -3    2.56    0.46
  -1  -1  -3    2.62    0.45
   1  -1  -4    5.92    0.73
   1   1   4    6.05    0.72
  -1   1  -4    5.38    0.73
  -1  -1   4    6.90    0.82
   1   1   4    7.12    0.69
  -1  -1   4    6.79    0.71
  -1  -1   4    7.23    0.68
  -1   1   4    7.10    0.74
  -1   1   4    8.06    0.99
   1  -1   4    6.98    0.72
   1   1  -4    6.69    0.76
  -1   1   4    7.33    0.71
   1  -1   4    6.70    0.77
   1   2   0    0.09    0.20
  -1  -2   0   -0.08    0.19
   1  -2   0    0.27    0.21
  -1   2  -1   20.81    1.59
   1  -2  -1   19.32    1.51
  -1   2  -1   21.62    1.76
   1   2  -1   22.04    1.91
   1   2  -1   23.37    1.66
   1   2  -1   25.18    1.67
  -1   2  -2    3.63    0.53
   1  -2  -2    4.37    1.38
   1  -2  -2    3.45    0.48
  -1   2  -2    5.14    1.29
  -1   2  -2    5.24    0.65
  -1  -2  -2    7.39    1.56
   1   2  -2    3.07    0.54
   1   2  -2    4.30    1.44
   1   2  -2    4.72    0.66
  -1  -2  -2    3.03    0.41
   1  -2  -3   31.37    2.53
   1  -2  -3   39.50    2.62
  -1   2  -3   32.73    2.44
  -1  -2  -3   28.43    2.20
   1   2  -3   34.70    2.73
   1   2  -3   32.10    3.25
  -1  -2   4    5.17    0.62
  -1  -2   4    4.84    0.72
   1   2   4    9.42    0.83
   1   2   4    8.82    0.86
  -1  -2   4    4.87    0.58
  -1   2   4    4.33    0.58
   1  -2   4    8.67    0.86
   1  -2   4    9.21    0.83
  -1   2   4    4.34    0.63
  -1  -3   0   37.05    2.58
   1  -3   0   33.16    2.46
   1   3   0   36.24    2.55
  -1   3   0   37.18    2.66
  -1  -3   0   36.75    2.56
   1  -3   0   35.60    2.45
   1   3   0   36.50    2.48
  -1   3  -1   67.29    4.57
  -1  -3   1   68.17    4.28
   1  -3  -1   62.32    4.30
  -1   3  -1   63.08    4.43
  -1  -3   1   64.58    4.42
  -1   3  -1   57.91    4.30
   1   3  -1   63.88    4.43
   1  -3   1   68.50    4.43
   1   3  -1   65.22    4.59
   1   3  -1   61.01    4.30
   1   3  -1   68.55    4.46
   1  -3   1   61.45    4.26
  -1   3  -2   80.52    5.45
  -1   3  -2   80.78    5.59
  -1   3  -2   86.13    5.88
   1  -3  -2   79.48    5.61
  -1  -3  -2   73.41    5.31
   1   3  -2   95.87    5.88
   1   3  -2   73.48    5.66
   1   3  -2   87.60    6.14
  -1   3  -3    0.76    0.39
  -1   3  -3    1.62    0.48
   1  -3  -3    0.53    0.23
   1   3  -3    0.74    0.39
   1   3  -3    1.71    0.52
  -1  -3  -3    0.63    0.19
   1   3  -3   -0.37    1.18
  -1  -3   4   24.98    1.83
  -1  -3   4   25.33    1.87
  -1  -3   4   24.20    1.91
   1  -3   4   25.05    1.86
   1  -3   4   25.10    1.89
   1   4   0    5.52    0.78
  -1  -4   0    4.40    0.61
  -1  -4   0    5.21    0.60
   1  -4   0    4.63    0.59
   1   4   0    5.52    0.63
  -1   4   0    6.32    0.81
   1  -4   0    4.99    0.56
   1  -4   0    4.75    0.45
  -1   4  -1  134.34    9.66
  -1  -4   1  154.23    9.51
  -1  -4   1  149.98    9.67
  -1   4  -1  136.44    9.51
   1  -4  -1  136.59    9.47
  -1   4  -1  154.83    9.83
   1   4  -1  147.87    9.46
   1   4  -1  137.74    9.63
   1   4  -1  148.45    9.77
   1  -4   1  147.15    9.60
   1  -4   1  149.98    9.44
  -1  -4  -1  130.59    9.50
   1   4  -1  127.75    9.60
  -1   4  -2   18.90    1.95
  -1   4  -2   19.69    1.48
  -1   4  -2   18.49    1.61
  -1   4  -2   18.06    1.49
   1  -4  -2   17.30    1.26
   1   4  -2   15.56    1.47
   1   4  -2   17.05    1.89
   1   4  -2   17.19    1.37
   1   4  -2   15.29    1.28
  -1   4  -3    8.07    0.90
  -1  -4   3    6.08    0.84
  -1  -4   3    6.14    0.79
  -1  -4   3    7.22    1.04
  -1   4   3    4.67    0.67
   1  -4   3    6.65    1.03
   1  -4   3    5.95    0.80
  -1   4   3    5.07    0.71
   1  -4   3    5.76    0.86
  -1  -4   4   11.18    1.17
  -1  -4   4   12.37    0.99
  -1  -4   4   11.87    1.02
   1  -4   4    9.96    0.89
   1  -4   4   10.10    0.93
   1  -4   4   10.54    1.01
   1   5   0    0.34    0.58
   1  -5   0    0.02    0.33
   1   5   0    0.18    0.31
  -1   5   0    0.11    0.56
   1  -5   0    0.04    0.20
  -1  -5   0    0.15    0.38
  -1  -5   0    0.15    0.19
  -1  -5   1  104.70    7.16
  -1  -5   1  106.87    6.98
   1  -5  -1   99.70    7.00
  -1   5  -1  104.69    6.97
  -1   5  -1  111.92    7.36
   1   5  -1  107.17    7.34
   1   5  -1  107.43    6.95
   1  -5   1  104.13    6.95
  -1  -5  -1   95.32    6.99
   1  -5   1  102.59    7.14
  -1   5  -2   15.64    1.19
   1  -5  -2   14.96    1.20
  -1   5  -2   13.60    1.28
  -1   5  -2   14.17    1.77
   1   5  -2   15.68    1.88
   1   5  -2   14.64    1.23
  -1  -5   3    1.42    0.41
  -1  -5   3    1.25    0.70
   1  -5   3    1.47    0.53
   1  -5   3    0.89    0.70
   1  -5   3    0.88    0.46
  -1  -5   4    4.21    0.56
  -1  -5   4    3.37    0.51
  -1  -5   4    4.08    0.66
   1  -5   4    4.08    0.64
   1  -5   4    3.77    0.52
   1  -5   4    3.81    0.56
   1   6   0   36.71    2.84
  -1  -6   0   38.42    2.70
  -1   6   0   35.30    2.84
   1  -6   0   35.98    2.53
   1  -6   0   37.14    2.67
   1  -6  -1   81.85    5.84
  -1   6  -1   95.92    5.80
  -1   6  -1   89.43    6.24
  -1  -6   1   83.52    5.82
  -1  -6   1   79.14    6.01
   1   6  -1   89.69    6.22
   1   6  -1   96.77    5.76
  -1  -6  -1   83.92    5.95
   1  -6   1   80.33    5.98
   1  -6   1   80.58    5.77
  -1   6  -2   65.97    5.20
  -1   6  -2   68.07    4.59
   1   6  -2   60.98    5.00
   1   6  -2   67.16    4.42
  -1  -6   3   35.76    2.72
  -1  -6   3   35.50    2.65
  -1  -6   3   35.24    2.60
   1  -6   3   31.12    2.35
   1  -6   3   33.74    2.57
   1  -6   3   31.31    2.40
  -1  -6   4    2.84    0.46
  -1  -6   4    1.83    0.44
  -1  -6   4    2.44    0.37
   1  -6   4    1.58    0.40
   1  -6   4    2.39    0.41
   1  -6   4    2.17    0.44
   1   7   0  251.99   16.45
  -1   7   0  241.00   16.28
  -1  -7   0  226.71   15.96
   1  -7   0  253.21   16.25
   1  -7   0  245.90   16.09
  -1  -7   0  252.61   16.10
   1  -7   0  219.06   16.10
  -1   7  -1    4.68    0.44
  -1  -7   1    3.98    0.50
  -1  -7   1    3.65    0.67
   1  -7  -1    4.12    0.59
   1  -7  -1    4.22    0.48
  -1   7  -1    5.15    1.01
   1   7  -1    3.77    1.00
  -1  -7  -1    3.79    0.44
   1  -7   1    5.32    0.85
   1  -7   1    4.61    0.54
  -1   7  -2   51.75    4.25
   1   7  -2   61.99    4.97
  -1  -7   3    3.38    0.61
  -1  -7   3    2.90    0.54
  -1  -7   3    3.51    0.73
   1  -7   3    3.13    0.65
   1  -7   3    1.69    0.79
   1  -7   3    2.26    0.56
  -1  -7   4   24.45    1.86
  -1  -7   4   23.34    1.80
  -1  -7   4   28.66    1.81
   1  -7   4   23.29    1.93
   1  -7   4   28.54    1.93
   1  -7   4   28.72    1.91
   1  -8   0   47.38    3.48
   1  -8   0   53.38    3.65
  -1  -8   0   49.02    3.57
  -1  -8   0   54.97    3.72
  -1  -8   0   46.79    3.65
  -1   8   0   52.20    3.94
   1   8   0   48.71    3.85
  -1  -8   1   71.30    5.52
  -1  -8   1   74.79    5.25
   1  -8  -1   77.66    5.12
  -1   8  -1   81.45    5.81
   1   8  -1   74.81    5.65
   1  -8   1   74.03    5.41
   1  -8   1   74.12    5.12
  -1  -8  -1   80.95    5.26
   1   8   2    1.01    0.59
   1  -8  -2    0.24    0.27
  -1   8  -2    0.77    0.93
  -1  -8   2    1.12    1.06
  -1  -8  -2    0.10    0.26
   1  -8   2    0.80    1.03
   1   8  -2    0.15    0.96
  -1  -8   3   66.86    4.88
  -1  -8   3   77.90    5.05
  -1  -8   3   67.84    4.85
   1  -8   3   71.11    5.19
   1  -8   3   74.50    5.12
   1  -8   3   74.67    5.07
  -1  -9   0   18.57    1.67
   1  -9   0   18.23    1.51
   1  -9   0   17.12    1.41
   1   9   0   18.66    1.95
  -1  -9   0   18.59    1.57
   1  -9   0   18.75    1.64
  -1   9   0   19.42    2.03
   1  -9  -1    4.07    0.63
  -1   9  -1    2.44    1.10
  -1  -9   1    2.44    0.43
  -1  -9   1    4.69    0.87
   1  -9   1    2.97    0.47
   1   9  -1    2.61    1.01
   1  -9   1    3.01    0.83
  -1  -9  -1    3.87    0.61
   1   9   2   23.42    1.69
   1   9   2   21.08    1.70
  -1  -9   2   22.58    1.96
  -1   9  -2   20.82    1.77
  -1  -9   2   23.10    2.03
   1  -9  -2   22.54    1.60
  -1  -9   2   20.02    1.74
  -1  -9  -2   21.91    1.65
  -1   9   2   22.96    1.81
   1  -9   2   21.43    1.86
  -1   9   2   23.53    1.72
   1   9  -2   18.90    1.70
   1  -9   2   20.70    1.76
   1  -9   2   20.87    1.71
  -1  -9   3    1.30    0.41
  -1  -9   3    2.06    0.62
  -1  -9   3    1.69    0.45
   1  -9   3    0.83    0.40
   1  -9   3    0.94    0.37
   1  -9   3    1.41    0.59
   1  10   0    2.26    1.08
  -1 -10   0    1.65    0.47
   1 -10   0    1.53    0.44
   1 -10   0    1.39    0.66
  -1  10   0    1.18    1.01
  -1 -10   0    1.51    0.65
  -1 -10   0    1.61    0.49
  -1 -10   1    5.90    0.78
   1 -10  -1    5.16    0.75
   1  10   1    4.69    0.77
  -1 -10   1    6.13    0.90
  -1  10  -1    5.48    0.87
  -1 -10   1    6.74    0.97
   1  10   1    5.57    0.79
   1 -10   1    4.55    0.67
   1  10  -1    5.05    0.84
   1  10  -1    5.20    0.84
  -1 -10  -1    5.43    0.77
  -1  10   1    5.70    0.82
   1 -10   1    5.29    0.70
   1 -10   1    7.05    0.94
   1 -10   1    6.39    0.95
  -1  10   1    5.32    0.74
  -1 -10   2   18.07    1.71
  -1  10  -2   24.52    1.71
   1 -10  -2   18.13    1.38
  -1 -10   2   17.56    1.59
   1 -10   2   17.48    1.67
   1  10  -2   18.13    1.46
   1 -10   2   14.80    1.41
   1 -10   2   15.52    1.36
  -1  10   2   19.46    1.54
  -1 -10  -2   18.49    1.53
  -1 -10   3    6.85    0.87
   1 -10   3    5.61    0.68
   1 -10   3    6.41    0.73
   1 -10   3    6.48    0.85
  -1 -11   0    0.80    0.40
  -1 -11   0   -0.08    0.60
  -1  11   0    1.01    0.50
  -1  11   0    0.54    0.46
   1  11   0    1.82    0.61
   1 -11   0    0.88    0.64
   1  11   0    0.78    0.42
  -1  11   0    0.60    0.38
   1 -11   0    0.61    0.53
   1  11   0    0.93    0.44
  -1  11  -1    4.13    0.70
   1  11   1    4.37    0.68
  -1 -11   1    4.82    0.90
  -1  11  -1    4.77    0.74
  -1 -11   1    5.57    0.77
   1  11   1    4.53    0.73
   1 -11  -1    4.97    0.77
  -1 -11   1    4.71    0.75
   1  11  -1    4.26    0.69
   1 -11   1    5.23    0.83
  -1 -11  -1    4.46    0.77
   1 -11   1    4.66    0.77
  -1  11   1    4.64    0.69
   1 -11   1    5.30    0.74
   1  11  -1    5.82    0.86
  -1  11  -2    4.49    0.65
   1 -11  -2    4.83    0.67
  -1 -11   2    2.27    0.53
   1  11   2    3.07    0.54
  -1 -11   2    3.06    0.68
  -1 -11  -2    4.74    0.61
   1 -11   2    3.03    0.66
  -1 -11   3    0.99    0.41
   1 -11   3    0.46    0.39
   1 -11   3    0.96    0.42
  -1 -12   0   24.87    2.09
  -1  12   0   25.02    1.98
   1  12   0   24.90    1.94
   1 -12   0   25.83    1.99
  -1  12   0   26.78    2.04
  -1  12   0   24.90    1.97
  -1 -12   0   26.46    2.02
   1  12   0   25.40    2.01
   1 -12   0   24.83    2.13
   1 -12   0   26.80    2.01
  -1 -12   0   28.13    2.09
  -1 -12   1    0.46    0.45
   1  12   1    0.43    0.43
   1 -12  -1   -0.25    0.58
  -1 -12   1    0.48    0.40
   1  12   1    0.87    0.45
   1 -12  -1    0.14    0.38
  -1 -12   1    0.54    0.40
   1 -12   1    0.04    0.37
   1 -12   1   -0.19    0.47
  -1 -12  -1    0.59    0.35
  -1  12   1    0.13    0.42
   1  12  -1    0.89    0.51
   1  12  -1    0.71    0.50
   1 -12   1    1.15    0.47
  -1 -12   2   22.45    1.82
  -1  12  -2   27.76    1.90
  -1 -12   2   22.91    1.91
   1 -12   2   24.49    1.91
   1  12  -2   23.34    1.84
  -1 -13   0   13.99    1.11
   1  13   0   11.16    1.01
   1 -13   0   10.82    1.14
   1 -13   0   12.83    1.10
  -1 -13   0   10.70    1.11
   1 -13   0   12.39    1.10
  -1  13   0    8.30    1.19
   1  13   0   12.04    1.13
  -1 -13   0   12.58    1.09
  -1  13   0   12.05    1.12
  -1 -13   1    2.19    0.46
   1  13   1    2.92    0.65
   1 -13  -1    2.74    0.63
  -1 -13   1    3.40    0.58
   1 -13   1    2.81    0.57
   1 -13   1    2.56    0.47
   1  13  -1    2.99    0.57
  -1  13  -2   21.86    1.70
  -1 -13   2   24.47    1.73
  -1 -13   2   21.43    1.63
   1  13  -2   22.69    1.75
   1 -13   2   24.64    1.80
   1 -14   0    2.89    0.48
  -1 -14   0    2.58    0.45
   1  14   0    4.42    0.58
  -1  14   0    4.11    0.58
  -1 -14   0    2.84    0.45
   1 -14   0    4.15    0.60
  -1 -14   1   17.58    1.25
   1 -14  -1   15.35    1.23
  -1 -14   1   15.22    1.29
  -1 -14  -1   14.80    1.22
   1 -14   1   16.23    1.31
   1 -14   1   15.75    1.21
   1  14  -1   14.61    1.25
  -1  15   0   -0.10    0.37
   1 -15   0   -0.01    0.23
  -1 -15   0    0.27    0.23
   1  15   0    0.37    0.23
  -2   0   0   68.50    4.55
   2   0   0   66.81    4.44
  -2   0  -1  598.53   42.48
   2   0   1  606.57   43.96
  -2   0   1  689.85   42.53
   2   0  -1  684.83   44.21
   2   0  -1  657.28   43.99
   2   0  -1  717.04   43.99
  -2   0  -2   50.28    4.09
  -2   0  -2   57.70    3.78
   2   0  -2   56.03    4.59
   2   0  -2   61.54    4.13
  -2   0  -3    0.71    0.42
   2   0  -3   -0.40    1.24
  -2   0  -3    0.44    0.29
   2   0  -3    0.20    0.30
   2   0  -3    0.73    0.38
   2   0  -4   22.17    1.72
  -2   0   4   23.19    1.79
   2   0   4   21.83    1.64
   2   0   4   22.10    1.67
  -2   0  -4   23.15    1.79
  -2   0   4   22.80    1.73
  -2   0   4   23.61    1.71
   2   1   0    5.88    0.51
  -2  -1   0    5.26    0.48
  -2   1  -1  381.26   25.58
   2  -1  -1  442.04   28.71
   2  -1  -1  428.68   28.72
  -2   1  -1  365.61   25.49
  -2   1   1  408.94   25.46
   2   1  -1  432.09   28.77
   2   1  -1  436.41   28.77
   2   1  -1  434.89   28.95
   2  -1  -2   31.87    2.34
  -2   1  -2   30.35    2.66
  -2   1  -2   35.57    2.31
   2  -1  -2   31.14    2.94
  -2  -1  -2   28.80    2.66
  -2  -1  -2   28.73    2.17
   2   1  -2   33.71    2.90
   2   1  -2   32.92    2.42
   2  -1  -3   35.85    2.39
   2  -1  -3   28.20    3.19
  -2   1  -3   31.15    2.29
  -2  -1  -3   30.15    2.08
  -2  -1  -3   25.10    2.13
   2   1  -3   34.64    2.60
   2   1  -3   29.08    3.19
  -2  -1   4    7.35    0.73
   2   1   4    2.51    0.42
  -2  -1   4    6.58    0.75
   2   1   4    2.69    0.46
  -2  -1   4    7.33    0.85
  -2   1   4    8.63    0.80
  -2   1   4    8.23    0.76
   2  -1   4    2.91    0.47
   2  -1   4    2.88    0.51
  -2   1   4    8.24    0.85
  -2  -2   0  436.82   28.86
   2   2   0  456.63   30.17
   2  -2  -1   91.30    6.38
  -2   2  -1  107.82    6.64
   2  -2  -1   98.83    6.34
  -2   2  -1   96.61    6.71
  -2  -2   1   89.95    6.60
   2   2  -1  106.46    6.49
   2   2  -1  102.43    6.49
   2   2  -1   87.42    6.37
   2  -2   1   85.13    6.51
  -2   2   1   98.00    6.54
   2   2  -1   98.44    6.65
  -2   2  -2   30.00    2.47
   2  -2  -2   33.51    2.32
  -2   2  -2   24.98    2.04
   2  -2  -2   30.99    2.93
  -2   2  -2   32.18    2.20
   2   2  -2   31.98    2.45
   2   2  -2   34.45    2.91
   2   2  -2   30.87    2.30
  -2  -2  -2   29.60    2.63
  -2  -2  -2   28.43    1.98
  -2   2  -3   20.52    1.84
   2  -2  -3   19.00    1.43
   2  -2  -3   14.85    2.23
   2   2  -3   14.31    1.49
   2   2  -3   16.64    2.24
  -2  -2  -3   22.92    1.66
  -2  -2   4    4.17    0.65
  -2   2  -4    5.45    0.68
  -2  -2   4    4.71    0.80
  -2  -2   4    3.99    0.61
   2  -2   4    5.21    0.66
  -2   2   4    3.47    0.60
  -2   2   4    3.43    0.55
  -2   2   4    4.34    0.63
   2  -2   4    4.35    0.69
  -2  -3   0    1.23    0.32
   2   3   0    1.65    0.51
   2  -3   0    1.31    0.34
   2   3   0    0.78    0.30
  -2  -3   0    1.32    0.31
   2  -3   0    0.68    0.29
  -2   3   0    1.95    0.58
   2  -3  -1  101.88    7.02
  -2   3  -1  113.34    7.46
  -2   3  -1  109.75    7.55
  -2   3  -1   97.43    7.32
  -2  -3   1  110.87    7.45
  -2  -3   1  119.50    7.31
   2   3  -1  107.43    7.29
   2   3  -1   99.09    7.00
   2  -3   1  111.11    7.12
   2   3  -1  106.79    7.15
   2   3  -1  105.80    7.15
  -2   3  -2   10.84    1.52
   2  -3  -2   10.92    0.95
  -2   3  -2   13.82    1.20
   2   3  -2    9.93    0.98
   2   3  -2   11.41    1.60
   2   3  -2   13.37    1.18
  -2   3  -3    0.40    0.40
  -2   3  -3    0.27    0.38
   2  -3  -3    0.65    1.31
   2  -3  -3    0.43    0.31
   2   3  -3    0.13    0.27
   2   3  -3    1.43    0.49
   2   3  -3   -0.47    1.14
  -2  -3   4    4.50    0.80
  -2  -3   4    4.44    0.56
  -2  -3   4    4.44    0.60
   2  -3   4    6.90    0.71
   2  -3   4    6.56    0.74
   2  -4   0    4.75    0.46
   2  -4   0    4.26    0.56
   2   4   0    5.24    0.73
   2   4   0    4.49    0.60
  -2  -4   0    4.50    0.59
  -2  -4   0    4.89    0.59
   2  -4   0    4.37    0.58
  -2   4   0    4.98    0.77
  -2   4  -1    3.37    0.44
   2  -4  -1    3.78    0.50
  -2   4  -1    3.81    0.94
  -2   4  -1    2.66    0.47
  -2  -4   1    3.76    0.59
  -2  -4   1    3.09    0.41
   2   4  -1    3.79    0.98
   2   4  -1    3.15    0.40
   2  -4   1    3.34    0.57
   2  -4   1    2.67    0.38
   2   4  -1    2.82    0.50
  -2   4  -2    6.48    0.75
   2  -4  -2    5.92    0.64
  -2   4  -2    5.66    1.17
  -2   4  -2    6.09    0.86
  -2   4  -2    5.38    0.78
   2   4  -2    5.42    0.66
   2   4  -2    5.31    0.77
   2   4  -2    3.36    1.16
   2   4  -2    5.89    0.72
  -2  -4   3    0.25    0.37
  -2  -4   3    0.65    0.44
  -2  -4   3    0.44    0.52
   2  -4   3    0.18    0.46
   2  -4   3   -0.04    0.54
  -2   4   3    0.98    0.50
   2   4  -3    0.61    0.45
  -2   4   3    0.46    0.29
  -2   4   3    0.26    0.26
   2  -4   3    0.34    0.40
  -2  -4   4   14.29    1.25
  -2  -4   4   14.58    1.17
  -2  -4   4   14.39    1.21
   2  -4   4   13.00    1.06
   2  -4   4   12.54    1.09
   2   5   0  163.04   10.57
  -2  -5   0  165.57   11.11
   2  -5   0  160.19   10.33
   2  -5   0  157.94   10.42
   2   5   0  139.55   10.44
  -2   5   0  165.68   11.24
  -2  -5   1   95.17    6.02
  -2   5  -1   91.10    6.36
  -2  -5   1   92.57    6.20
   2  -5  -1   81.51    5.85
  -2   5  -1   81.22    6.00
   2   5  -1   84.44    6.17
   2  -5   1   90.55    5.79
   2  -5   1   91.07    5.99
   2   5  -1   85.09    5.79
   2  -5  -2    0.70    0.34
  -2   5  -2    0.35    0.94
  -2   5  -2    0.16    0.32
   2   5  -2    0.21    0.39
   2   5  -2    0.44    1.02
  -2  -5   3   14.03    1.25
  -2   5  -3   13.48    1.34
  -2  -5   3   13.56    1.29
  -2  -5   3   14.72    1.50
  -2   5   3   17.32    1.39
   2  -5   3   11.32    1.18
   2  -5   3   11.05    1.35
  -2   5   3   18.13    1.31
   2  -5   3   12.62    1.14
  -2  -5   4    2.41    0.44
  -2  -5   4    1.25    0.44
  -2  -5   4    1.58    0.38
   2  -5   4    1.01    0.32
   2  -5   4    0.99    0.34
  -2   6   0  192.64   13.22
  -2  -6   0  196.59   13.06
   2   6   0  194.06   13.03
   2  -6   0  189.28   12.87
  -2   6  -1   14.71    1.51
  -2  -6   1   14.15    1.10
  -2  -6   1   13.94    1.31
   2  -6  -1   12.64    1.14
  -2   6  -1   14.27    1.06
   2  -6   1   13.30    1.29
   2  -6   1   13.62    1.06
   2   6  -1   14.10    1.58
   2   6  -1   14.98    1.03
  -2   6  -2   81.69    6.60
   2  -6  -2   84.15    5.80
  -2   6  -2   96.85    6.09
   2   6  -2   82.43    5.71
   2   6  -2   85.91    6.40
  -2  -6   3    7.27    0.89
  -2  -6   3    5.56    0.82
  -2  -6   3    5.92    0.93
   2  -6   3    6.65    0.91
   2  -6   3    7.03    0.98
   2  -6   3    7.45    1.14
  -2  -6   4    6.04    0.61
  -2  -6   4    5.58    0.57
  -2  -6   4    5.83    0.79
   2  -6   4    6.61    0.68
   2  -6   4    6.52    0.72
   2  -6   4    5.67    0.81
   2  -7   0    4.84    0.60
  -2   7   0    5.49    1.01
  -2  -7   0    5.88    0.72
  -2  -7   0    4.84    0.63
   2   7   0    5.35    0.94
   2  -7   0    5.22    0.73
   2  -7   0    5.70    0.61
  -2   7  -1   42.07    3.25
  -2  -7   1   40.64    2.77
   2  -7  -1   35.95    2.65
  -2  -7   1   37.09    3.00
  -2   7  -1   43.27    2.72
   2  -7  -1   36.96    2.52
  -2  -7  -1   36.29    2.73
   2   7  -1   35.46    3.01
   2  -7   1   37.86    2.82
   2  -7   1   35.63    2.54
   2   7  -2    1.37    1.00
  -2  -7   3    8.15    1.04
  -2  -7   3    7.22    0.82
  -2  -7   3    7.32    0.86
   2  -7   3    8.68    1.05
   2  -7   3    7.97    0.97
   2  -7   3    7.36    1.05
  -2  -7   4    4.73    0.48
  -2  -7   4    4.20    0.45
   2   8   0   47.67    3.73
  -2  -8   0   50.83    3.58
   2  -8   0   52.71    3.54
  -2   8   0   48.45    3.82
   2  -8   0   44.41    3.33
  -2  -8   0   47.05    3.44
   2  -8   0   46.20    3.29
   2  -8  -1   10.52    1.25
  -2   8  -1    9.61    1.38
   2  -8  -1    8.55    0.79
  -2  -8   1    7.93    1.01
  -2  -8   1    8.33    0.81
  -2  -8  -1    9.09    0.82
   2  -8   1    8.90    0.80
   2  -8   1    8.86    1.05
   2   8  -1    6.80    1.28
  -2  -8   2    5.74    0.94
  -2   8  -2    1.43    1.16
  -2   8  -2    5.40    0.54
  -2  -8   2    2.82    0.71
   2  -8  -2    5.39    0.59
   2   8   2    4.53    0.69
  -2   8   2    3.87    0.62
   2   8  -2    1.28    1.68
   2  -8   2    5.14    1.07
  -2  -8   3    5.95    0.76
  -2  -8   3    4.81    0.69
  -2  -8   3    7.61    1.08
   2  -8   3    5.48    0.95
   2  -8   3    8.29    0.85
   2  -8   3    8.17    0.92
   2  -9   0   20.17    1.57
  -2  -9   0   20.01    1.64
   2  -9   0   19.13    1.62
  -2   9   0   19.17    2.06
   2  -9   0   21.18    1.82
   2   9   0   21.22    2.10
  -2  -9   0   19.95    1.57
  -2  -9   0   20.72    1.76
   2  -9  -1   82.88    5.35
  -2  -9   1   82.80    5.48
  -2   9  -1   72.25    5.99
  -2  -9   1   79.07    5.79
   2  -9   1   77.92    5.30
   2  -9   1   80.42    5.68
  -2  -9  -1   85.62    5.54
   2   9  -1   69.38    5.83
  -2   9  -2    3.36    0.66
  -2  -9   2    3.10    0.66
   2   9   2    2.81    0.60
  -2  -9   2    2.08    0.72
  -2  -9   2    3.89    0.77
   2  -9  -2    2.57    0.49
   2  -9   2    2.27    0.79
  -2  -9  -2    3.28    0.55
   2  -9   2    2.27    0.56
   2  -9   2    2.40    0.50
  -2   9   2    4.34    0.69
  -2   9   2    3.38    0.59
  -2  -9   3   12.31    1.22
  -2  -9   3   10.81    1.04
  -2  -9   3   11.21    1.01
   2  -9   3   13.49    1.24
   2  -9   3   13.09    1.38
   2  -9   3   13.15    1.19
  -2  10   0  126.64    9.39
  -2 -10   0  123.28    8.82
   2  10   0  131.11    9.51
  -2 -10   0  136.53    8.94
   2 -10   0  124.65    8.92
   2 -10   0  142.58    9.24
  -2 -10   0  136.83    9.09
   2 -10  -1   43.73    2.82
   2  10   1   33.33    2.83
  -2 -10   1   39.16    2.87
  -2  10  -1   37.39    2.95
   2  10   1   39.13    2.80
  -2 -10   1   37.14    2.99
  -2 -10   1   40.81    2.94
  -2 -10  -1   44.64    2.92
   2 -10   1   36.59    2.88
   2 -10   1   40.70    2.86
   2  10  -1   36.78    2.85
   2  10  -1   37.74    2.85
  -2  10   1   37.89    2.85
  -2  10   1   37.10    2.83
   2 -10   1   35.70    2.80
  -2  10  -2   44.46    3.38
  -2 -10   2   49.99    3.42
   2 -10  -2   47.97    3.29
  -2 -10   2   53.81    3.54
   2  10   2   47.59    3.31
   2 -10   2   50.05    3.49
   2  10  -2   41.28    3.31
   2 -10   2   47.99    3.33
   2 -10   2   47.40    3.37
   2  10  -2   44.21    3.42
  -2 -10  -2   43.23    3.32
  -2 -10   3    8.70    0.97
   2 -10   3    8.65    0.94
   2 -10   3    7.46    0.74
   2 -10   3    7.88    0.78
  -2  11   0   61.53    4.41
   2 -11   0   68.83    4.63
   2 -11   0   66.62    4.67
  -2  11   0   61.39    4.47
  -2  11   0   65.64    4.48
  -2 -11   0   63.04    4.56
  -2 -11   0   66.51    4.49
   2  11   0   63.09    4.59
   2  11   0   63.39    4.56
   2  11   1  132.66    8.79
  -2 -11   1  138.13    9.08
  -2  11  -1  128.33    9.15
   2  11   1  124.43    8.84
  -2 -11   1  138.49    9.13
   2 -11  -1  131.66    8.85
  -2 -11   1  128.69    9.15
   2 -11   1  138.01    8.87
   2  11  -1  120.45    8.79
   2 -11   1  128.80    8.79
  -2 -11  -1  133.42    9.11
  -2  11   1  136.06    9.06
   2  11  -1  128.25    8.86
   2 -11   1  134.05    8.91
   2  11   2   42.59    3.06
  -2 -11   2   45.40    3.35
  -2 -11   2   47.69    3.28
  -2  11  -2   46.44    3.29
   2 -11  -2   42.08    3.07
   2  11  -2   40.87    3.14
  -2 -11  -2   43.47    3.23
   2  11  -2   44.05    3.09
   2 -11   2   48.44    3.25
   2 -11   2   43.34    3.10
   2 -11   2   41.44    3.05
  -2 -11   3    7.86    0.86
   2 -11   3    7.02    0.71
   2 -11   3    5.43    0.60
   2 -11   3    5.63    0.57
  -2 -12   0    0.25    0.47
   2 -12   0    0.34    0.51
  -2  12   0    0.41    0.41
   2 -12   0    0.73    0.66
   2  12   0    0.54    0.35
  -2  12   0    0.57    0.54
   2  12   0    0.43    0.55
  -2  12   0    0.38    0.40
  -2 -12   0    0.05    0.63
  -2 -12   0    0.36    0.36
  -2 -12   1   38.02    2.79
   2 -12  -1   36.28    2.81
   2  12   1   37.32    2.76
   2  12   1   37.64    2.70
  -2 -12   1   37.13    2.85
   2 -12  -1   35.80    2.76
  -2 -12   1   37.90    2.83
   2  12  -1   38.77    2.76
  -2  12   1   40.73    2.79
  -2 -12  -1   37.29    2.81
   2 -12   1   36.57    2.69
   2 -12   1   38.11    2.83
   2  12  -1   36.72    2.74
   2  12   2    4.12    0.59
  -2 -12   2    3.23    0.54
  -2 -12   2    4.76    0.82
   2  12  -2    3.46    0.55
   2 -12   2    4.59    0.75
   2  13   0    0.59    0.42
   2  13   0    0.40    0.28
   2 -13   0    0.40    0.42
   2 -13   0    0.52    0.46
  -2 -13   0    0.96    0.40
  -2 -13   0    0.86    0.39
  -2  13   0   -0.07    0.39
   2 -13   0   -0.05    0.32
  -2  13   0    0.56    0.36
   2  13   1    9.04    0.98
  -2 -13   1    9.23    0.91
   2 -13  -1    8.28    0.94
  -2 -13   1    9.10    0.95
   2  13   1    9.63    0.87
  -2 -13   1    8.74    1.01
   2  13  -1    8.52    0.95
   2  13  -1    8.61    0.95
   2 -13   1    8.41    0.97
  -2 -13  -1    9.29    0.91
   2 -13   1    8.79    0.85
  -2 -13   2    6.33    0.65
  -2 -13   2    7.09    0.72
   2 -13   2    7.13    0.81
   2  13  -2    5.69    0.65
  -2 -14   0   20.56    1.60
   2  14   0   21.01    1.61
   2 -14   0   19.88    1.63
  -2 -14   0   21.59    1.59
  -2  14   0   20.64    1.63
   2 -14   0   21.17    1.55
  -2 -14   1    7.55    0.81
   2 -14  -1    9.57    0.80
  -2 -14   1    8.90    0.77
   2  14   1    7.77    0.93
   2 -14  -1    7.50    0.78
   2  14   1    8.08    0.73
  -2 -14  -1    7.48    0.74
   2  14  -1    8.14    0.81
   2 -14   1    7.94    0.88
   2 -14   1    7.75    0.73
  -2 -15   0   18.06    1.22
   2 -15   0   17.11    1.25
  -2 -15   0   17.18    1.23
  -2  15   0   13.02    1.28
   2  15   0   16.77    1.28
  -3   0   0   -0.06    0.16
   3   0   0   -0.07    0.20
   3   0  -1    0.29    0.25
  -3   0  -1    0.02    0.16
   3   0  -1   -0.23    0.31
   3   0  -1   -0.51    0.86
   3   0  -2   -0.27    0.33
   3   0  -2   -1.15    0.91
  -3   0  -2   -0.25    0.17
  -3   0  -3   -0.04    0.33
  -3   0  -3   -0.03    0.28
   3   0  -3   -0.14    0.23
   3   0  -3    0.44    1.16
  -3   0   4    7.00    0.69
  -3   0   4    7.92    0.81
  -3   0  -4    5.47    0.72
   3   0   4    5.70    0.67
  -3   0   4    6.59    0.65
   3   0  -4    6.83    0.72
   3   0   4    4.98    0.71
   3   1   0  103.08    6.89
  -3  -1   0   93.55    6.24
   3  -1   0  103.57    6.89
   3  -1  -1  696.06   45.51
   3  -1  -1  662.47   45.52
   3  -1  -1  681.56   45.54
  -3   1  -1  631.66   38.40
   3   1  -1  718.34   45.57
  -3   1   1  563.19   38.42
  -3  -1  -1  548.51   38.31
   3   1  -1  705.23   45.76
   3   1  -1  674.44   45.57
  -3   1  -2  137.76    9.05
   3  -1  -2  133.02    9.53
   3  -1  -2  145.52    9.03
   3   1  -2  141.21    9.51
  -3  -1  -2  130.16    8.95
   3   1  -2  132.02    9.06
   3   1  -2  117.36    8.98
  -3   1  -3   19.66    1.65
   3  -1  -3   12.03    1.95
   3  -1  -3   13.10    1.26
   3  -1  -3   15.42    1.15
  -3   1  -3   21.55    1.55
   3   1  -3   11.23    2.06
  -3  -1  -3   17.00    1.43
   3   1  -3   11.56    1.27
  -3  -1  -3   18.05    1.52
  -3   1  -4   20.83    1.69
  -3  -1   4   21.35    1.64
   3  -1  -4   17.18    1.50
  -3  -1   4   22.34    1.61
  -3  -1   4   23.06    1.71
  -3   1   4   21.11    1.67
   3  -1   4   20.81    1.48
  -3   1   4   22.21    1.61
  -3  -1  -4   20.08    1.66
   3  -1   4   21.51    1.53
   3   1  -4   18.37    1.53
  -3   1   4   22.20    1.63
  -3  -2   0  903.37   59.34
  -3  -2   0  895.74   59.34
   3   2   0  911.19   58.07
   3  -2   0  848.80   58.06
   3  -2  -1  537.98   32.11
  -3   2  -1  475.20   30.15
   3  -2  -1  477.59   32.12
   3  -2  -1  516.99   32.15
  -3  -2   1  399.95   30.06
  -3   2  -1  487.71   30.10
   3   2   1  451.99   32.06
   3   2  -1  490.13   32.20
   3   2  -1  504.64   32.36
   3   2  -1  516.26   32.21
   3  -2   1  429.78   32.15
   3   2  -1  451.15   32.09
  -3   2  -2    1.76    0.40
  -3   2  -2    1.32    0.37
   3  -2  -2    1.49    1.15
   3  -2  -2    1.81    0.45
   3   2  -2    2.57    1.30
  -3  -2  -2    1.92    0.28
   3   2  -2    1.25    0.45
   3   2  -2    1.55    0.36
  -3   2  -3   31.92    2.56
   3  -2  -3   39.58    2.61
   3   2  -3   29.98    3.37
  -3  -2  -3   33.15    2.34
   3   2  -3   31.56    2.84
   3   2  -3   40.01    2.72
  -3  -2   4    3.76    0.56
  -3   2  -4    2.85    0.63
  -3  -2   4    4.11    0.52
  -3  -2   4    3.98    0.67
  -3   2   4    4.50    0.63
   3  -2   4    1.88    0.37
  -3   2   4    4.66    0.55
   3   2  -4    1.21    0.44
  -3   2   4    4.11    0.51
   3  -2   4    1.79    0.39
   3  -3   0  143.37    9.19
  -3   3   0  152.90    9.98
  -3   3   0  151.11    9.79
   3   3   0  147.28    9.21
  -3  -3   0  146.74    9.88
   3   3   0  138.66    9.25
  -3  -3   0  141.71    9.89
   3  -3   0  120.86    9.20
   3  -3  -1   10.54    0.80
  -3   3  -1    9.53    0.86
  -3   3  -1    9.10    0.72
  -3  -3   1    8.84    0.86
  -3   3  -1   10.21    1.10
   3  -3  -1    9.02    0.83
  -3  -3   1   10.36    0.71
   3   3  -1    9.79    0.92
  -3  -3  -1    8.01    0.65
   3   3  -1    9.77    0.83
   3  -3   1   10.22    0.91
   3   3  -1   10.47    1.26
   3   3  -1   10.08    0.95
  -3   3  -2   72.61    4.92
   3  -3  -2   70.69    5.03
  -3   3  -2   64.81    4.76
  -3   3  -2   71.99    5.14
   3   3  -2   72.50    5.04
   3   3  -2   77.85    5.56
   3   3  -2   73.02    5.20
   3  -3  -3    3.47    1.52
   3  -3  -3    4.70    0.55
  -3  -3   3    7.98    1.29
  -3   3  -3    4.15    0.74
   3   3  -3    1.16    1.40
  -3  -3   4    9.12    0.86
  -3  -3   4   10.71    0.95
  -3  -3   4   11.03    1.00
   3  -3   4   11.81    1.02
  -3   3   4    9.70    0.91
   3  -3   4   10.94    1.05
  -3  -4   0   10.70    0.96
   3  -4   0    9.98    0.81
   3   4   0   10.86    0.92
   3  -4   0    7.84    0.90
  -3   4   0   11.35    1.18
   3  -4   0   11.61    0.93
  -3  -4   0   11.10    0.94
   3   4   0   11.57    1.06
  -3   4  -1    9.36    0.95
  -3  -4   1   13.53    1.04
  -3   4  -1    9.38    0.80
   3  -4  -1    9.92    0.94
  -3   4  -1   10.50    1.18
   3  -4   1   12.71    1.04
   3  -4   1   12.12    0.82
   3   4  -1   10.07    1.30
   3   4  -1    9.54    0.87
   3  -4  -2   14.23    1.21
  -3   4  -2   13.60    1.23
  -3   4  -2   14.78    1.64
  -3   4  -2   14.51    1.34
   3   4  -2   15.38    1.84
   3   4  -2   13.84    1.40
   3   4  -2   14.99    1.20
   3   4  -2   14.36    1.25
  -3  -4   3    2.65    0.50
  -3   4  -3    1.38    0.55
  -3  -4   3    3.42    0.69
  -3  -4   3    3.00    0.57
  -3  -4   3    1.99    0.70
   3  -4   3    2.40    0.54
   3  -4   3    2.33    0.59
  -3   4   3    2.51    0.47
  -3   4   3    3.17    0.50
   3   4  -3    2.06    0.53
  -3   4   3    3.08    0.58
  -3   4   3    2.41    0.45
  -3  -4   4   10.94    0.93
  -3  -4   4   10.25    0.92
  -3  -4   4   10.59    1.10
   3  -4   4   12.88    1.13
   3  -4   4   14.23    1.18
   3   5   0   -0.15    0.28
  -3  -5   0    0.32    0.36
   3   5   0   -0.10    0.51
  -3   5   0    0.49    0.63
   3  -5   0    0.39    0.38
   3  -5   0   -0.09    0.26
   3  -5  -1   49.82    3.40
  -3   5  -1   52.91    3.75
  -3  -5   1   50.05    3.37
  -3   5  -1   45.31    3.35
  -3  -5   1   50.43    3.56
   3  -5   1   46.16    3.49
   3  -5   1   47.48    3.30
   3   5  -1   51.27    3.31
   3   5  -1   48.22    3.73
  -3   5  -2    1.48    1.04
  -3   5  -2    1.31    0.42
  -3   5  -2    2.19    0.42
   3  -5  -2    1.97    0.48
   3   5  -2    0.47    1.04
   3   5  -2    1.83    0.47
  -3  -5   3   33.30    2.73
  -3  -5   3   37.46    2.64
  -3  -5   3   36.48    2.59
  -3  -5   3   33.71    2.66
  -3   5  -3   34.87    2.71
   3  -5   3   27.10    2.23
   3  -5   3   30.91    2.24
   3  -5   3   31.55    2.31
  -3   5   3   37.28    2.63
   3  -5   3   29.30    2.40
  -3  -5   4    9.17    0.81
  -3  -5   4    8.86    0.90
  -3  -5   4    8.55    0.84
   3  -5   4    7.57    0.77
   3  -5   4    7.71    0.77
  -3  -6   0    5.07    0.67
   3  -6   0    3.62    0.52
   3  -6   0    4.54    0.67
  -3   6   0    4.66    0.91
   3   6   0    4.87    0.89
  -3   6  -1   44.38    3.08
  -3  -6   1   46.40    3.33
  -3  -6   1   46.21    3.11
   3  -6  -1   38.57    2.94
   3  -6  -1   39.19    2.82
  -3   6  -1   44.00    3.49
   3  -6   1   43.65    2.83
   3   6  -1   40.44    3.30
   3  -6   1   42.28    3.07
   3   6  -1   42.52    2.80
  -3   6  -2   16.52    1.33
   3  -6  -2    7.74    0.90
   3   6  -2    7.93    0.78
   3   6  -2    6.67    1.52
  -3  -6   3   12.66    1.19
  -3  -6   3   12.72    1.29
  -3  -6   3   13.42    1.23
  -3  -6   3   12.05    1.15
   3  -6   3   11.97    1.14
  -3   6   3   13.03    1.08
   3  -6   3   10.07    1.33
   3  -6   3   11.48    1.19
   3  -6   3   11.22    1.21
  -3  -6   4    5.20    0.58
  -3  -6   4    5.75    0.70
  -3  -6   4    5.54    0.62
   3  -6   4    1.56    0.32
   3  -6   4    1.53    0.34
  -3   7   0   35.17    2.85
  -3  -7   0   36.39    2.61
   3  -7   0   34.13    2.37
  -3  -7   0   33.34    2.50
   3   7   0   35.91    2.76
   3  -7   0   35.63    2.56
   3  -7   0   29.95    2.38
  -3   7  -1   73.31    5.22
   3  -7  -1   67.93    4.53
  -3   7  -1   67.31    4.69
  -3  -7   1   68.64    4.99
   3  -7  -1   64.29    4.66
  -3  -7   1   70.55    4.75
   3  -7   1   67.20    4.81
   3   7  -1   67.22    5.02
   3  -7   1   66.88    4.53
   3  -7  -2   38.59    2.92
   3  -7  -2   40.54    2.71
  -3   7  -2   39.75    2.51
  -3   7  -2   29.22    3.03
   3   7  -2   33.08    3.38
   3   7  -2   41.09    2.74
  -3  -7   3    3.93    0.78
  -3  -7   3    4.83    0.71
  -3  -7   3    3.36    0.63
  -3  -7   3    5.45    0.81
   3  -7  -3    3.26    0.57
   3  -7   3    4.10    0.68
   3  -7   3    3.53    0.76
   3  -7   3    4.52    0.64
  -3  -7   4   21.14    1.55
  -3  -7   4   21.13    1.56
  -3  -7   4   23.53    1.65
   3  -7   4   22.07    1.61
   3  -7   4   22.39    1.63
  -3  -8   0    0.41    0.43
   3   8   0    0.06    0.69
  -3   8   0    0.85    0.86
  -3  -8   0    0.51    0.41
   3  -8   0    0.42    0.50
   3  -8   0    0.10    0.35
   3  -8   0    0.65    0.33
  -3  -8   1   48.91    3.83
  -3  -8   1   50.35    3.55
   3  -8  -1   48.51    3.44
   3  -8  -1   49.08    3.28
  -3   8  -1   55.00    4.12
   3  -8   1   47.63    3.60
  -3  -8  -1   51.13    3.56
   3   8  -1   44.92    3.81
   3  -8   1   45.45    3.27
  -3  -8   2    5.24    0.90
  -3   8  -2    6.18    0.64
  -3  -8   2    3.85    0.67
  -3   8  -2    8.34    1.02
   3  -8  -2    6.99    0.68
   3   8   2    6.92    0.89
   3  -8   2    6.76    0.97
  -3   8   2    7.10    0.87
   3  -8   2    5.30    1.22
   3  -8   2    5.09    0.89
   3  -8   2    5.80    0.97
  -3  -8   3   29.16    2.21
   3  -8  -3   22.04    1.70
  -3  -8   3   24.66    2.18
  -3  -8   3   31.98    2.35
  -3  -8   3   30.22    2.17
   3  -8   3   26.29    1.89
   3  -8   3   20.14    1.91
   3  -8   3   27.08    1.84
  -3   8   3   32.28    2.28
  -3  -9   0   57.59    4.13
   3  -9   0   50.29    3.78
   3  -9   0   53.19    3.72
   3   9   0   54.61    4.25
  -3  -9   0   55.08    3.99
  -3  -9   0   60.18    3.99
  -3   9   0   52.61    4.39
   3  -9   0   57.15    4.00
  -3   9  -1    2.88    1.04
   3  -9  -1    3.49    0.57
  -3  -9   1    3.00    0.45
  -3  -9   1    1.61    0.57
  -3  -9  -1    4.51    0.66
   3  -9   1    3.30    0.87
   3  -9   1    2.79    0.45
   3   9  -1    2.68    0.99
  -3  -9   2   22.78    1.82
  -3   9  -2   23.94    1.81
   3   9   2   21.43    1.71
  -3  -9   2   20.80    1.95
   3  -9  -2   23.48    1.66
   3  -9   2   21.14    1.77
  -3   9   2   21.90    1.78
  -3  -9  -2   22.61    1.69
   3  -9   2   19.92    1.88
   3  -9   2   22.41    1.83
  -3  -9   3    0.47    0.37
  -3  -9   3    2.12    0.70
   3  -9   3    1.16    0.41
   3  -9   3    1.30    0.44
   3  -9   3    2.25    0.70
  -3 -10   0   10.49    1.17
   3 -10   0    9.97    1.28
   3 -10   0   11.00    0.99
  -3 -10   0   10.79    1.09
  -3  10   0    7.92    1.58
   3  10   0   11.45    1.57
  -3 -10   1   49.96    3.47
   3  10   1   42.66    3.25
  -3  10  -1   48.06    3.57
  -3 -10   1   47.00    3.48
   3 -10  -1   52.03    3.26
   3  10   1   48.03    3.24
  -3 -10   1   44.94    3.54
   3 -10   1   40.98    3.23
  -3  10   1   45.53    3.40
   3 -10   1   48.57    3.30
  -3  10   1   46.08    3.45
   3 -10   1   39.71    3.19
   3 -10   1   45.62    3.33
   3  10  -1   46.35    3.30
  -3 -10  -1   54.01    3.50
   3 -10   1   39.75    3.19
   3  10  -1   44.15    3.23
   3  10   2    2.52    0.49
   3 -10  -2    2.01    0.48
  -3 -10   2    2.32    0.63
  -3 -10   2    1.96    0.62
   3 -10   2    2.36    0.60
   3 -10   2    2.04    0.47
  -3 -10  -2    2.25    0.48
   3  10  -2    1.61    0.53
  -3  10   2    2.16    0.54
   3 -10   2    2.29    0.76
  -3 -10   3    0.70    0.34
  -3 -10   3   -0.07    0.44
   3 -10   3    0.18    0.37
   3 -10   3    0.44    0.46
   3 -10   3    0.76    0.36
   3  11   0   10.72    1.06
   3 -11   0   11.05    1.34
   3 -11   0   10.94    1.21
  -3  11   0   10.00    1.07
  -3 -11   0    9.20    1.07
  -3 -11   0   10.58    1.20
  -3  11   0    9.67    1.13
   3  11   0   10.77    1.12
  -3  11   0   11.94    1.14
  -3 -11   1    3.48    0.62
   3 -11  -1    2.15    0.55
   3  11   1    2.74    0.65
  -3 -11   1    1.79    0.50
  -3 -11   1    3.22    0.70
   3  11   1    2.77    0.64
  -3  11  -1    2.19    0.60
   3 -11   1    3.69    0.73
  -3 -11  -1    2.63    0.57
   3 -11   1    2.80    0.52
   3  11  -1    2.77    0.70
   3  11  -1    3.41    0.67
   3 -11   1    2.18    0.63
   3 -11  -2    7.95    0.84
   3  11   2    8.16    0.81
  -3 -11   2    7.93    0.97
  -3 -11   2    6.86    0.87
   3  11  -2    7.46    1.13
   3 -11   2    7.79    1.00
   3  11  -2    8.21    0.94
  -3 -11  -2    7.20    0.78
   3 -11   2    6.87    0.82
   3 -11   2    6.18    0.77
  -3 -11   3    3.36    0.55
   3 -11   3    2.16    0.43
   3 -11   3    1.31    0.31
   3 -11   3    1.55    0.35
   3  12   0    5.51    0.72
   3  12   0    5.23    0.82
   3 -12   0    7.74    1.02
  -3 -12   0    5.96    0.78
  -3  12   0    5.49    0.76
   3 -12   0    5.72    0.81
  -3 -12   0    6.54    0.83
  -3  12   0    6.74    0.84
  -3  12   0    5.02    0.80
  -3 -12   1   47.44    3.76
   3 -12  -1   51.34    3.71
  -3  12  -1   53.96    3.75
  -3 -12   1   54.31    3.75
  -3 -12   1   57.37    3.80
   3 -12  -1   47.47    3.66
   3  12   1   52.21    3.60
   3  12   1   50.15    3.67
  -3 -12  -1   51.34    3.78
   3 -12   1   52.66    3.67
   3  12  -1   53.55    3.66
  -3  12   1   52.75    3.73
   3 -12   1   49.02    3.59
   3 -12   1   51.31    3.73
   3  12  -1   52.98    3.67
   3  12   2    4.55    0.59
  -3 -12   2    5.43    0.69
  -3 -12   2    4.89    0.75
   3  12  -2    5.25    0.75
   3  12  -2    4.86    0.72
   3 -12   2    4.32    0.64
   3 -12   2    4.79    0.76
   3 -12   2    4.55    0.59
  -3 -13   0   35.58    2.41
  -3  13   0   30.74    2.41
   3  13   0   26.02    2.26
   3  13   0   31.99    2.36
   3 -13   0   33.49    2.35
   3 -13   0   32.38    2.40
  -3 -13   0   33.46    2.43
  -3  13   0   31.09    2.35
   3 -13   0   34.67    2.33
  -3 -13   1    9.32    0.89
   3  13   1    8.01    0.79
  -3 -13   1    7.49    0.94
   3  13   1    7.83    0.87
   3 -13  -1    7.73    0.92
  -3  13  -1    9.39    0.95
  -3 -13   1    9.01    0.92
   3 -13   1    9.24    1.04
   3 -13   1    7.26    0.79
   3  13  -1    8.36    0.85
   3  13  -1    7.62    0.90
  -3 -13  -1    8.69    0.89
   3 -13   1    8.61    0.87
  -3 -13   2    7.64    0.81
  -3 -13   2    7.52    0.70
   3 -13   2    7.92    0.81
  -3 -14   0    0.23    0.29
   3  14   0    0.38    0.34
   3 -14   0    0.24    0.39
   3 -14   0    0.29    0.28
   3 -14   0    0.03    0.30
  -3 -14   0    0.37    0.30
  -3  14   0   -0.02    0.28
   3  14   1   13.00    1.10
  -3 -14   1   15.34    1.14
   3 -14  -1   13.96    1.08
  -3 -14   1   13.43    1.11
  -3  14  -1   14.96    1.19
   3  14   1   12.47    1.02
   3 -14  -1   12.66    1.10
   3  14  -1   13.88    1.11
   3 -14   1   13.22    1.13
   3 -14   1   13.14    1.06
  -3 -14  -1   13.57    1.11
   3  14  -1   13.49    1.09
   3  15   0    6.70    0.62
  -3 -15   0    6.40    0.59
  -3 -15   0    6.61    0.60
   3 -15   0    6.62    0.58
   3 -15   0    5.77    0.63
  -4   0   0   64.83    4.36
   4   0   0   69.10    4.65
   4   0  -1   12.87    1.03
   4   0  -1   12.05    1.09
   4   0  -1   12.62    1.58
  -4   0  -1   10.38    0.81
   4   0  -2  335.49   21.34
   4   0  -2  303.46   21.74
  -4   0  -2  287.91   19.15
   4   0  -3   19.09    1.69
   4   0  -3   16.50    2.36
  -4   0  -3   19.06    1.52
  -4   0  -3   19.25    1.60
   4   0  -3   18.72    1.48
   4   0  -4   13.20    1.14
  -4   0   4   24.22    1.76
  -4   0   4   23.85    1.78
  -4   0   4   24.98    1.86
   4  -1   0    8.54    0.79
  -4  -1   0    7.86    0.68
   4   1   0    8.58    0.81
   4  -1  -1  672.74   42.45
   4  -1  -1  626.90   42.44
   4  -1  -1  631.80   42.47
  -4  -1   1  551.70   34.90
  -4   1  -1  512.22   34.87
   4   1  -1  645.60   42.67
   4   1  -1  624.47   42.49
   4   1  -1  654.07   42.49
  -4  -1  -1  519.20   34.81
   4  -1  -2  110.49    8.42
  -4   1  -2  106.53    7.14
   4  -1  -2  123.65    7.94
   4   1  -2  120.27    7.99
   4   1  -2  106.49    7.82
  -4  -1  -2  103.09    7.04
   4   1  -2  123.10    8.45
   4  -1  -3   25.12    2.23
   4  -1  -3   33.76    2.15
   4  -1  -3   26.06    3.02
  -4   1  -3   31.51    2.21
  -4   1  -3   28.21    2.30
   4   1  -3   23.43    2.27
  -4  -1  -3   27.83    2.11
  -4  -1  -3   29.93    2.20
   4   1  -3   31.41    2.18
   4   1  -3   26.51    2.92
  -4  -1   4    4.08    0.54
  -4  -1   4    4.38    0.69
  -4  -1   4    4.77    0.57
   4  -1   4    7.37    0.81
  -4   1   4    4.33    0.54
  -4   1   4    4.70    0.57
  -4   1   4    5.30    0.68
  -4   2   0   62.95    4.45
   4   2   0   77.93    5.16
   4  -2   0   74.64    5.16
  -4  -2   0   71.32    4.53
   4  -2  -1   46.57    3.05
  -4   2  -1   37.36    2.66
   4  -2  -1   45.57    3.10
  -4  -2   1   43.28    2.79
  -4  -2   1   38.55    2.62
   4  -2  -1   44.43    3.06
  -4   2  -1   42.64    2.86
  -4   2  -1   40.66    2.77
  -4  -2  -1   34.51    2.65
   4   2  -1   42.15    3.02
   4  -2   1   41.14    3.08
  -4  -2  -1   39.89    2.64
   4   2  -1   46.01    3.36
   4   2  -1   43.09    3.13
   4   2  -1   45.18    3.13
   4  -2  -2   24.39    1.87
  -4   2  -2   19.81    1.64
   4  -2  -2   23.01    2.48
  -4   2  -2   22.67    1.75
   4   2  -2   22.41    1.78
  -4  -2  -2   23.57    1.56
   4   2  -2   25.52    1.97
   4   2  -2   25.24    2.46
   4  -2  -3    6.20    0.66
  -4   2  -3   10.67    1.21
  -4   2  -3   11.95    1.16
   4  -2  -3    3.04    1.36
   4   2  -3    5.19    0.87
   4   2  -3    3.03    1.56
  -4  -2   4    8.90    0.92
  -4  -2   4    9.28    0.83
  -4  -2   4    9.22    0.87
   4  -2   4    7.83    0.82
   4  -2   4    8.62    0.87
  -4   2   4    8.72    0.81
  -4   2   4    8.57    0.88
  -4   2   4    8.74    0.85
   4   3   0   91.61    6.16
   4   3   0   90.13    6.20
  -4  -3   0   95.44    6.37
  -4  -3   0   89.95    6.38
   4  -3   0   93.52    6.15
  -4   3   0   93.88    6.48
   4  -3   0   88.87    6.06
  -4   3   0   99.28    6.28
  -4   3  -1   36.43    2.52
  -4  -3   1   33.56    2.38
  -4   3  -1   35.17    2.39
   4  -3  -1   34.69    2.31
  -4   3  -1   30.06    2.24
   4  -3  -1   32.45    2.32
   4   3  -1   30.33    2.40
  -4  -3  -1   29.90    2.22
   4  -3   1   31.21    2.39
   4   3  -1   33.67    2.28
   4   3  -1   34.28    2.65
   4   3  -1   33.31    2.43
  -4   3  -2   20.56    1.63
  -4   3  -2   20.94    1.74
   4  -3  -2   22.46    1.83
  -4  -3  -2   21.84    1.46
   4   3  -2   23.46    1.82
   4   3  -2   25.96    2.02
   4   3  -2   22.87    2.41
  -4  -3   3    9.92    1.17
  -4  -3   3    9.62    1.04
  -4   3  -3   13.17    1.14
  -4  -3   3   10.54    1.00
  -4  -3   3   11.36    1.05
   4  -3  -3    6.24    0.77
  -4   3   3    9.93    1.02
   4   3  -3   10.89    1.00
  -4   3   3    9.54    1.06
  -4   3   3    9.56    1.04
   4  -3   3    8.83    1.06
  -4   3   3    9.68    1.00
   4  -3   3   10.29    1.03
  -4  -3   4    3.52    0.56
  -4  -3   4    1.63    0.38
  -4  -3   4    2.38    0.56
   4  -3   4    1.25    0.39
   4  -3   4    2.17    0.38
   4   4   0  272.62   19.32
  -4   4   0  313.17   20.04
   4  -4   0  289.65   19.22
  -4  -4   0  306.71   19.91
   4   4   0  302.45   19.41
  -4  -4   0  267.17   19.91
  -4  -4   0  311.89   19.82
   4  -4   0  297.54   19.32
  -4   4  -1    3.77    0.82
   4  -4  -1    5.01    0.66
  -4   4  -1    3.14    0.53
   4  -4  -1    2.56    0.41
  -4   4  -1    2.86    0.43
  -4  -4   1    3.43    0.59
   4   4  -1    3.95    1.03
   4  -4   1    3.28    0.39
   4  -4   1    3.25    0.63
  -4  -4  -1    3.45    0.46
   4   4  -1    3.94    0.47
  -4   4  -2   72.02    5.08
   4  -4  -2   68.60    4.80
  -4   4  -2   70.59    4.93
   4   4  -2   69.76    4.78
   4   4  -2   67.48    4.71
   4   4  -2   70.05    5.31
   4  -4  -3    2.52    0.45
  -4  -4   3    3.89    0.78
  -4  -4   3    3.29    0.50
  -4  -4   3    4.13    0.62
  -4  -4   3    3.14    0.56
  -4   4  -3    1.86    0.56
   4  -4   3    3.43    0.59
   4  -4   3    3.06    0.64
  -4  -4   4   -0.04    0.24
  -4  -4   4    0.43    0.39
  -4  -4   4    0.37    0.27
   4  -4   4    1.33    0.39
   4  -4   4    1.26    0.35
   4   5   0   21.62    1.81
   4  -5   0   23.03    1.71
  -4  -5   0   22.07    1.72
  -4   5   0   22.98    1.93
   4  -5   0   21.08    1.57
  -4   5  -1  251.69   16.85
  -4   5  -1  234.80   16.52
  -4  -5   1  263.28   16.74
   4  -5  -1  248.33   16.89
   4  -5   1  256.61   16.78
   4  -5   1  255.53   16.99
   4   5  -1  256.62   16.79
   4   5  -1  250.42   17.18
  -4   5  -2   20.80    1.81
   4  -5  -2   27.82    2.08
  -4   5  -2   27.29    1.78
   4   5  -2   25.64    2.61
   4   5  -2   25.89    1.97
  -4  -5   3   39.13    2.67
  -4  -5   3   37.61    2.62
  -4  -5   3   36.22    2.66
  -4  -5   3   36.76    2.73
   4  -5  -3   38.56    2.52
   4  -5   3   33.30    2.62
  -4   5   3   33.05    2.64
   4  -5   3   34.91    2.63
   4  -5   3   34.91    2.68
  -4   5   3   34.33    2.57
  -4  -5   4    4.40    0.67
  -4  -5   4    4.94    0.56
  -4  -5   4    4.75    0.60
   4  -5   4    4.45    0.55
   4  -5   4    4.10    0.58
   4   6   0   24.75    2.12
  -4   6   0   24.73    2.15
  -4  -6   0   25.07    1.95
   4  -6   0   23.98    1.78
   4  -6   0   25.89    1.95
  -4   6  -1   94.04    6.38
  -4   6  -1   96.80    6.79
  -4  -6   1   95.44    6.63
   4  -6  -1   92.55    6.39
   4  -6  -1   91.99    6.26
   4  -6   1   94.87    6.51
   4   6  -1   97.29    6.23
   4   6  -1   91.44    6.72
   4  -6   1   91.76    6.26
   4  -6  -2    6.89    0.96
  -4   6  -2    9.37    0.90
   4  -6  -2    7.46    0.65
   4   6  -2    4.26    1.43
   4   6  -2    7.78    0.76
  -4  -6   3    8.07    1.09
  -4  -6   3    8.60    0.99
   4  -6  -3    9.29    0.79
  -4  -6   3    8.05    0.93
  -4  -6   3   10.34    1.00
  -4   6   3   11.48    0.90
   4  -6   3    8.48    1.08
   4  -6   3    8.38    1.20
   4  -6   3    8.01    1.00
  -4  -6   4   23.33    1.57
  -4  -6   4   18.88    1.44
  -4  -6   4   18.55    1.45
   4  -6   4   18.50    1.38
   4  -6   4   17.66    1.40
   4  -7   0  120.74    7.86
   4   7   0  124.82    8.25
  -4  -7   0  114.71    8.12
   4  -7   0  123.09    8.05
  -4  -7   0  123.96    8.24
   4  -7   0  101.60    7.86
  -4   7   0  123.44    8.47
   4  -7  -1    0.65    0.51
  -4   7  -1    0.56    0.79
  -4  -7   1    0.50    0.49
  -4  -7   1    0.42    0.33
  -4   7  -1    0.80    0.25
   4  -7  -1    0.61    0.33
  -4  -7  -1    0.45    0.27
   4   7  -1   -0.09    0.73
   4  -7   1   -0.05    0.47
   4  -7   1    0.27    0.25
  -4   7  -2   19.33    1.50
   4  -7  -2   16.24    1.23
   4  -7  -2   15.64    1.48
   4   7  -2   16.09    1.23
   4   7  -2   13.25    2.03
  -4  -7   3    0.86    0.35
  -4  -7   3    0.44    0.57
  -4  -7   3    0.94    0.43
  -4  -7   3    0.47    0.36
   4  -7  -3    0.76    0.33
   4  -7   3    0.68    0.44
   4  -7   3    0.53    0.71
   4  -7   3    1.54    0.52
  -4  -7   4    0.58    0.23
  -4  -7   4    0.62    0.25
  -4  -7   4    0.61    0.32
   4  -7   4    3.27    0.45
   4  -7   4    3.71    0.47
   4   8   0    0.02    0.81
   4  -8   0    0.37    0.52
   4  -8   0    0.24    0.33
  -4  -8   0    0.39    0.35
  -4   8   0    0.10    0.80
   4  -8   0    0.30    0.31
  -4  -8   0    0.28    0.40
   4  -8  -1    5.66    0.62
   4  -8  -1    4.96    0.76
  -4   8  -1    5.21    1.17
  -4  -8   1    6.41    0.66
  -4  -8   1    5.84    0.92
  -4  -8  -1    5.68    0.67
   4   8  -1    5.93    1.28
   4  -8   1    4.74    0.60
   4  -8   1    4.84    0.93
   4  -8  -2   17.44    1.31
  -4  -8   2   16.91    1.60
   4   8   2   15.04    1.39
  -4  -8   2   16.46    1.45
  -4   8  -2   17.75    1.54
   4  -8   2   17.21    1.65
   4  -8   2   17.47    1.46
   4  -8   2   14.06    1.57
   4  -8   2   16.93    1.53
  -4   8   2   17.09    1.46
   4  -8  -3    0.52    0.36
  -4  -8   3    0.84    0.58
  -4  -8   3    1.12    0.43
   4  -8   3    0.94    0.47
   4  -8   3    0.85    0.41
   4  -8   3    1.42    0.60
  -4   8   3    1.51    0.45
   4  -9   0   13.50    1.19
  -4  -9   0   15.61    1.45
  -4   9   0   13.80    1.80
  -4  -9   0   13.59    1.28
   4   9   0   14.52    1.73
   4  -9   0   14.83    1.47
  -4  -9   0   14.32    1.37
   4  -9  -1   32.99    2.36
  -4   9  -1   31.82    3.07
  -4  -9   1   35.37    2.52
  -4  -9   1   34.56    2.84
   4  -9   1   33.16    2.28
   4  -9   1   33.94    2.66
  -4  -9  -1   37.67    2.61
   4   9  -1   26.31    2.82
   4  -9  -2   12.28    1.05
  -4  -9   2   12.80    1.39
  -4  -9   2   12.00    1.20
   4   9   2   12.59    1.19
   4  -9   2   12.92    1.30
   4  -9   2   12.75    1.23
  -4   9   2   13.71    1.23
   4  -9   2   10.68    1.41
  -4  -9  -2   12.53    1.08
   4  -9   2   14.09    1.41
  -4  -9   3   32.94    2.42
  -4  -9   3   30.35    2.31
   4  -9   3   32.73    2.30
   4  -9   3   30.92    2.30
   4  -9   3   29.09    2.40
   4  10   0    1.97    1.09
  -4 -10   0    0.95    0.41
  -4 -10   0    0.54    0.50
   4 -10   0    1.37    0.43
  -4 -10   0    1.42    0.61
   4 -10   0    1.17    0.69
  -4  10   0    1.05    0.98
   4  10   1   18.44    1.73
  -4 -10   1   21.66    1.70
  -4  10  -1   19.33    1.87
  -4 -10   1   20.77    1.75
  -4 -10   1   17.96    1.76
   4 -10  -1   22.66    1.65
   4  10   1   20.86    1.63
   4 -10   1   20.80    1.84
   4  10  -1   20.43    1.68
  -4 -10  -1   23.88    1.74
   4 -10   1   20.50    1.69
   4 -10   1   17.45    1.61
   4  10  -1   18.71    1.64
   4 -10   1   17.49    1.61
  -4  10   1   22.22    1.77
   4  10   2   33.07    2.43
  -4 -10   2   35.92    2.87
  -4 -10   2   40.59    2.83
   4 -10  -2   34.37    2.44
  -4  10   2   38.28    2.78
   4  10  -2   27.60    2.50
   4 -10   2   34.63    2.49
  -4 -10  -2   36.27    2.71
   4 -10   2   35.79    2.65
   4 -10   2   35.50    2.56
  -4 -10   3    4.82    0.60
  -4 -10   3    5.15    0.84
   4 -10   3    5.13    0.67
   4 -10   3    5.34    0.72
   4 -10   3    4.64    0.72
   4 -11   0  111.82    7.24
  -4 -11   0  109.01    7.27
  -4 -11   0  112.20    7.26
   4  11   0   98.39    7.14
   4  11   0  103.78    7.21
  -4  11   0  106.42    7.27
   4 -11   0  106.85    7.25
  -4  11   0  100.46    7.19
  -4  11   0  102.27    7.24
   4  11   1   28.65    2.19
  -4 -11   1   31.69    2.49
  -4  11  -1   36.66    2.60
  -4  11  -1   35.18    2.50
  -4 -11   1   29.40    2.49
  -4 -11   1   26.51    2.51
   4 -11  -1   33.86    2.27
   4  11   1   27.49    2.31
   4 -11   1   24.32    2.13
  -4 -11  -1   38.50    2.56
   4 -11   1   29.12    2.38
   4 -11   1   29.00    2.18
   4 -11   1   26.08    2.23
   4  11  -1   35.18    2.35
   4 -11   1   23.37    2.16
   4  11  -1   34.61    2.28
  -4 -11   2    5.43    0.83
  -4 -11   2    5.64    0.77
   4  11   2    4.78    0.68
   4 -11  -2    5.73    0.70
  -4 -11  -2    4.94    0.66
   4 -11   2    4.48    0.73
   4 -11   2    5.71    0.89
   4 -11   2    4.75    0.80
   4  11  -2    5.72    0.80
  -4 -11   3   13.24    1.05
  -4 -11   3   10.45    0.91
   4 -11   3   12.03    0.99
   4 -11   3   11.11    0.92
   4 -11   3   11.37    0.94
   4 -12   0    0.47    0.44
  -4 -12   0    0.24    0.39
  -4 -12   0    0.40    0.44
  -4  12   0    0.71    0.45
   4  12   0    0.60    0.34
  -4  12   0    0.87    0.46
   4  12   0    0.51    0.44
   4 -12   0    0.64    0.55
   4  12   1   15.64    1.42
  -4 -12   1   14.59    1.44
   4 -12  -1   15.22    1.39
  -4 -12   1   17.98    1.43
  -4 -12   1   18.93    1.48
   4  12   1   17.96    1.35
  -4  12  -1   18.06    1.47
   4 -12  -1   15.41    1.43
  -4 -12  -1   16.04    1.43
   4 -12   1   17.49    1.58
   4 -12   1   14.49    1.29
   4  12  -1   16.98    1.42
   4 -12   1   14.09    1.36
   4  12  -1   16.24    1.39
  -4 -12   2   11.62    1.04
  -4  12  -2   12.16    1.06
   4  12   2   10.19    0.88
  -4 -12   2   10.74    1.06
   4  12  -2    9.85    0.98
   4 -12   2    9.24    0.93
   4 -12   2   10.59    1.11
   4 -12   2    9.66    0.89
   4 -13   0    0.36    0.43
  -4  13   0    0.96    0.38
   4  13   0    1.09    0.45
   4 -13   0    0.46    0.49
  -4  13   0    0.95    0.41
  -4 -13   0    0.49    0.37
   4 -13   0    0.86    0.39
  -4 -13   0    0.42    0.36
  -4  13  -1    2.88    0.52
  -4 -13   1    3.74    0.53
   4 -13  -1    3.05    0.68
  -4 -13   1    3.08    0.52
   4  13   1    2.82    0.51
   4  13   1    2.65    0.44
   4  13  -1    2.65    0.46
   4 -13   1    2.31    0.42
   4  13  -1    2.44    0.49
   4 -13   1    2.04    0.43
   4 -13   1    2.61    0.57
  -4 -13  -1    2.27    0.42
  -4 -13   2   15.91    1.13
  -4 -13   2   12.98    1.14
   4 -13  -2   13.94    1.21
  -4  13  -2   16.50    1.16
   4 -13   2   15.44    1.21
  -4  13   2   12.55    1.09
   4  13  -2   14.64    1.18
   4 -14   0    7.42    0.75
   4 -14   0    6.92    0.74
  -4 -14   0    7.40    0.73
  -4  14   0    6.71    0.76
   4 -14   0    7.98    0.92
  -4 -14   0    7.15    0.74
   4  14   0    7.41    0.80
  -4 -14   1    3.20    0.51
   4  14   1    3.13    0.44
   4 -14  -1    2.27    0.43
  -4  14  -1    2.81    0.47
   4 -14  -1    3.33    0.55
   4  14   1    3.58    0.49
  -4 -14   1    3.34    0.48
   4  14  -1    3.49    0.54
  -4 -14  -1    3.42    0.45
   4 -14   1    2.05    0.40
   4 -14   1    3.67    0.64
   4  14  -1    3.28    0.47
  -4 -15   0    0.14    0.20
   4 -15   0   -0.01    0.19
   4 -15   0    0.02    0.40
   4  15   0    0.30    0.23
  -4 -15   0    0.09    0.19
   4 -15   0   -0.07    0.21
   5   0   0   -0.22    0.32
  -5   0   0    0.05    0.26
   5   0   0    0.14    0.25
   5   0  -1   -0.57    0.85
   5   0  -1   -0.15    0.29
  -5   0  -1    0.03    0.19
   5   0  -1   -0.02    0.40
   5   0  -2   -0.24    0.30
   5   0  -2    0.89    0.32
  -5   0  -2    0.26    0.23
   5   0  -2   -0.67    0.97
   5   0  -3   -0.03    1.29
  -5   0  -3    0.66    0.36
   5   0  -3   -0.10    0.33
   5   0  -3    0.07    0.38
  -5   0   4    1.06    0.28
  -5   0   4    1.13    0.31
  -5   0   4    0.94    0.41
   5  -1   0  146.64    9.13
  -5  -1   0  135.16    8.32
   5  -1   0  120.84    9.05
   5  -1   0  136.02    9.13
  -5   1   0  114.46    8.25
   5   1   0  143.98    9.13
  -5  -1   1  141.91    9.30
   5  -1  -1  147.73    9.56
   5   1   1  138.95    9.52
   5  -1  -1  142.87    9.56
  -5   1  -1  133.18    9.25
   5  -1  -1  149.80    9.61
  -5  -1  -1  140.23    9.21
   5   1  -1  123.65    9.48
   5   1  -1  148.25    9.82
   5   1  -1  146.19    9.62
   5   1  -1  146.58    9.60
  -5   1  -2  105.78    6.80
   5  -1  -2   93.10    6.82
  -5   1  -2   94.03    6.65
   5  -1  -2  101.66    7.51
   5  -1  -2  106.48    6.98
   5   1  -2  116.55    7.07
   5   1  -2  107.87    7.50
  -5  -1  -2   98.92    6.70
   5   1  -2   88.95    6.84
  -5   1  -3    6.46    0.83
   5  -1  -3    2.58    1.45
  -5   1  -3    6.43    0.86
   5  -1  -3    2.04    0.53
   5   1  -3    1.59    1.59
   5   1  -3    2.27    0.63
  -5  -1   4    8.01    0.75
  -5  -1   4    8.48    0.95
  -5  -1   4    8.39    0.78
   5  -1   4   10.40    1.22
   5  -1   4   10.67    1.17
  -5   1   4    9.10    0.94
  -5   1   4    8.45    0.83
  -5   1   4    9.03    0.80
  -5   2   0  135.03    9.29
  -5  -2   0  145.95    9.38
   5  -2   0  155.39   10.20
   5  -2   0  143.11   10.10
   5   2   0  150.73   10.19
   5  -2   0  161.28   10.19
  -5   2  -1   24.69    1.73
   5  -2  -1   24.77    1.76
  -5   2  -1   19.69    1.60
  -5  -2   1   23.65    1.74
  -5   2  -1   25.15    1.82
   5  -2  -1   23.91    1.79
   5  -2  -1   23.06    1.75
   5   2  -1   24.60    1.83
   5  -2   1   23.88    1.78
   5   2  -1   22.42    1.69
   5   2  -1   22.60    1.81
   5   2  -1   24.38    2.14
   5  -2  -2    9.22    1.85
   5  -2  -2    6.88    0.87
   5  -2  -2    6.07    0.62
  -5   2  -2    7.74    0.85
   5   2  -2    6.77    0.93
  -5  -2  -2    7.71    0.66
   5   2  -2    8.75    1.76
   5   2  -2    7.13    0.74
  -5   2  -3   45.89    3.58
   5  -2  -3   24.31    2.69
  -5  -2   3   52.21    3.87
   5  -2  -3   20.91    1.57
   5   2  -3   15.60    1.92
  -5   2   3   50.59    3.60
  -5   2   3   54.78    4.06
   5   2  -3   19.38    2.67
  -5   2   3   49.28    3.63
  -5  -2   4    0.61    0.33
  -5  -2   4    0.33    0.39
  -5  -2   4    0.29    0.30
   5  -2   4    0.90    0.30
   5  -2   4    0.86    0.33
  -5   2   4    0.39    0.37
   5   3   0  158.66   10.91
  -5   3   0  163.33   10.68
  -5   3   0  167.40   10.88
  -5  -3   0  146.96   10.77
   5   3   0  159.63   10.88
   5  -3   0  162.47   10.78
   5  -3   0  169.59   10.89
  -5  -3   0  168.05   10.79
   5  -3  -1   12.23    1.05
  -5  -3   1   13.37    1.11
  -5  -3   1   12.72    0.94
   5  -3  -1   12.85    1.12
  -5   3  -1   11.19    0.93
   5  -3  -1   12.65    1.07
  -5   3  -1   14.49    1.24
  -5   3  -1   12.41    1.08
  -5  -3  -1   11.97    0.93
   5  -3   1   12.57    1.13
   5   3  -1   12.23    1.11
   5   3  -1   13.40    1.47
   5   3  -1   13.15    1.00
   5   3  -1   11.36    1.13
   5  -3  -2   84.87    5.53
  -5   3  -2   89.44    5.70
   5  -3  -2   68.64    5.33
  -5   3  -2   73.90    5.53
   5   3  -2   90.94    5.69
   5   3  -2   76.66    5.44
   5   3  -2   84.85    6.03
   5   3  -2   75.42    5.40
  -5  -3   3    0.04    0.55
  -5  -3   3    0.27    0.37
  -5  -3   3    0.41    0.51
  -5  -3   3    0.46    0.41
   5  -3  -3    0.04    0.32
  -5   3  -3    0.78    0.48
  -5   3   3    0.45    0.53
  -5   3   3    0.41    0.37
   5   3  -3    0.09    0.42
  -5   3   3    0.01    0.34
   5  -3   3    0.44    0.42
   5  -3   3    0.29    0.46
  -5   3   3    0.68    0.40
  -5  -3   4   14.20    1.20
  -5  -3   4   13.28    1.05
  -5  -3   4   13.32    1.08
   5  -3   4    9.38    0.87
  -5   3   4   11.02    1.12
   5  -3   4    9.30    0.84
   5  -4   0  115.78    7.45
  -5   4   0  115.75    7.39
   5  -4   0  111.54    7.32
  -5   4   0  116.57    7.67
  -5  -4   0  102.61    7.42
   5   4   0  100.95    7.44
   5   4   0  110.76    7.51
  -5  -4   0  111.54    7.53
  -5   4  -1  103.01    6.57
   5  -4  -1   80.96    6.46
  -5  -4   1  100.96    6.74
  -5  -4   1   96.51    6.58
  -5   4  -1   86.02    6.72
   5  -4  -1  103.32    6.52
  -5   4  -1  111.65    6.86
   5   4  -1  103.63    6.81
  -5  -4  -1   92.21    6.57
   5  -4   1   91.51    6.37
   5   4  -1  102.25    6.42
   5  -4   1   95.05    6.58
  -5   4  -2   58.39    3.91
   5  -4  -2   56.72    3.82
  -5   4  -2   51.52    4.01
   5  -4  -2   58.97    4.02
   5   4  -2   53.92    3.95
   5   4  -2   57.00    4.48
   5   4  -2   55.04    3.89
  -5  -4   3   25.46    1.97
   5  -4  -3   20.22    1.65
  -5  -4   3   23.97    2.08
  -5   4  -3   24.24    2.04
  -5  -4   3   26.31    1.97
  -5  -4   3   26.16    1.93
   5   4  -3   24.84    1.85
  -5   4   3   26.10    2.01
  -5   4   3   26.95    1.92
   5  -4   3   22.09    1.76
   5  -4   3   21.59    1.81
  -5  -4   4    2.14    0.41
  -5  -4   4    2.50    0.40
  -5  -4   4    1.66    0.47
   5  -4   4    1.24    0.33
   5  -4   4    1.45    0.38
  -5   5   0   64.97    4.63
   5   5   0   65.59    4.61
   5  -5   0   64.99    4.35
   5  -5   0   62.19    4.48
  -5  -5   0   63.31    4.45
  -5   5  -1   74.87    5.00
  -5   5  -1   68.54    4.64
  -5  -5   1   70.53    4.85
  -5  -5   1   62.29    4.65
   5  -5  -1   67.60    4.67
   5  -5   1   66.44    4.75
   5   5  -1   66.99    4.98
   5  -5   1   65.14    4.52
   5   5  -1   70.07    4.53
   5  -5  -2   20.40    1.66
   5  -5  -2   25.83    1.92
  -5   5  -2   25.91    2.07
  -5   5  -2   28.40    1.99
   5   5  -2   26.14    1.79
   5   5  -2   24.18    2.48
   5  -5  -3    1.16    0.34
  -5  -5   3    1.98    0.71
  -5  -5   3    1.35    0.61
  -5  -5   3    2.40    0.47
  -5  -5   3    2.19    0.50
  -5   5   3    1.51    0.46
   5  -5   3    1.94    0.59
   5  -5   3    1.26    0.52
  -5  -5   4    4.26    0.62
  -5  -5   4    3.21    0.46
  -5  -5   4    3.23    0.43
   5  -5   4    3.81    0.55
   5  -5   4    2.46    0.46
   5  -6   0   13.09    1.06
  -5   6   0   15.39    1.53
   5  -6   0   13.49    1.23
   5   6   0   13.69    1.38
  -5  -6   0   13.41    1.25
  -5  -6   1   10.00    1.11
   5  -6  -1   11.75    1.08
   5  -6  -1   11.89    0.95
  -5   6  -1   13.16    1.35
  -5   6  -1   11.79    0.85
   5  -6   1    9.59    0.89
   5  -6   1   10.73    1.19
  -5  -6  -1    8.99    0.80
   5   6  -1   11.82    1.46
   5   6  -1   11.88    0.87
   5  -6  -2    6.97    0.67
   5  -6  -2    6.83    0.91
  -5   6  -2    7.92    0.81
   5   6  -2    6.67    1.43
   5   6  -2    6.72    0.74
  -5  -6   3   21.22    1.70
  -5  -6   3   20.83    1.85
  -5  -6   3   23.04    1.82
   5  -6  -3   20.67    1.52
  -5  -6   3   20.78    1.74
  -5   6   3   24.95    1.69
   5  -6   3   21.58    1.73
   5  -6   3   17.54    1.59
  -5  -6   4   11.78    0.97
  -5  -6   4   13.51    1.07
  -5  -6   4   11.89    0.95
   5  -6   4   12.09    1.02
   5  -6   4   12.87    1.05
   5   7   0    0.77    0.67
   5  -7   0    0.53    0.47
  -5   7   0    0.41    0.77
   5  -7   0    0.24    0.26
   5  -7   0   -0.13    0.28
  -5  -7   0    0.59    0.38
  -5  -7   0    0.14    0.39
   5  -7  -1    9.97    1.03
  -5  -7   1    9.94    1.11
   5  -7  -1   10.03    0.87
  -5   7  -1    9.15    0.75
  -5   7  -1   10.38    1.34
   5   7  -1    8.43    1.37
  -5  -7  -1    8.90    0.82
   5  -7   1    9.95    1.11
   5  -7   1    9.26    0.84
   5  -7  -2   57.08    3.60
  -5   7  -2   59.69    4.12
   5  -7  -2   53.83    3.85
   5   7  -2   42.00    4.21
   5   7  -2   51.15    3.56
  -5  -7   3    0.18    0.50
  -5  -7   3   -0.32    0.53
   5  -7  -3   -0.07    0.35
  -5   7   3    0.61    0.49
   5  -7   3    0.60    0.72
   5  -7   3   -0.50    0.45
   5  -7   3    0.56    0.54
  -5  -7   4    7.37    0.76
   5  -7   4    5.58    0.56
   5  -7   4    5.72    0.54
   5  -8   0    6.90    0.96
   5  -8   0    7.40    0.73
   5   8   0    8.18    1.19
   5  -8   0    5.38    0.74
  -5   8   0    8.84    1.35
  -5  -8   0    6.72    0.88
  -5  -8   0    7.46    0.89
  -5   8  -1  116.89    8.46
   5  -8  -1  111.41    7.41
  -5  -8   1  120.53    7.95
   5  -8  -1  107.42    7.57
  -5  -8   1  109.79    8.20
   5  -8   1  111.62    7.74
   5   8  -1  110.05    7.97
   5  -8   1  108.26    7.37
  -5  -8  -1  123.12    7.98
  -5   8  -2   12.87    1.18
  -5  -8   2   10.09    1.27
  -5  -8   2   11.45    1.12
   5   8   2    9.92    1.05
   5  -8  -2   12.42    0.99
   5  -8   2    7.07    1.21
   5  -8   2   11.34    1.15
  -5   8   2   10.88    1.14
   5  -8   2   10.80    1.36
  -5  -8  -2   11.92    1.03
   5  -8   2   10.91    1.22
  -5  -8   3   16.00    1.32
  -5   8  -3   13.06    1.60
   5  -8  -3   11.56    1.09
  -5  -8   3   16.39    1.43
   5  -8   3   14.76    1.28
   5  -8   3   16.45    1.23
  -5   8   3   14.36    1.24
   5  -8   3   14.68    1.42
  -5  -9   0  139.31    8.85
  -5  -9   0  128.71    8.71
   5  -9   0  120.40    8.41
  -5  -9   0  126.57    8.58
   5   9   0  126.28    8.95
  -5   9   0  111.26    8.96
   5  -9   0  127.42    8.71
  -5   9  -1   15.35    1.93
  -5  -9   1   15.97    1.67
   5  -9  -1   18.41    1.41
   5  -9  -1   14.93    1.66
  -5  -9   1   18.06    1.38
  -5  -9  -1   18.67    1.46
   5   9  -1   13.76    1.79
   5  -9   1   15.47    1.62
   5  -9  -2   32.56    2.14
   5   9   2   27.89    2.16
  -5  -9   2   28.55    2.42
  -5   9  -2   33.24    2.35
  -5  -9   2   30.95    2.38
   5  -9   2   28.87    2.29
   5  -9   2   24.55    2.34
   5  -9   2   27.78    2.34
  -5  -9  -2   30.16    2.24
   5  -9   2   28.64    2.23
  -5   9   2   30.51    2.35
  -5  -9   3    9.05    1.12
  -5  -9   3    9.70    0.93
   5  -9   3    8.73    0.90
   5  -9   3    8.17    0.95
   5  -9   3    6.58    0.92
  -5 -10   0    0.29    0.33
  -5 -10   0    0.20    0.62
  -5 -10   0    0.19    0.48
   5  10   0    0.65    1.08
   5  10   0   -0.11    0.71
   5 -10   0   -0.17    1.01
   5 -10   0    0.01    0.39
  -5  10  -1    5.34    0.80
   5 -10  -1    5.72    0.78
  -5  10  -1    5.55    0.95
   5  10   1    5.48    0.87
  -5 -10   1    5.10    0.75
   5  10   1    4.73    0.67
  -5 -10   1    4.97    0.76
   5 -10   1    5.30    0.70
   5  10  -1    6.13    0.85
  -5 -10  -1    6.06    0.84
   5 -10   1    4.98    0.85
   5 -10   1    5.34    0.86
   5  10  -1    6.04    0.94
  -5  10   1    5.51    0.80
   5 -10   1    5.21    0.74
  -5 -10   2    4.94    0.88
   5 -10  -2    4.95    0.68
  -5 -10   2    6.04    0.80
   5  10   2    4.91    0.70
  -5  10  -2    7.31    0.88
   5  10  -2    4.67    0.79
  -5  10   2    5.42    0.73
  -5 -10  -2    4.71    0.70
   5 -10   2    4.83    0.78
   5 -10   2    4.69    0.72
   5 -10   2    5.58    0.92
  -5 -10   3    0.34    0.34
  -5 -10   3    0.02    0.41
   5 -10   3    0.37    0.29
   5 -10   3    0.29    0.32
   5 -10   3    0.10    0.38
  -5 -11   0   24.74    1.86
  -5 -11   0   23.74    1.85
   5 -11   0   20.07    1.69
  -5  11   0   22.74    1.79
   5 -11   0   20.21    1.65
   5  11   0   22.29    1.74
   5 -11   0   24.08    1.88
   5 -11   0   23.10    1.96
  -5  11   0   23.01    1.90
   5  11   0   23.02    1.88
  -5  11   0   20.80    1.85
  -5 -11   1   29.62    2.26
   5  11   1   29.00    2.20
  -5 -11   1   28.82    2.28
  -5  11  -1   30.35    2.33
   5 -11  -1   28.37    2.18
  -5  11  -1   29.43    2.35
   5  11   1   29.96    2.12
   5  11  -1   29.01    2.23
   5 -11   1   27.83    2.18
   5 -11   1   25.22    2.11
   5 -11   1   26.15    2.08
   5 -11   1   28.65    2.32
  -5  11   1   30.52    2.25
  -5 -11  -1   29.45    2.30
   5  11  -1   26.75    2.16
  -5  11  -2   10.18    0.99
   5  11   2    8.34    0.82
  -5 -11   2    9.64    0.97
   5 -11  -2    9.54    0.88
  -5 -11   2    8.58    1.00
   5 -11   2    6.64    0.86
   5  11  -2    7.99    1.01
   5 -11   2    8.74    1.04
   5 -11   2    6.93    0.82
  -5  11   2   10.13    0.95
  -5 -11  -2    7.69    0.90
  -5 -11   3    0.69    0.38
  -5 -11   3    1.03    0.33
   5 -11   3    0.33    0.23
   5 -11   3    0.21    0.29
   5 -11   3    0.53    0.22
  -5  12   0   26.16    2.17
   5  12   0   25.31    2.05
   5  12   0   27.67    2.19
   5 -12   0   28.78    2.16
   5 -12   0   29.12    2.28
  -5 -12   0   29.74    2.22
  -5 -12   0   31.35    2.24
  -5  12   0   29.28    2.23
  -5 -12   1   42.80    3.27
   5 -12  -1   35.57    2.90
   5  12   1   38.91    2.83
  -5  12  -1   48.35    3.34
   5 -12  -1   39.11    2.91
  -5 -12   1   42.29    3.24
  -5  12  -1   50.45    3.28
   5  12   1   38.68    2.92
  -5 -12  -1   43.10    3.28
   5  12  -1   46.13    2.93
   5 -12   1   40.58    2.91
   5 -12   1   39.75    2.98
   5 -12   1   36.06    2.86
  -5 -12  -1   45.87    3.22
   5 -12   1   36.12    2.82
   5  12  -1   46.32    2.96
   5  12   2    0.07    0.28
  -5  12  -2    0.24    0.41
  -5 -12   2   -0.18    0.44
  -5 -12   2    0.49    0.27
   5  12  -2    0.26    0.35
  -5  12   2    0.25    0.34
   5 -12   2    0.64    0.29
   5 -12   2    0.19    0.30
   5 -12   2    0.37    0.52
  -5  13   0   33.52    2.45
  -5  13   0   32.63    2.43
   5 -13   0   33.37    2.47
   5 -13   0   35.60    2.53
  -5  13   0   30.88    2.46
   5  13   0   34.35    2.53
  -5 -13   0   35.71    2.49
   5 -13   0   33.24    2.57
  -5 -13   0   36.00    2.46
  -5  13  -1    8.75    0.90
  -5 -13   1    9.17    0.86
   5  13   1    6.99    0.74
   5  13   1    7.71    0.91
   5 -13  -1    5.72    0.75
  -5 -13   1    8.67    0.90
   5 -13  -1    7.84    0.92
   5 -13   1    7.94    0.89
   5 -13   1    8.06    0.82
   5  13  -1    8.66    0.86
   5  13  -1    7.57    0.81
  -5 -13  -1    7.53    0.85
  -5  13  -2   23.37    1.51
  -5 -13   2   21.23    1.45
   5 -13  -2   19.63    1.46
  -5 -13   2   18.42    1.47
   5  13  -2   20.79    1.46
   5 -13   2   16.74    1.34
  -5  13   2   15.94    1.41
   5 -13   2   19.69    1.45
   5 -13   2   17.03    1.37
   5 -14   0    0.51    0.22
   5 -14   0    0.74    0.30
  -5 -14   0    0.90    0.32
  -5 -14   0    1.18    0.33
   5 -14   0    1.23    0.44
   5  14   0    1.10    0.36
   5 -14  -1    3.94    0.64
   5  14   1    3.34    0.52
  -5 -14   1    4.03    0.54
  -5 -14   1    4.10    0.53
  -5  14  -1    4.61    0.58
  -5 -14  -1    4.19    0.51
   5  14  -1    3.78    0.62
   5 -14   1    3.48    0.57
  -5  14   1    3.81    0.54
   5 -14   1    2.89    0.48
   5  14  -1    3.89    0.56
   5 -15   0    1.67    0.39
   5 -15   0    1.29    0.43
   5  15   0    1.39    0.38
   6   0   0   92.63    6.69
  -6   0   0  102.92    7.14
  -6   0   0  112.35    7.22
   6   0   0  110.49    6.80
   6   0   0  100.27    6.78
   6   0  -1  300.33   19.59
   6   0  -1  305.34   19.33
   6   0  -1  301.09   19.32
   6   0  -1  294.65   19.35
   6   0   1  252.28   19.26
  -6   0  -1  256.31   17.02
  -6   0  -2  217.22   12.94
   6   0  -2  207.46   14.23
   6   0  -2  208.56   14.83
   6   0  -2  225.31   14.41
  -6   0  -2  170.12   12.78
   6   0  -3   11.09    1.04
  -6   0  -3   12.93    1.14
   6   0  -3    9.00    1.93
  -6   0   4    8.14    0.82
  -6   0   4    8.18    0.86
  -6   0   4    8.56    0.80
  -6   0   4    8.50    0.78
   6   1   0   15.49    1.31
   6  -1   0   18.25    1.35
   6  -1   0   17.81    1.35
   6   1   0   14.71    1.16
   6  -1   0   16.26    1.21
  -6   1   0   17.49    1.24
   6   1   0   19.84    1.35
  -6  -1   0   17.97    1.35
  -6  -1   0   17.74    1.25
   6  -1  -1   26.92    1.93
  -6   1  -1   25.58    1.94
   6  -1  -1   27.05    1.96
   6  -1  -1   26.68    1.99
   6   1  -1   23.67    1.84
   6   1  -1   26.29    1.97
  -6  -1  -1   27.78    1.90
   6   1  -1   27.66    2.27
   6   1  -1   25.03    2.00
  -6   1  -2   47.48    3.37
   6  -1  -2   51.63    3.75
   6  -1  -2   51.27    4.32
  -6   1  -2   49.77    3.50
   6   1  -2   51.27    3.63
   6   1  -2   54.93    4.31
   6   1  -2   52.67    3.81
  -6  -1  -2   50.47    3.43
  -6  -1   3   59.66    4.98
  -6  -1   3   70.53    5.03
  -6   1  -3   77.22    4.97
   6  -1  -3   86.47    5.74
  -6   1   3   81.33    5.04
  -6   1   3   66.29    5.02
  -6   1   3   57.18    5.23
   6   1  -3   80.04    5.75
  -6   1   3   84.08    5.10
  -6  -1   4    5.30    0.60
  -6  -1   4    4.32    0.67
  -6  -1   4    5.61    0.62
  -6  -1   4    5.18    0.62
  -6   1   4    4.38    0.66
  -6   1   4    4.37    0.53
  -6   1   4    4.50    0.57
  -6   1   4    4.22    0.59
   6  -2   0   34.75    2.46
   6  -2   0   38.41    2.61
   6  -2   0   36.43    2.58
  -6  -2   0   33.17    2.34
  -6   2   0   32.54    2.24
  -6  -2   0   33.30    2.25
   6   2   0   35.10    2.59
  -6   2  -1   14.15    1.14
   6  -2  -1   20.59    1.62
  -6   2  -1   16.16    1.27
  -6  -2   1   17.38    1.13
   6  -2  -1   20.21    1.55
   6  -2  -1   19.99    1.54
   6   2  -1   17.33    1.57
   6   2  -1   19.61    1.46
   6   2  -1   19.78    1.60
   6   2  -1   20.98    1.94
   6  -2  -2  138.48   10.12
   6  -2  -2  124.35    9.40
   6  -2  -2  145.17    9.59
  -6   2  -2  154.14   10.24
  -6  -2  -2  147.68   10.08
   6   2  -2  139.71    9.48
   6   2  -2  148.27   10.07
   6   2  -2  152.46    9.69
  -6  -2   3   46.25    3.52
  -6  -2   3   45.90    3.42
  -6   2  -3   48.80    3.54
  -6  -2   3   47.54    3.49
  -6  -2   3   48.51    3.48
   6  -2  -3   49.01    3.41
   6  -2   3   43.16    3.44
   6   2  -3   55.32    3.51
   6  -2   3   43.01    3.48
  -6   2   3   52.75    3.46
  -6   2   3   50.44    3.42
  -6   2   3   50.02    3.45
  -6   2   3   51.55    3.54
  -6  -2   4    1.78    0.37
  -6  -2   4    1.55    0.47
  -6  -2   4    1.88    0.39
  -6  -2   4    0.86    0.43
  -6   2   4    3.56    0.55
   6  -2   4    0.98    0.37
   6  -2   4    0.70    0.38
  -6   2   4    1.49    0.38
   6  -3   0   47.11    3.15
   6   3   0   45.55    3.28
  -6   3   0   47.82    3.03
  -6  -3   0   44.22    3.05
   6  -3   0   43.22    3.24
   6   3   0   45.51    3.28
   6  -3   0   50.13    3.29
  -6   3   0   45.32    3.26
  -6  -3   0   42.56    3.15
  -6   3  -1   21.08    1.51
  -6  -3   1   19.45    1.50
   6  -3  -1   17.76    1.52
   6  -3  -1   21.10    1.67
  -6   3  -1   17.03    1.32
   6  -3  -1   20.30    1.54
  -6  -3   1   17.04    1.31
   6   3  -1   20.72    1.94
   6  -3   1   18.50    1.62
   6   3  -1   20.88    1.46
   6  -3  -2  117.79    7.80
  -6   3  -2  118.54    8.06
  -6   3  -2  115.78    7.92
   6   3  -2  107.25    7.65
   6   3  -2  114.92    8.26
   6   3  -2  120.14    7.92
   6   3  -2  108.80    7.69
  -6  -3   3    4.96    0.68
  -6  -3   3    4.82    0.83
   6  -3  -3    5.30    0.66
  -6  -3   3    3.89    0.61
  -6  -3   3    2.80    0.60
  -6   3  -3    4.21    0.79
   6  -3   3    3.79    0.64
   6  -3   3    3.67    0.66
  -6   3   3    3.10    0.58
  -6   3   3    5.88    0.67
   6   3  -3    4.45    0.75
  -6   3   3    5.19    0.84
  -6   3   3    4.99    0.70
  -6  -3   4   12.81    1.04
  -6  -3   4   12.65    1.15
  -6  -3   4   12.30    1.01
  -6   3   4   14.64    1.08
  -6   3   4   10.41    1.00
   6  -3   4    7.18    0.78
   6  -3   4    6.61    0.73
   6   4   0  417.43   27.83
   6  -4   0  442.14   27.79
  -6  -4   0  377.55   27.84
  -6   4   0  436.30   28.08
  -6   4   0  438.25   27.80
   6   4   0  383.13   27.77
   6  -4   0  430.30   27.65
  -6  -4   0  434.07   27.95
  -6  -4   1   27.80    1.99
  -6   4  -1   24.87    2.08
   6  -4  -1   26.15    2.08
  -6  -4   1   25.97    1.80
  -6   4  -1   25.60    1.78
   6  -4  -1   24.43    1.97
   6   4  -1   27.65    2.32
  -6  -4  -1   23.45    1.80
   6  -4   1   26.26    2.04
   6   4  -1   25.91    1.84
  -6   4  -2   11.51    1.15
  -6   4  -2   13.39    1.27
   6  -4  -2    8.36    0.84
   6  -4  -2   13.09    1.11
   6   4  -2   12.74    1.01
   6   4  -2   11.87    1.74
  -6   4  -3   24.32    1.89
  -6  -4   3   22.02    1.76
  -6  -4   3   21.12    1.89
  -6  -4   3   21.08    1.81
   6  -4  -3   21.09    1.55
  -6  -4   3   22.89    1.73
   6  -4   3   19.00    1.62
  -6   4   3   20.42    1.71
  -6   4   3   24.80    1.80
   6  -4   3   18.43    1.67
  -6  -4   4    3.24    0.47
  -6  -4   4    3.13    0.50
  -6  -4   4    2.88    0.55
  -6  -4   4    2.26    0.45
   6  -4   4    1.76    0.35
   6   4  -4    1.77    0.28
   6  -4   4    2.10    0.39
  -6   4   4    2.90    0.44
  -6  -5   0   18.95    1.54
   6  -5   0   19.98    1.66
  -6   5   0   20.27    1.83
   6  -5   0   20.44    1.49
   6   5   0   20.06    1.75
  -6  -5   1  226.41   15.29
   6  -5  -1  223.41   14.84
  -6   5  -1  225.80   15.38
  -6  -5   1  212.22   15.10
  -6   5  -1  245.02   15.09
   6  -5  -1  231.78   14.96
   6   5  -1  236.17   15.27
   6  -5   1  215.64   15.03
   6   5  -1  238.77   14.80
   6  -5   1  195.45   14.78
  -6   5  -2    0.79    0.34
   6  -5  -2    1.03    0.49
   6  -5  -2    1.26    0.33
  -6   5  -2    0.82    0.48
   6   5  -2    0.97    0.38
   6   5  -2    0.91    1.01
   6  -5  -3    7.69    0.76
  -6  -5   3   10.00    1.04
  -6  -5   3    9.13    0.94
  -6  -5   3   10.04    1.13
  -6   5  -3   11.47    1.15
  -6  -5   3    9.16    0.91
  -6   5   3   11.30    1.04
   6  -5   3    9.67    1.01
   6  -5   3    7.97    1.20
   6  -5   3    8.76    1.06
  -6   5   3    9.93    0.95
  -6  -5   4    1.55    0.30
  -6  -5   4    1.39    0.32
  -6  -5   4    1.58    0.42
   6   5  -4    0.79    0.23
   6  -5   4    1.14    0.36
   6  -5   4    0.76    0.33
  -6  -6   0  253.43   16.20
  -6  -6   0  223.12   16.11
  -6   6   0  249.95   16.41
   6  -6   0  252.79   16.77
   6   6   0  251.54   17.06
   6  -6   0  252.91   16.94
  -6   6  -1    0.75    0.78
  -6  -6   1    0.37    0.30
   6  -6  -1    0.87    0.37
  -6  -6   1    1.32    0.55
   6  -6  -1    1.43    0.62
  -6   6  -1    0.60    0.26
   6   6  -1    0.84    0.82
  -6  -6  -1    0.49    0.23
   6  -6   1    0.81    0.29
   6  -6   1    0.14    0.58
   6  -6  -2   50.68    3.74
  -6   6  -2   53.86    3.74
   6  -6  -2   52.76    3.50
   6   6  -2   51.07    3.51
   6   6  -2   46.37    4.18
  -6   6  -3   14.45    1.86
  -6  -6   3   13.66    1.30
   6  -6  -3   11.51    1.02
  -6  -6   3   15.19    1.49
   6  -6   3   12.59    1.21
   6  -6   3   11.97    1.26
  -6   6   3   15.26    1.22
  -6  -6   4    4.31    0.65
  -6  -6   4    4.53    0.47
  -6  -6   4    4.09    0.45
   6  -6   4    3.26    0.54
   6  -6   4    2.50    0.42
   6   6  -4    3.94    0.42
   6  -7   0   -0.20    0.29
   6  -7   0   -0.64    0.45
  -6  -7   0    0.27    0.41
   6   7   0   -0.20    0.69
  -6   7   0    0.25    0.79
  -6  -7   0    0.17    0.34
   6  -7   0   -0.04    0.27
  -6   7  -1   27.56    1.85
   6  -7  -1   27.83    1.91
  -6   7  -1   26.92    2.41
  -6  -7   1   24.95    2.17
   6  -7  -1   26.43    2.09
   6   7  -1   23.08    2.37
   6  -7   1   24.43    1.83
  -6  -7  -1   25.53    1.91
   6  -7   1   26.63    2.18
   6  -7  -2    3.40    0.56
   6  -7  -2    2.37    0.60
   6   7  -2    0.53    1.09
   6   7  -2    1.77    0.38
  -6  -7   3    3.76    0.61
  -6  -7   3    3.88    0.74
   6  -7  -3    2.43    0.53
  -6   7  -3    2.76    0.58
  -6   7   3    3.92    0.59
   6  -7   3    3.26    0.59
   6  -7   3    3.99    0.66
  -6  -7   4    6.52    0.64
   6  -7   4    6.49    0.69
   6  -7   4    6.77    0.73
   6  -8   0    9.31    0.90
   6  -8   0    9.13    1.15
   6   8   0    9.14    1.31
  -6  -8   0    9.97    1.03
  -6   8   0    7.83    1.41
  -6  -8   0    9.55    0.97
  -6   8  -1   25.24    2.48
  -6  -8   1   27.08    2.25
   6  -8  -1   24.68    2.16
   6  -8  -1   27.64    1.98
  -6  -8   1   27.10    1.95
   6  -8   1   26.21    2.09
   6  -8   1   27.08    2.34
   6   8  -1   26.59    2.58
  -6  -8  -1   26.61    1.98
  -6  -8   2   14.88    1.40
  -6   8  -2   15.38    1.38
  -6  -8   2   14.66    1.39
   6   8   2   13.66    1.20
   6  -8  -2   16.75    1.20
   6  -8   2   13.48    1.33
   6  -8   2   10.44    1.41
  -6  -8  -2   14.49    1.20
  -6   8   2   15.86    1.28
   6  -8   2   13.67    1.27
  -6  -8   3    1.11    0.44
  -6  -8   3    1.02    0.54
   6  -8  -3   -0.05    0.30
   6  -8   3    1.17    0.55
   6  -8   3    0.19    0.46
  -6  -9   0  101.06    7.40
   6   9   0  103.56    7.43
  -6  -9   0  100.21    7.52
   6  -9   0   93.14    6.79
  -6  -9   0  125.66    7.51
   6  -9   0  104.68    7.12
  -6  -9   1   16.58    1.78
   6  -9  -1   19.20    1.43
   6  -9  -1   14.85    1.51
  -6  -9   1   19.11    1.50
   6  -9   1   17.16    1.79
  -6  -9  -1   21.07    1.62
   6   9  -1   14.15    1.83
  -6   9  -2    3.66    0.68
  -6  -9   2    2.69    0.72
  -6  -9   2    2.59    0.56
   6  -9  -2    2.83    0.55
   6   9   2    1.97    1.09
   6   9   2    2.60    0.48
   6   9  -2    2.73    0.69
   6  -9   2    2.60    0.78
  -6   9   2    1.60    0.58
   6  -9   2    3.14    0.66
   6  -9   2    1.97    0.69
  -6  -9  -2    3.26    0.56
  -6  -9   3    9.56    0.97
  -6  -9   3   10.53    1.15
  -6   9  -3   10.78    0.96
   6  -9   3    9.50    0.94
   6  -9   3    8.23    0.96
   6  -9   3    9.20    0.89
   6  -9   3    9.01    0.95
   6 -10   0  233.85   15.25
  -6 -10   0  253.42   15.90
   6  10   0  214.90   15.25
  -6 -10   0  227.60   15.71
  -6 -10   0  236.56   15.69
  -6  10   0  220.57   15.66
   6 -10   0  238.21   15.36
   6  10   0  214.91   15.29
   6 -10   0  233.58   15.29
   6 -10   0  234.78   15.31
  -6  10  -1    1.72    0.68
   6 -10  -1    0.13    0.40
   6  10   1    1.11    0.45
  -6 -10   1   -0.43    0.47
   6 -10  -1    0.05    0.43
   6  10   1    0.54    0.58
   6 -10  -1    0.29    0.49
  -6  10  -1    0.41    0.65
  -6 -10   1    0.72    0.41
   6 -10   1    0.30    0.55
   6  10  -1    0.71    0.60
   6 -10   1    0.82    0.53
  -6 -10  -1    0.08    0.46
   6  10  -1    0.61    0.52
   6 -10   1    0.34    0.50
  -6  10   1    0.47    0.49
   6 -10   1    0.37    0.48
  -6  10   1    0.75    0.46
   6 -10  -2    6.05    0.78
  -6 -10   2    8.40    0.91
   6  10   2    8.45    0.81
  -6  10  -2    7.57    0.92
  -6 -10   2    6.99    0.94
   6 -10   2    7.71    0.84
  -6  10   2    8.42    0.99
   6  10  -2    5.74    0.87
   6 -10   2    6.76    0.88
   6 -10   2    8.34    1.02
  -6 -10  -2    5.48    0.77
  -6  10   2    7.41    0.83
  -6  10  -3    1.37    0.36
  -6 -10   3    0.73    0.37
  -6 -10   3    1.82    0.52
   6 -10   3    0.95    0.36
   6 -10   3    0.08    0.43
   6 -10   3    1.52    0.43
  -6  11   0   73.47    4.72
   6  11   0   55.69    4.05
  -6  11   0   57.86    4.35
   6 -11   0   56.73    4.07
   6 -11   0   62.58    4.23
   6  11   0   58.89    4.13
  -6 -11   0   60.19    4.41
  -6 -11   0   62.75    4.38
   6 -11   0   60.18    4.14
  -6  11   0   61.90    4.45
   6 -11   0   54.83    4.03
  -6 -11   1   26.62    2.13
   6 -11  -1   20.29    1.91
  -6  11  -1   29.37    2.28
  -6  11  -1   28.69    2.12
  -6 -11   1   25.66    2.10
   6  11   1   25.26    2.00
   6 -11  -1   21.39    1.87
   6  11   1   27.54    1.91
   6 -11  -1   26.24    1.96
   6 -11  -1   24.21    1.92
   6 -11   1   24.45    2.12
   6 -11   1   25.89    1.98
  -6  11   1   24.63    2.01
   6  11  -1   25.55    1.97
  -6  11   1   27.40    2.10
   6  11  -1   27.65    2.03
   6 -11   1   24.58    1.89
   6 -11   1   23.47    1.93
  -6 -11  -1   28.97    2.17
  -6  11  -2    2.39    0.57
   6  11   2    2.26    0.44
  -6 -11   2    1.40    0.47
   6 -11  -2    2.36    0.49
  -6  11  -2    0.63    0.46
  -6 -11   2    1.60    0.59
   6  11  -2    1.59    0.49
  -6  11   2    1.60    0.46
   6 -11   2    2.36    0.69
  -6  11   2    1.64    0.45
   6 -11   2    2.12    0.50
  -6 -11  -2    1.53    0.41
   6 -11   2    2.68    0.47
  -6 -11   3   17.60    1.47
  -6 -11   3   18.19    1.41
   6 -11   3   16.27    1.25
   6 -11   3   16.73    1.22
  -6 -12   0   39.97    2.75
  -6 -12   0   40.08    2.72
   6 -12   0   40.66    2.70
  -6  12   0   36.59    2.68
   6  12   0   37.01    2.68
   6 -12   0   32.26    2.59
   6 -12   0   39.99    2.75
   6  12   0   33.26    2.56
   6 -12   0   33.14    2.56
  -6  12   0   37.47    2.75
  -6  12   0   30.87    2.79
  -6 -12   1    4.99    0.77
  -6  12  -1    5.30    0.81
   6 -12  -1    2.55    0.66
  -6  12  -1    6.24    0.87
   6  12   1    5.81    0.67
  -6 -12   1    5.10    0.73
   6 -12  -1    4.43    0.67
   6  12   1    3.09    0.61
   6 -12   1    4.23    0.60
   6 -12   1    3.16    0.58
  -6 -12  -1    5.25    0.88
   6  12  -1    5.51    0.75
  -6 -12  -1    4.26    0.70
   6 -12   1    4.14    0.63
   6  12  -1    4.05    0.71
  -6  12   1    4.61    0.65
   6 -12   1    4.84    0.78
  -6 -12   2    4.03    0.59
  -6  12  -2    2.04    0.48
  -6 -12   2    4.70    0.59
  -6  12  -2    2.36    0.50
   6 -12   2    4.09    0.58
  -6  12   2    3.52    0.48
   6 -12   2    3.84    0.59
   6 -12   2    4.57    0.69
   6 -13   0   -0.25    0.36
  -6 -13   0    0.24    0.36
   6 -13   0    0.34    0.40
   6 -13   0    0.39    0.47
   6  13   0    0.11    0.39
  -6  13   0   -0.07    0.34
  -6 -13   0    0.02    0.33
  -6  13   0   -0.13    0.35
  -6  13  -1    0.44    0.37
   6 -13  -1    0.46    0.37
  -6 -13   1    0.77    0.35
   6  13   1    0.32    0.28
   6  13   1    0.47    0.36
  -6  13  -1    0.61    0.40
  -6 -13   1    0.96    0.39
   6 -13  -1    0.23    0.48
   6 -13   1    0.19    0.32
   6 -13   1    0.92    0.33
   6 -13   1    0.90    0.45
   6 -13   1    0.87    0.36
   6  13  -1    0.44    0.32
   6  13  -1    0.35    0.37
  -6  13   1    0.97    0.40
  -6 -13   2    1.63    0.32
  -6  13  -2    0.93    0.33
  -6  13  -2    1.01    0.33
   6 -13   2    1.64    0.44
  -6  13   2    1.54    0.28
   6 -13   2    1.84    0.32
   6 -13   2    1.59    0.34
   6  13  -2    1.93    0.36
   6 -14   0   25.01    1.82
   6  14   0   25.04    1.79
  -6  14   0   22.94    1.74
   6 -14   0   21.25    1.71
  -6 -14   0   24.61    1.78
  -6 -14   0   24.79    1.76
   6  14   1   -0.09    0.25
  -6  14  -1    0.27    0.37
   6 -14  -1   -0.42    0.30
   6 -14  -1    0.35    0.30
  -6 -14   1   -0.17    0.24
  -6 -14   1    0.01    0.27
  -6  14  -1    0.10    0.30
   6 -14   1    0.08    0.24
  -6  14   1    0.02    0.28
   6  14  -1    0.26    0.28
   6 -14   1   -0.27    0.37
   6  14  -1    0.36    0.26
   7   0   0   -0.30    0.52
   7   0   0   -0.01    0.27
  -7   0   0    0.09    0.17
   7   0   0    0.22    0.36
  -7   0   0    0.14    0.30
  -7   0  -1    0.02    0.25
   7   0  -1    0.18    0.42
   7   0  -1    0.18    0.31
   7   0  -1    0.61    0.93
   7   0  -1    0.23    0.35
   7   0  -1    0.26    0.46
  -7   0  -2    0.20    0.26
   7   0  -2   -0.48    1.03
  -7   0  -2   -0.06    0.24
   7   0  -2    0.25    0.40
   7   0  -2    0.27    0.35
  -7   0   3    0.08    0.45
  -7   0  -3   -0.30    0.31
   7   0  -3    0.07    0.37
  -7   0   3   -0.11    0.50
  -7   0   3    0.25    0.39
  -7   0   3   -0.23    0.34
  -7   0   4    0.33    0.34
  -7   0   4    0.34    0.36
  -7  -1   0   73.06    4.81
  -7   1   0   72.88    4.80
   7   1   0   63.37    4.49
  -7  -1   0   69.23    4.88
   7  -1   0   65.65    4.52
   7   1   0   71.43    4.63
   7   1   0   62.50    4.61
   7  -1   0   71.42    4.64
   7  -1   0   71.25    4.62
  -7   1  -1   53.61    3.74
   7  -1  -1   54.06    3.83
   7  -1  -1   59.73    3.85
   7  -1  -1   56.06    3.88
   7  -1  -1   55.53    3.83
   7   1  -1   50.63    3.87
   7   1  -1   55.73    4.12
   7   1  -1   54.70    3.86
   7   1  -1   51.83    3.71
   7  -1  -2   27.91    2.08
   7  -1  -2   23.17    1.87
  -7   1  -2   25.76    1.98
   7  -1  -2   26.46    2.61
  -7   1  -2   25.77    1.86
   7   1  -2   26.78    2.63
   7   1  -2   25.06    1.91
   7   1  -2   27.40    2.14
  -7  -1  -2   25.38    1.90
  -7  -1   3    1.55    0.62
  -7  -1   3    2.45    0.60
  -7  -1   3    2.89    0.54
   7  -1  -3    1.83    0.52
  -7   1  -3    4.14    0.66
  -7  -1   3    1.94    0.45
   7   1  -3    2.13    0.53
  -7  -1  -3    1.58    0.46
  -7   1   3    2.38    0.47
  -7   1   3    2.17    0.50
  -7   1   3    2.16    0.59
  -7   1   3    2.71    0.60
  -7  -1   4    1.79    0.34
  -7  -1   4    1.82    0.36
  -7  -1   4    2.16    0.47
  -7  -1   4    1.68    0.38
  -7   1   4    2.01    0.47
  -7   1   4    2.13    0.34
  -7   1   4    2.36    0.38
  -7   1   4    2.45    0.44
   7  -2   0   64.37    4.16
   7  -2   0   58.36    4.11
   7  -2   0   57.19    4.00
  -7  -2   0   51.60    3.82
   7   2   0   58.67    4.13
  -7  -2   0   57.21    3.75
  -7   2   0   57.81    3.74
  -7  -2   1   80.82    6.05
   7  -2  -1   95.07    6.37
  -7   2  -1   97.61    6.23
  -7  -2   1   96.03    6.25
   7  -2  -1   88.19    6.30
   7  -2  -1   95.99    6.31
   7   2  -1   79.46    6.34
   7   2  -1   99.56    6.57
   7   2  -1   97.30    6.22
  -7   2  -2  105.15    7.25
   7  -2  -2   94.51    6.36
   7  -2  -2   90.55    6.94
   7   2  -2   85.80    6.22
   7   2  -2   91.66    6.83
   7   2  -2   95.32    6.45
  -7   2  -3   89.84    6.00
  -7  -2   3   84.47    6.00
  -7  -2   3   86.54    5.88
  -7  -2   3   85.99    5.91
  -7  -2   3   85.99    5.92
   7  -2  -3   66.65    4.63
  -7   2   3   88.93    5.90
  -7   2   3   86.97    5.87
  -7   2   3   86.33    5.90
  -7   2   3   83.21    5.96
  -7  -2   4    5.75    0.65
  -7  -2   4    5.89    0.65
  -7  -2   4    5.98    0.62
  -7  -2   4    5.55    0.79
  -7   2   4    6.19    0.63
  -7   2   4    5.14    0.67
  -7  -3   0   93.60    6.46
  -7   3   0   99.82    6.44
   7   3   0   89.72    6.42
   7   3   0   91.78    6.44
   7  -3   0   97.36    6.30
   7  -3   0   90.88    6.41
   7  -3   0  101.32    6.45
  -7   3  -1   55.97    3.75
   7  -3  -1   59.74    4.23
   7  -3  -1   63.55    4.33
  -7  -3   1   57.53    3.75
  -7   3  -1   48.69    3.89
  -7  -3   1   60.01    3.94
   7   3  -1   62.60    4.13
   7   3  -1   61.87    4.52
   7  -3   1   55.95    4.28
   7  -3  -2   95.44    6.51
   7  -3  -2   90.81    7.27
  -7   3  -2  105.87    7.13
   7  -3  -2  104.54    6.73
  -7   3  -2  103.55    7.27
   7   3  -2   94.90    6.55
   7   3  -2   99.12    7.18
   7   3  -2   94.49    6.58
  -7   3  -3    7.15    0.95
  -7  -3   3    7.28    0.93
  -7  -3   3    5.98    0.72
  -7  -3   3    6.00    0.76
  -7  -3   3    5.75    0.92
  -7   3   3    8.28    0.79
  -7   3   3    7.34    0.89
   7   3  -3    6.53    0.84
  -7   3   3    7.31    0.73
  -7   3   3    8.71    0.90
   7  -3   3    5.29    0.88
   7  -3   3    5.51    0.83
  -7  -3   4   30.58    2.28
  -7  -3   4   32.54    2.31
  -7  -3   4   31.91    2.27
  -7  -3   4   33.81    2.36
  -7   3   4   31.86    2.33
  -7   3   4   34.44    2.29
   7  -4   0  204.42   12.70
   7  -4   0  208.03   12.86
  -7  -4   0  202.93   12.74
   7   4   0  189.87   12.87
  -7   4   0  192.19   12.56
   7   4   0  161.69   12.81
  -7  -4   0  175.30   12.60
   7  -4  -1   29.64    2.18
  -7  -4   1   23.58    1.89
  -7  -4   1   21.33    1.69
  -7   4  -1   25.86    1.70
   7  -4  -1   28.26    2.08
  -7  -4  -1   24.15    1.72
   7   4  -1   26.92    2.39
   7   4  -1   28.13    1.92
   7  -4   1   22.13    2.10
   7  -4  -2    1.11    0.34
  -7   4  -2    0.98    0.51
   7  -4  -2    0.43    0.45
  -7   4  -2    1.04    0.42
   7   4  -2    0.93    1.15
   7   4  -2    0.63    0.42
  -7  -4   3   28.46    2.16
   7  -4  -3   20.96    1.71
  -7  -4   3   28.09    2.18
  -7   4  -3   28.40    2.25
  -7  -4   3   27.68    2.25
  -7  -4   3   29.27    2.13
   7  -4   3   23.02    1.77
  -7   4   3   29.59    2.18
  -7   4   3   31.35    2.22
   7  -4   3   24.75    1.83
  -7  -4   4    6.39    0.61
  -7  -4   4    6.42    0.58
  -7  -4   4    5.13    0.67
  -7  -4   4    4.23    0.58
   7  -4   4    2.97    0.45
  -7   4   4    5.02    0.56
   7   4  -4    2.97    0.38
   7  -4   4    4.15    0.59
   7   5   0   19.70    1.72
  -7  -5   0   19.71    1.50
   7  -5   0   19.45    1.63
  -7   5   0   17.18    1.75
   7  -5   0   18.39    1.43
  -7   5  -1    5.20    0.56
  -7  -5   1    6.60    0.63
   7  -5  -1    5.43    0.61
   7  -5  -1    5.66    0.77
  -7  -5   1    5.49    0.76
   7  -5  -1    5.64    0.88
   7   5  -1    5.30    0.54
  -7  -5  -1    5.78    0.66
   7  -5   1    5.38    0.80
   7   5  -1    5.88    1.28
   7  -5  -2   30.52    2.10
  -7   5  -2   30.44    2.22
   7  -5  -2   29.58    2.35
   7   5  -2   27.25    2.76
   7   5  -2   28.53    2.15
  -7   5  -3    4.92    0.87
  -7  -5   3    5.87    0.82
   7  -5  -3    5.42    0.67
  -7   5  -3    5.11    0.83
  -7  -5   3    5.00    0.89
  -7   5   3    5.45    0.79
   7  -5   3    4.58    0.74
   7  -5   3    5.02    0.75
  -7   5   3    6.30    0.79
  -7  -5   4    2.31    0.42
  -7  -5   4    1.73    0.34
  -7  -5   4    1.98    0.33
  -7  -5   4    2.57    0.38
   7   5  -4    1.93    0.29
   7  -5   4    1.85    0.39
   7  -5   4    2.02    0.36
   7  -6   0    3.75    0.72
  -7  -6   0    2.68    0.49
   7   6   0    3.51    0.87
  -7   6   0    3.31    1.02
   7  -6   0    2.73    0.47
  -7  -6   0    3.06    0.59
  -7  -6   1   15.07    1.42
   7  -6  -1   15.33    1.21
  -7   6  -1   14.45    1.12
   7  -6  -1   15.53    1.38
  -7  -6   1   15.32    1.18
   7   6  -1   15.26    1.74
  -7  -6  -1   14.76    1.15
   7  -6   1   15.47    1.51
  -7   6  -2   21.15    1.63
   7  -6  -2   21.16    1.51
   7  -6  -2   17.96    1.76
   7   6  -2   18.24    2.22
   7   6  -2   18.80    1.49
  -7  -6   3   11.07    1.13
   7  -6  -3   11.43    0.94
  -7   6  -3   14.30    1.18
  -7  -6   3   12.45    1.33
   7  -6   3    7.25    1.02
  -7   6   3   11.04    1.11
  -7   6   3   10.65    1.21
   7  -6   3    8.40    1.00
   7  -6   3   10.34    1.10
  -7  -6   4   12.58    0.98
  -7  -6   4    9.39    0.89
   7   6  -4    8.63    0.71
   7  -7   0    6.91    0.75
  -7   7   0    6.78    1.21
  -7  -7   0    6.74    0.84
  -7  -7   0    6.03    0.76
   7  -7   0    7.20    0.98
   7  -7  -1    4.52    0.63
  -7   7  -1    4.37    0.47
  -7  -7   1    3.32    0.69
   7  -7  -1    4.42    0.83
   7  -7   1    3.61    0.84
   7   7  -1    1.68    0.91
  -7  -7  -1    3.79    0.55
   7  -7  -2   65.28    4.50
  -7   7  -2   58.39    4.05
   7  -7  -3    3.36    0.58
  -7  -7   3    5.47    0.79
  -7  -7   3    5.72    0.87
  -7   7  -3    4.65    0.77
   7  -7   3    4.52    0.71
  -7   7   3    6.89    0.71
   7  -7   3    2.31    0.55
   7  -7   3    2.27    0.52
  -7  -7   4    9.59    0.94
   7   7  -4    5.84    0.53
  -7  -8   0   21.32    1.71
   7  -8   0   20.59    1.57
  -7  -8   0   20.87    1.80
   7  -8   0   19.56    1.80
   7  -8  -1   17.07    1.38
  -7  -8   1   20.87    1.51
  -7  -8   1   21.59    1.82
   7  -8  -1   15.75    1.55
   7  -8   1   21.32    1.79
  -7  -8  -1   17.08    1.51
   7   8  -1   15.68    1.97
   7   8   2    0.15    0.58
  -7  -8   2    1.17    0.47
   7  -8  -2    0.40    0.45
  -7   8  -2    0.97    0.56
  -7  -8   2    1.06    0.61
   7   8   2    0.68    0.38
  -7   8   2    0.72    0.50
   7  -8   2    0.76    0.54
   7  -8   2    1.36    0.61
  -7  -8  -2    0.79    0.33
   7  -8   2    0.98    0.65
  -7  -8   3   22.13    1.70
   7  -8  -3   15.85    1.36
  -7   8  -3   19.77    1.65
  -7  -8   3   22.62    1.76
   7  -8   3   20.21    1.52
   7  -8   3   18.87    1.56
   7  -8   3   18.15    1.57
  -7  -9   0   21.23    1.89
   7  -9   0   21.83    1.70
  -7  -9   0   21.47    1.80
   7  -9   0   20.99    2.01
  -7  -9   0   23.14    1.75
   7  -9  -1   21.89    1.59
  -7  -9   1   21.08    2.16
   7  -9  -1   19.54    1.99
  -7  -9   1   21.28    1.72
  -7  -9  -1   25.48    1.86
   7   9  -1   14.71    1.96
   7  -9   1   18.46    1.89
  -7  -9   2   17.26    1.50
   7   9   2   15.12    1.30
   7   9   2   13.93    1.40
  -7  -9   2   15.29    1.46
   7  -9  -2   15.45    1.28
  -7   9  -2   16.93    1.46
   7   9  -2   14.77    1.40
   7  -9   2   16.37    1.37
   7  -9   2   17.25    1.45
  -7   9   2   17.27    1.37
   7  -9   2   15.40    1.47
  -7  -9  -2   15.68    1.34
  -7  -9   3    2.50    0.62
  -7   9  -3    2.61    0.49
  -7  -9   3    2.20    0.50
   7  -9   3    1.21    0.38
   7  -9   3    1.08    0.43
   7  -9   3    1.90    0.53
   7  10   0    1.59    0.65
   7 -10   0    1.71    0.48
   7 -10   0    1.74    0.44
  -7  10   0    2.01    0.68
  -7 -10   0    2.38    0.58
   7 -10   0    1.65    0.74
   7 -10   0    1.09    0.66
  -7 -10   0    2.16    0.52
   7  10   0    2.02    0.50
  -7 -10   1   31.23    2.32
   7  10   1   29.14    2.23
  -7  10  -1   28.79    2.31
   7 -10  -1   23.09    2.09
   7 -10  -1   27.95    2.12
  -7 -10   1   29.69    2.38
   7  10   1   29.98    2.11
   7 -10  -1   22.66    2.04
  -7  10  -1   30.62    2.50
   7 -10  -1   25.82    2.07
  -7  10   1   29.49    2.23
  -7 -10  -1   33.37    2.37
   7  10  -1   27.00    2.12
   7 -10   1   28.59    2.23
   7 -10   1   25.82    2.13
  -7  10   1   30.11    2.32
   7 -10   1   31.23    2.19
   7 -10   1   30.09    2.13
   7  10  -1   27.07    2.12
  -7 -10   2    8.94    1.12
   7  10   2   10.24    0.95
  -7 -10   2   10.42    1.06
  -7  10  -2   11.29    1.08
   7  10   2    9.90    1.07
   7 -10  -2    9.73    0.97
  -7  10   2   10.76    0.98
  -7 -10  -2    8.77    0.94
   7 -10   2    9.84    1.15
   7 -10   2    8.66    1.19
  -7  10   2   11.13    1.05
   7 -10   2    9.93    1.07
   7  10  -2    9.47    1.04
  -7 -10   3    0.27    0.41
  -7  10  -3   -0.07    0.31
  -7 -10   3    0.67    0.34
   7 -10   3    0.32    0.32
   7 -10   3   -0.07    0.34
   7  11   0   31.21    2.32
   7  11   0   27.55    2.16
   7 -11   0   27.07    2.17
  -7 -11   0   30.82    2.32
   7 -11   0   28.70    2.14
  -7  11   0   30.48    2.32
  -7 -11   0   31.52    2.37
  -7  11   0   30.04    2.39
   7 -11   0   30.07    2.39
   7 -11   0   30.35    2.31
   7  11   1    3.09    0.61
   7  11   1    2.93    0.51
  -7  11  -1    4.70    0.75
   7 -11  -1    2.65    0.57
  -7  11  -1    2.75    0.65
  -7 -11   1    2.59    0.58
  -7 -11   1    2.61    0.55
   7 -11  -1    3.94    0.68
   7 -11  -1    1.65    0.53
   7 -11  -1    4.00    0.66
   7  11  -1    3.45    0.68
  -7  11   1    3.27    0.55
   7 -11   1    3.63    0.81
   7 -11   1    3.34    0.66
   7  11  -1    2.32    0.54
   7 -11   1    2.73    0.61
  -7  11   1    3.29    0.63
  -7 -11  -1    3.36    0.60
   7 -11   1    2.26    0.56
  -7 -11   2    4.39    0.66
  -7 -11   2    3.69    0.55
   7  11   2    3.53    0.66
  -7  11  -2    4.82    0.74
  -7  11  -2    2.28    0.69
   7 -11   2    2.92    0.60
  -7  11   2    4.48    0.64
  -7  11   2    3.11    0.53
   7 -11   2    3.78    0.64
   7  11  -2    2.39    0.51
   7 -11   2    3.17    0.57
   7 -11   3    0.07    0.40
   7 -12   0    3.89    0.68
   7  12   0    4.68    0.71
   7  12   0    4.99    0.64
   7 -12   0    5.11    0.77
   7 -12   0    4.70    0.70
   7 -12   0    5.70    0.85
  -7 -12   0    5.20    0.74
  -7  12   0    4.05    0.61
  -7 -12   0    5.10    0.68
  -7  12   0    5.22    0.85
  -7 -12   1   36.32    2.63
  -7 -12   1   37.58    2.67
   7 -12  -1   30.29    2.39
   7  12   1   33.16    2.36
   7  12   1   36.54    2.47
  -7  12  -1   33.89    2.69
  -7  12  -1   35.50    2.67
   7 -12   1   32.36    2.42
   7 -12   1   31.96    2.37
   7 -12   1   33.45    2.42
   7  12  -1   30.71    2.39
   7  12  -1   30.41    2.40
  -7  12   1   36.80    2.63
   7 -12   1   32.31    2.48
  -7  12  -2    0.35    0.35
  -7 -12   2    1.97    0.42
  -7  12  -2    1.37    0.43
   7 -12   2    1.07    0.32
   7 -12   2    1.01    0.53
   7  12  -2    1.31    0.37
  -7  12   2    1.30    0.36
   7 -12   2    1.19    0.51
   7 -12   2    1.02    0.34
   7 -13   0   45.49    2.95
   7 -13   0   33.95    2.84
  -7  13   0   44.16    3.25
   7 -13   0   37.86    2.86
   7 -13   0   45.55    3.00
  -7 -13   0   48.85    3.29
   7  13   0   45.29    2.96
  -7 -13   0   46.43    3.26
  -7  13   0   46.03    3.24
   7 -13   0   37.33    2.89
   7  13   1    5.51    0.72
   7 -13  -1    6.01    0.80
   7 -13  -1    5.31    0.62
  -7  13  -1    6.59    0.85
  -7 -13   1    5.12    0.68
  -7 -13   1    4.93    0.66
  -7  13  -1    5.02    0.78
   7 -13   1    5.02    0.56
  -7  13   1    5.31    0.70
   7 -13   1    4.99    0.73
   7  13  -1    5.01    0.70
   7 -13   1    5.39    0.65
   7 -13   1    4.46    0.59
   7  13  -1    5.14    0.67
   7 -13  -2   11.69    0.99
  -7 -13   2   13.73    1.12
  -7  13  -2   15.19    1.19
   7 -13   2   10.37    0.99
   7  13  -2   13.42    0.98
  -7  13   2   16.49    1.27
  -7  14   0    0.72    0.29
  -7 -14   0    0.96    0.28
  -7 -14   0    1.00    0.29
   7 -14   0    0.95    0.41
   7  14   0    0.59    0.31
   7 -14   0    0.60    0.31
   7 -14   0    0.91    0.26
  -7 -14   1   22.39    1.63
  -7 -14   1   21.79    1.64
  -7  14  -1   21.95    1.63
   7  14   1   20.27    1.57
   7 -14  -1   22.57    1.62
  -7  14  -1   23.99    1.68
   7  14  -1   19.66    1.54
  -7  14   1   22.09    1.63
   7  14  -1   21.29    1.52
   7 -14   1   21.25    1.59
  -8   0   0  221.04   14.64
   8   0   0  188.59   12.58
   8   0   0  186.28   12.70
   8   0   0  195.39   12.71
   8   0  -1   64.37    4.06
   8   0  -1   52.25    3.88
   8   0  -1   55.72    4.05
   8   0  -1   58.25    4.32
  -8   0  -2   94.38    6.44
   8   0  -2  110.91    6.95
   8   0  -2   99.01    7.12
   8   0  -2   95.30    7.55
  -8   0  -2   97.96    6.60
   8   0  -3    2.36    0.52
  -8   0   3    2.31    0.44
  -8   0  -3    2.79    0.55
  -8   0   3    1.69    0.48
  -8   0   3    2.60    0.67
  -8   0   3    2.46    0.47
  -8   0   4   13.75    1.14
  -8   0   4   14.96    1.25
  -8   0   4   15.13    1.12
  -8   0   4   14.66    1.16
   8   1   0   28.88    2.17
   8  -1   0   30.23    2.03
   8  -1   0   29.89    2.15
   8   1   0   26.49    1.98
   8  -1   0   30.32    2.16
  -8   1   0   34.16    2.36
  -8  -1   0   34.74    2.37
   8   1   0   30.79    2.20
  -8   1  -1  197.90   13.26
   8  -1  -1  205.40   13.32
   8  -1  -1  186.56   13.13
   8  -1  -1  213.43   13.27
   8  -1  -1  210.13   13.58
   8   1  -1  188.65   13.46
   8   1  -1  200.66   13.14
   8   1  -1  181.20   13.29
   8  -1  -2    4.60    1.54
   8  -1  -2    2.96    0.65
   8  -1  -2    4.00    0.58
  -8   1  -2    4.12    0.59
  -8   1  -2    4.43    0.67
   8   1  -2    2.20    1.19
  -8  -1  -2    3.35    0.43
   8   1  -2    3.20    0.71
   8   1  -2    4.46    0.64
  -8  -1  -2    4.15    0.58
  -8  -1   3    7.43    1.01
  -8   1  -3    8.12    0.93
   8  -1  -3    4.58    0.68
  -8  -1   3    6.90    0.85
  -8  -1   3    6.74    0.80
  -8  -1   3    6.61    0.82
  -8   1   3    6.13    0.93
  -8   1   3    7.37    0.83
  -8  -1  -3    7.77    0.78
  -8   1   3    6.51    0.76
  -8   1   3    6.91    0.73
  -8  -1   4    1.74    0.40
  -8  -1   4    2.74    0.40
  -8  -1   4    2.26    0.47
  -8  -1   4    1.96    0.35
  -8   1   4    2.88    0.53
  -8   1   4    2.02    0.42
   8   2   0    1.66    0.49
   8  -2   0    1.16    0.49
   8  -2   0    2.19    0.36
   8  -2   0    1.78    0.64
  -8  -2   0    2.17    0.30
  -8   2   0    2.07    0.30
   8  -2  -1    5.13    0.72
  -8  -2   1    4.25    0.68
  -8   2  -1    3.39    0.41
   8  -2  -1    3.23    0.68
  -8   2  -1    4.32    0.62
  -8  -2   1    3.58    0.41
   8   2  -1    4.85    1.21
   8   2  -1    4.11    0.59
   8  -2  -2   24.77    2.75
   8  -2  -2   28.03    1.92
  -8   2  -2   26.61    2.16
   8  -2  -2   27.95    2.14
  -8   2  -2   27.79    2.01
   8   2  -2   23.97    1.94
   8   2  -2   24.50    2.17
   8   2  -2   25.01    2.64
   8   2  -2   24.95    1.95
  -8   2  -3   19.43    1.56
  -8  -2   3   18.02    1.62
   8  -2  -3   17.64    1.48
  -8  -2   3   17.98    1.47
  -8  -2   3   17.17    1.47
  -8  -2   3   17.69    1.42
  -8   2   3   16.94    1.45
  -8   2   3   18.58    1.52
   8   2  -3   18.15    1.52
  -8   2   3   19.56    1.48
  -8   2   3   19.18    1.44
  -8  -2  -3   15.55    1.37
  -8  -2   4    0.71    0.33
  -8  -2   4    0.44    0.36
  -8  -2   4   -0.13    0.22
  -8  -2   4   -0.01    0.23
  -8   2   4    0.39    0.34
  -8   2   4    0.15    0.29
   8  -3   0  168.88   10.52
   8  -3   0  158.63   10.34
   8   3   0  140.04   10.47
   8  -3   0  154.57   10.49
  -8   3   0  157.63   10.04
  -8  -3   0  144.88   10.06
  -8  -3   1  112.25    7.38
  -8   3  -1  114.17    7.58
   8  -3  -1  113.72    7.77
   8  -3  -1  111.52    7.68
  -8  -3   1  108.21    7.56
  -8   3  -1  107.30    7.38
   8   3  -1  111.21    7.89
   8   3  -1  114.99    7.55
  -8   3  -2   43.51    2.99
  -8   3  -2   38.01    3.09
   8  -3  -2   39.09    2.93
   8  -3  -2   30.98    3.47
   8  -3  -2   41.74    2.71
   8   3  -2   37.96    2.75
   8   3  -2   37.81    3.36
  -8  -3   3   20.32    1.59
  -8   3  -3   20.87    1.78
   8  -3  -3   19.16    1.53
  -8  -3   3   21.90    1.68
  -8  -3   3   19.78    1.62
  -8  -3   3   21.29    1.77
   8  -3   3   18.38    1.58
   8   3  -3   20.81    1.63
   8  -3   3   17.26    1.62
  -8   3   3   22.38    1.76
  -8   3   3   21.96    1.65
  -8  -3   4   15.42    1.14
  -8  -3   4   11.82    0.98
  -8  -3   4   12.53    1.01
  -8   3   4   10.81    0.99
   8  -4   0  487.19   32.20
  -8  -4   0  450.86   29.86
  -8   4   0  456.31   29.68
  -8  -4   0  441.86   29.73
   8  -4   0  482.29   32.04
   8  -4  -1    4.18    0.67
   8  -4  -1    5.69    0.79
  -8  -4   1    4.71    0.75
  -8   4  -1    4.31    0.50
   8  -4  -1    4.03    0.76
  -8  -4   1    4.70    0.53
  -8  -4  -1    3.98    0.57
   8   4  -1    4.46    0.51
   8   4  -1    5.07    1.27
   8  -4   1    4.02    0.79
  -8   4  -2    8.74    1.02
   8  -4  -2   11.10    0.94
   8  -4  -2   10.61    1.16
  -8   4  -2   11.19    0.99
  -8   4  -2   10.76    1.18
   8   4  -2    9.80    0.98
   8   4  -2    9.51    1.69
  -8  -4   3   28.00    2.25
   8  -4  -3   23.52    1.76
  -8   4  -3   26.32    2.28
  -8   4  -3   30.61    2.38
  -8  -4   3   31.35    2.24
  -8  -4   3   32.46    2.29
  -8  -4   3   27.60    2.33
  -8   4   3   36.62    2.32
   8  -4   3   22.30    1.83
  -8   4   3   29.50    2.26
   8  -4   3   22.31    1.78
  -8  -4   4   12.29    1.04
  -8  -4   4   12.90    1.05
  -8  -4   4   12.32    0.97
  -8  -4   4   12.16    0.98
   8   4  -4    7.78    0.74
   8  -4   4   10.90    0.89
   8  -4   4   10.82    0.85
  -8   4   4   12.45    0.97
  -8  -5   0    6.58    0.62
   8  -5   0    7.49    0.96
  -8  -5   0    6.86    0.80
   8  -5   0    7.66    0.76
   8  -5  -1  154.72   10.63
  -8   5  -1  150.16   10.01
   8  -5  -1  159.93   10.53
   8  -5  -1  140.21   10.37
  -8  -5   1  166.59   10.28
  -8  -5   1  167.39   10.04
   8  -5   1  159.97   10.63
  -8  -5  -1  137.45   10.06
  -8  -5  -1  132.78    9.99
   8   5  -1  162.82   10.32
   8   5  -1  155.91   10.79
   8  -5  -2   18.02    1.64
  -8   5  -2   17.33    1.40
   8  -5  -2   18.55    1.38
   8   5  -2   16.68    1.40
   8   5  -2   15.81    2.11
   8  -5  -3    3.77    0.67
  -8  -5   3    6.17    0.93
  -8  -5   3    6.20    0.84
  -8   5   3    7.33    0.86
   8  -5   3    5.68    0.82
  -8   5   3    7.42    0.87
   8  -5   3    5.52    0.74
  -8  -5   4    0.79    0.32
  -8  -5   4    0.52    0.40
   8  -5   4    0.17    0.25
   8   5  -4    0.25    0.19
   8  -5   4    0.20    0.27
   8  -6   0   90.29    6.06
  -8  -6   0   75.58    5.37
   8  -6   0   88.34    6.26
  -8  -6   0   82.36    5.50
   8  -6  -1   14.81    1.56
  -8   6  -1   15.10    1.18
   8  -6  -1   15.23    1.24
  -8  -6   1   17.11    1.47
   8  -6  -1   16.34    1.44
  -8  -6   1   15.52    1.23
  -8  -6  -1   15.28    1.21
   8  -6   1   18.69    1.62
   8   6  -1   14.40    1.71
   8  -6  -2   42.40    2.83
  -8   6  -2   40.75    2.91
   8  -6  -2   38.37    3.11
   8   6  -2   40.17    2.78
   8   6  -2   35.05    3.47
  -8  -6   3   18.67    1.70
  -8   6  -3   19.17    1.58
  -8  -6   3   21.07    1.60
   8  -6  -3   18.45    1.38
  -8   6   3   17.61    1.52
   8  -6   3   15.09    1.39
   8  -6   3   15.52    1.45
   8  -6   3   15.38    1.44
  -8   6   3   19.75    1.55
  -8  -6   4    4.59    0.51
   8   6  -4    5.87    0.52
   8  -7   0    1.13    0.54
  -8  -7   0    1.19    0.46
   8  -7   0    0.73    0.39
  -8  -7   0    1.48    0.54
  -8  -7   1    2.14    0.61
   8  -7  -1    3.72    0.77
  -8  -7   1    2.72    0.46
   8  -7  -1    3.19    0.76
   8  -7  -1    3.66    0.65
   8   7  -1    2.31    0.98
  -8  -7  -1    3.98    0.56
   8  -7   1    3.04    0.89
  -8  -7   2    9.16    1.44
  -8   7  -2   14.00    1.34
  -8  -7   2   13.09    1.23
   8   7   2   10.22    1.19
  -8   7   2   12.32    1.16
  -8  -7  -2   12.45    1.03
   8  -7   2   10.25    1.19
  -8   7   2   12.64    1.23
   8  -7   2   10.32    1.13
  -8   7  -3   40.01    2.90
  -8  -7   3   41.43    2.93
  -8  -7   3   41.20    2.99
   8  -7  -3   37.14    2.36
   8  -7   3   25.70    2.34
  -8   7   3   42.34    2.86
   8  -7   3   26.86    2.39
   8  -7   3   37.75    2.47
  -8   7   3   37.24    2.86
  -8  -8   0   29.14    2.30
  -8  -8   0   27.67    2.16
   8  -8   0   30.78    2.53
   8  -8   0   29.51    2.23
   8  -8  -1   22.39    1.68
   8  -8  -1   22.02    2.08
  -8  -8   1   22.14    2.12
   8  -8  -1   21.22    1.87
   8  -8   1   21.28    2.07
   8   8  -1   19.55    2.26
  -8  -8  -1   27.11    1.96
  -8  -8   2    2.12    0.56
   8   8   2    3.00    0.64
  -8   8  -2    2.23    0.64
   8  -8  -2    4.09    0.62
  -8  -8   2    3.50    0.73
  -8   8   2    4.05    0.60
   8  -8   2    3.34    0.71
   8  -8   2    4.10    0.84
  -8  -8  -2    3.55    0.60
   8  -8   2    3.72    0.80
  -8   8  -3   -0.05    0.41
  -8  -8   3    0.06    0.41
  -8  -8   3    0.31    0.44
   8  -8   3   -0.54    0.47
   8  -8   3    0.65    0.47
   8  -8   3    0.23    0.46
  -8   8   3   -0.11    0.38
  -8  -9   0   19.13    1.79
   8  -9   0   20.18    1.58
  -8  -9   0   21.86    1.65
   8  -9   0   19.18    1.93
  -8  -9   0   20.85    1.73
  -8   9  -1   59.03    3.85
   8   9   1   48.51    3.67
   8   9   1   49.96    3.57
  -8  -9   1   50.50    3.83
  -8  -9   1   51.07    3.86
   8  -9   1   50.60    3.66
   8   9  -1   56.08    3.66
  -8   9   1   48.28    3.79
   8  -9   1   47.43    3.73
  -8  -9  -1   61.80    3.90
  -8   9   1   54.50    3.86
   8  -9   1   48.81    3.63
   8  -9   1   52.95    3.62
   8  -9  -2    0.63    0.41
   8   9   2    0.18    0.49
  -8   9  -2    0.24    0.54
  -8  -9   2    0.48    0.51
  -8  -9   2    0.73    0.47
  -8  -9  -2    0.17    0.33
   8  -9   2    0.47    0.61
  -8   9   2    0.02    0.43
   8  -9   2    0.60    0.49
   8  -9   2    1.20    0.48
   8  -9   2    0.20    0.54
   8   9  -2    0.63    0.46
  -8   9  -3    4.22    0.70
  -8  -9   3    7.41    0.75
  -8  -9   3    6.48    0.76
  -8   9   3    5.79    0.66
   8  -9   3    6.62    0.85
   8  -9   3    6.25    0.74
   8  -9   3    5.75    0.70
  -8  10   0   26.91    2.08
   8  10   0   25.89    2.10
  -8 -10   0   27.01    2.07
   8 -10   0   25.88    1.98
  -8 -10   0   26.30    2.01
   8  10   0   24.69    1.96
   8 -10   0   24.91    1.93
   8 -10   0   25.21    2.07
   8 -10   0   26.39    2.04
   8  10   1   48.87    3.31
   8 -10  -1   45.61    3.36
  -8 -10   1   51.80    3.70
  -8 -10   1   50.23    3.67
   8 -10  -1   41.85    3.29
   8 -10  -1   45.60    3.34
  -8  10  -1   53.22    3.67
  -8  10  -1   52.12    3.79
   8 -10  -1   46.66    3.35
   8  10   1   48.38    3.40
   8 -10   1   38.30    3.33
   8  10  -1   51.34    3.43
   8  10  -1   46.23    3.37
  -8  10   1   46.88    3.58
  -8 -10  -1   54.30    3.73
  -8  10   1   51.87    3.66
   8 -10   1   49.21    3.40
   8 -10   1   48.37    3.48
   8 -10   1   47.75    3.35
  -8 -10   2   36.09    2.68
  -8  10  -2   43.25    2.75
   8  10   2   29.23    2.49
   8 -10  -2   33.68    2.42
  -8 -10  -2   33.79    2.63
  -8  10   2   34.77    2.64
   8  10  -2   37.07    2.50
   8 -10   2   32.83    2.47
  -8  10   2   35.06    2.60
   8 -10   2   32.04    2.42
   8 -10   2   30.67    2.53
  -8 -10   3    0.79    0.33
  -8  10  -3    0.71    0.40
  -8 -10   3    0.62    0.38
   8 -10   3    1.16    0.38
   8 -10   3    0.49    0.33
  -8  10   3    0.65    0.37
   8  10  -3    0.46    0.20
   8  11   0    0.29    0.46
   8 -11   0    0.47    0.50
   8 -11   0    0.38    0.71
   8  11   0    0.61    0.36
   8 -11   0   -0.18    0.33
  -8 -11   0    0.38    0.42
  -8 -11   0    0.35    0.34
  -8  11   0    0.07    0.56
  -8  11   0    0.01    0.37
   8 -11   0    0.36    0.39
   8 -11  -1   37.52    2.76
   8 -11  -1   39.81    2.77
  -8 -11   1   40.92    3.01
  -8  11  -1   42.16    3.12
  -8 -11   1   40.26    3.03
   8  11   1   37.87    2.82
   8  11   1   36.44    2.70
   8 -11  -1   30.28    2.88
  -8  11  -1   45.81    3.07
   8 -11  -1   38.06    2.72
  -8 -11  -1   43.04    3.08
   8 -11   1   34.48    2.78
  -8  11   1   37.43    2.92
   8 -11   1   38.48    2.81
   8 -11   1   37.85    2.85
  -8  11   1   41.11    3.01
   8 -11   1   38.63    2.77
   8  11  -1   40.52    2.78
   8  11  -1   42.80    2.82
  -8 -11   2    2.49    0.51
   8  11   2    2.58    0.50
   8 -11  -2    1.23    0.43
  -8  11  -2    2.23    0.57
   8 -11  -2    1.63    0.48
  -8  11   2    2.34    0.47
   8  11  -2    1.87    0.46
   8 -11   2    2.83    0.53
   8 -11   2    1.16    0.47
   8 -11   2    1.90    0.55
  -8  11   2    1.98    0.47
   8 -11   2    2.71    0.57
  -8  12   0   23.78    1.92
  -8  12   0   25.97    1.95
   8 -12   0   22.97    1.95
   8 -12   0   24.54    1.83
   8 -12   0   23.09    1.73
  -8 -12   0   24.35    1.88
   8  12   0   23.39    1.83
  -8 -12   0   25.25    1.93
   8  12   0   19.36    1.69
   8 -12   0   22.37    1.77
   8 -12  -1    4.41    0.64
   8  12   1    4.57    0.75
   8 -12  -1    2.47    0.65
   8 -12  -1    3.63    0.61
   8 -12  -1    4.20    0.65
  -8  12  -1    4.80    0.82
  -8  12  -1    5.11    0.76
  -8 -12   1    4.88    0.66
  -8 -12   1    5.17    0.73
   8  12  -1    4.84    0.71
   8 -12   1    4.46    0.72
   8 -12   1    4.25    0.60
  -8 -12  -1    4.36    0.67
   8  12  -1    4.33    0.69
  -8  12   1    4.11    0.61
  -8  12   1    5.46    0.68
   8 -12   1    4.05    0.63
   8 -12   1    4.26    0.68
  -8  12  -2    1.60    0.43
   8  12   2    1.73    0.44
  -8 -12   2    1.37    0.37
  -8  12  -2    1.14    0.38
   8 -12   2    1.63    0.48
   8 -12   2    1.45    0.38
   8  12  -2    1.73    0.40
  -8  12   2    1.58    0.42
   8 -12   2    0.75    0.43
   8 -12   2    0.96    0.40
   8 -13   0    3.12    0.61
   8 -13   0    2.75    0.41
   8 -13   0    2.89    0.45
  -8  13   0    3.65    0.57
  -8 -13   0    3.53    0.50
  -8 -13   0    3.61    0.58
   8 -13   0    1.78    0.47
   8  13   0    2.84    0.52
  -8  13   0    2.86    0.50
  -8  13  -1   11.09    1.09
   8  13   1    9.10    0.91
  -8 -13   1   10.84    0.95
  -8  13  -1    9.33    1.00
   8 -13  -1    8.66    0.83
  -8 -13   1   10.62    0.97
   8 -13  -1    9.47    0.98
  -8  13   1   10.89    0.97
   8 -13   1    8.54    0.86
   8  13  -1    9.40    0.88
   8 -13   1    9.04    0.83
   8 -13   1    7.71    0.84
   8 -13   1    9.38    1.00
   8  13  -1   10.09    0.91
  -8 -13   2    5.40    0.54
   8 -13  -2    3.37    0.74
   8  13  -2    5.23    0.62
   8 -14   0    2.10    0.46
   8  14   0    1.93    0.38
  -8  14   0    1.63    0.31
   8 -14   0    1.28    0.32
  -8 -14   0    1.68    0.33
  -8 -14   0    1.92    0.36
   8 -14  -1    0.27    0.30
  -8  14  -1    0.30    0.26
   8  14   1    0.20    0.32
  -8 -14   1    0.51    0.24
   8 -14  -1    0.15    0.25
  -8  14  -1    1.20    0.52
  -8 -14   1    1.01    0.22
   8  14  -1    0.85    0.48
   8 -14   1    0.76    0.31
   8 -14   1    0.42    0.22
  -8  14   1    0.60    0.29
   8  14  -1    0.26    0.22
   9   0   0   -0.68    0.50
  -9   0   0   -0.23    0.17
   9   0   0    0.15    0.45
   9   0   0    0.19    0.28
   9   0  -1   -0.01    0.46
   9   0  -1   -0.09    0.84
   9   0  -1    0.47    0.39
   9   0  -1   -0.01    0.49
  -9   0  -2    0.00    0.32
   9   0  -2    0.27    0.33
   9   0  -2   -1.05    0.94
   9   0  -2    0.20    0.42
  -9   0  -2    0.04    0.33
  -9   0   3    0.20    0.39
  -9   0   3   -0.31    0.44
  -9   0   3   -0.24    0.34
  -9   0   3    0.03    0.55
   9   0  -3    0.23    0.41
  -9   0   4    0.28    0.30
  -9   0   4    0.07    0.32
   9  -1   0   87.82    5.66
   9   1   0   81.01    5.64
   9  -1   0   85.36    5.49
   9   1   0   85.01    5.65
   9  -1   0   82.44    5.64
  -9  -1   0  100.31    6.55
  -9   1   0   95.54    6.54
   9   1   0   72.34    5.44
   9  -1  -1   38.60    2.93
   9  -1  -1   41.87    2.88
   9  -1  -1   38.98    3.19
   9  -1  -1   38.03    2.71
   9   1  -1   39.21    2.72
   9   1  -1   37.86    3.13
   9  -1  -2   11.41    1.87
  -9   1  -2   13.06    1.24
   9  -1  -2   14.24    1.32
   9  -1  -2   10.05    1.03
  -9   1  -2   15.24    1.15
   9   1  -2   12.39    1.34
  -9  -1  -2   12.18    1.04
   9   1  -2   13.64    1.10
   9   1  -2   12.06    1.84
  -9  -1   3    0.41    0.42
   9  -1  -3    0.88    0.45
  -9  -1   3    0.90    0.59
  -9  -1   3    1.20    0.42
  -9  -1   3    0.75    0.38
  -9   1  -3    0.64    0.44
  -9   1   3    0.14    0.48
  -9   1   3    0.13    0.57
   9   1  -3    0.91    0.46
  -9   1   3    0.81    0.43
  -9   1   3    0.50    0.39
  -9  -1  -3    0.64    0.42
  -9  -1   4    3.46    0.53
  -9  -1   4    3.19    0.56
  -9  -1   4    3.90    0.50
  -9  -1   4    4.05    0.52
  -9   1   4    3.14    0.54
  -9   1   4    3.39    0.50
  -9   2   0    2.83    0.37
   9   2   0    1.63    0.47
   9  -2   0    2.03    0.50
   9  -2   0    3.16    0.43
   9  -2   0    2.71    0.63
  -9  -2   0    2.61    0.35
  -9  -2   1   65.71    4.28
  -9   2  -1   65.41    4.49
   9  -2  -1   63.86    4.38
  -9   2  -1   59.76    4.29
   9  -2  -1   65.70    4.53
   9  -2  -1   61.68    4.59
   9   2  -1   63.14    4.74
   9   2  -1   67.83    4.39
   9  -2  -2    1.83    0.42
  -9   2  -2    1.62    0.47
   9  -2  -2    2.00    0.65
   9  -2  -2    1.65    1.36
  -9   2  -2    1.67    0.52
  -9  -2  -2    1.19    0.31
   9   2  -2    1.37    1.29
   9   2  -2    1.45    0.43
   9   2  -2    0.77    0.45
  -9  -2   3   17.96    1.58
  -9  -2   3   17.59    1.43
  -9   2  -3   14.00    1.49
   9  -2  -3    9.54    1.06
  -9  -2   3   18.12    1.45
  -9  -2   3   18.14    1.39
  -9   2   3   18.82    1.45
  -9   2   3   17.45    1.54
  -9   2   3   17.47    1.43
   9   2  -3   13.50    1.16
  -9   2   3   18.43    1.41
  -9  -2   4    4.14    0.48
  -9  -2   4    4.39    0.50
  -9  -2   4    3.97    0.55
  -9  -2   4    5.04    0.61
  -9   2   4    4.15    0.53
  -9   2   4    4.10    0.57
   9  -3   0   53.73    3.42
  -9   3   0   52.14    3.42
   9   3   0   42.60    3.56
  -9  -3   0   49.09    3.45
   9  -3   0   53.18    3.62
  -9  -3   1   45.22    3.44
  -9   3  -1   46.46    3.25
   9  -3  -1   47.27    3.47
  -9  -3   1   48.87    3.25
   9  -3  -1   46.79    3.54
  -9   3  -1   48.74    3.46
   9   3  -1   50.68    3.29
   9   3  -1   46.23    3.67
   9  -3  -2   25.59    2.24
   9  -3  -2   29.69    1.98
  -9   3  -2   24.04    2.21
  -9   3  -2   30.51    2.16
   9  -3  -2   25.10    2.77
   9   3  -2   21.76    2.62
   9   3  -2   27.18    2.01
  -9  -3   3    3.42    0.56
  -9  -3   3    3.60    0.54
  -9  -3   3    5.03    0.77
  -9  -3   3    4.16    0.65
   9  -3  -3    2.87    0.55
  -9   3  -3    3.81    0.80
  -9   3   3    4.14    0.63
  -9   3   3    3.42    0.71
  -9  -3   4   51.86    3.48
  -9  -3   4   51.76    3.53
  -9  -3   4   49.57    3.46
  -9  -3   4   50.55    3.45
  -9   3   4   52.02    3.46
  -9   3   4   48.62    3.49
   9   3  -4   38.33    2.65
  -9  -4   0   25.48    1.76
  -9  -4   0   23.87    1.91
  -9   4   0   24.34    1.69
   9  -4   0   27.55    1.97
   9  -4   0   26.87    2.18
   9  -4  -1   90.65    6.56
  -9   4  -1   92.96    6.12
  -9  -4   1  102.89    6.36
  -9  -4   1   97.36    6.13
   9  -4  -1   92.49    6.46
  -9  -4  -1   81.73    6.10
  -9  -4  -1   82.36    6.17
   9   4  -1   91.44    6.67
   9   4  -1   98.94    6.27
  -9   4  -2    0.89    0.36
   9  -4  -2    2.22    0.46
  -9   4  -2    1.37    0.53
   9  -4  -2    1.78    0.60
   9   4  -2    0.07    1.22
   9   4  -2    1.70    0.44
  -9  -4   3   70.03    4.83
  -9  -4   3   68.66    4.91
  -9   4  -3   70.23    4.87
   9  -4  -3   72.01    4.50
  -9   4  -3   71.38    4.94
   9  -4   3   58.16    4.47
   9  -4   3   61.56    4.52
  -9   4   3   70.67    4.78
  -9   4   3   66.32    4.83
  -9  -4   4    5.61    0.66
  -9  -4   4    6.57    0.58
  -9  -4   4    6.48    0.60
  -9  -4   4    5.79    0.62
   9   4  -4    3.50    0.40
   9  -5   0   58.18    3.99
  -9  -5   0   46.53    3.34
   9  -5   0   57.70    4.20
  -9  -5   0   53.58    3.53
  -9  -5   0   47.31    3.40
  -9  -5   1    5.22    0.54
  -9  -5   1    2.64    0.65
   9  -5  -1    4.54    0.60
   9  -5  -1    3.66    0.81
   9  -5  -1    5.38    0.83
  -9   5  -1    3.71    0.50
  -9  -5  -1    4.53    0.53
  -9  -5  -1    3.56    0.55
   9   5  -1    4.02    1.09
   9  -5   1    4.70    0.91
   9   5  -1    4.36    0.46
  -9   5  -2    4.65    0.63
   9  -5  -2    5.17    0.90
   9  -5  -2    5.64    0.64
   9   5  -2    4.85    0.68
   9   5  -2    2.87    1.33
  -9  -5   3    9.61    1.10
  -9   5  -3    6.99    0.95
   9  -5  -3    5.39    0.71
  -9  -5   3    6.57    0.88
  -9   5   3    7.24    1.02
   9  -5   3    5.21    0.81
   9  -5   3    6.16    0.86
  -9   5   3    8.23    0.84
  -9  -5   4   10.35    0.87
  -9  -5   4   10.05    0.83
   9   5  -4    4.82    0.47
  -9  -6   0    0.90    0.29
  -9  -6   0    0.90    0.44
   9  -6   0    1.47    0.68
  -9  -6   0    1.47    0.46
   9  -6   0    0.83    0.39
   9  -6  -1   22.93    1.69
   9  -6  -1   22.83    1.88
  -9   6  -1   26.27    1.78
   9  -6  -1   22.95    2.03
  -9  -6   1   21.51    1.80
  -9  -6   1   25.04    2.08
   9  -6   1   23.65    2.04
   9   6  -1   18.76    2.11
  -9  -6  -1   25.32    1.82
   9  -6  -2    2.83    0.74
   9  -6  -2    4.59    0.65
  -9   6  -2    3.02    0.48
   9   6  -2    4.65    0.55
   9   6  -2    0.42    1.25
  -9  -6  -2    3.32    0.70
  -9  -6   3   11.34    1.12
   9  -6  -3    8.28    0.88
  -9  -6   3   10.64    1.11
  -9   6  -3    9.70    1.15
   9  -6   3   10.00    1.01
  -9   6   3   11.14    0.98
   9  -6   3    9.55    0.95
  -9   6   3    9.12    1.00
   9  -6   3    7.91    0.99
  -9  -6   4    3.41    0.45
   9   6  -4    2.58    0.32
  -9  -7   0   51.76    3.68
   9  -7   0   55.94    4.25
  -9  -7   0   52.23    3.80
   9  -7   0   58.75    4.00
  -9  -7   1   28.25    2.31
  -9  -7   1   27.47    2.01
   9  -7  -1   26.70    1.90
   9  -7  -1   24.53    2.09
   9  -7  -1   26.26    2.30
  -9  -7  -1   26.74    2.02
   9  -7   1   27.25    2.30
   9   7  -1   20.81    2.34
   9   7   2   70.83    4.79
  -9  -7   2   83.15    5.97
  -9   7  -2  100.35    6.01
   9  -7   2   62.43    4.75
  -9  -7  -2   86.42    5.90
  -9   7   2   76.89    5.91
  -9   7   2   87.32    5.91
   9  -7   2   76.21    4.88
   9  -7   2   62.92    4.80
  -9  -7   3   12.07    1.29
   9  -7  -3   10.75    0.98
  -9  -7   3   13.11    1.21
  -9   7  -3   15.32    1.31
   9  -7   3    9.74    1.03
   9  -7   3   10.49    1.08
  -9   7   3   13.53    1.15
   9  -7   3   14.19    1.26
  -9   7   3   12.58    1.10
  -9  -8   0   13.78    1.11
  -9  -8   0   11.17    1.15
  -9  -8   0   10.97    1.23
   9  -8   0   11.35    1.42
   9  -8   0   12.54    1.12
   9  -8  -1   96.51    6.96
   9  -8  -1   94.09    6.74
   9  -8  -1  101.95    6.56
  -9  -8   1  105.25    7.69
   9  -8   1   88.85    6.90
  -9  -8  -1  111.85    7.43
  -9   8  -2    7.75    1.00
   9   8   2    6.55    1.03
  -9  -8   2    7.21    0.90
   9  -8  -2    7.82    0.83
   9  -8   2    6.73    1.15
  -9   8   2    7.30    0.87
   9  -8   2    6.64    0.98
   9  -8   2    6.44    1.05
  -9  -8  -2    7.25    0.81
  -9  -8   3    7.67    0.76
  -9  -8   3    7.46    0.94
  -9   8  -3    7.95    0.93
   9  -8   3    6.93    0.87
  -9   8   3    6.80    0.77
   9  -8   3    7.22    0.91
   9  -8   3    7.15    0.91
  -9  -9   0    0.69    0.64
  -9  -9   0    1.09    0.56
   9  -9   0    1.73    1.12
  -9  -9   0    1.12    0.44
   9  -9   0    0.54    0.45
  -9  -9   1    8.22    0.97
  -9  -9   1    7.66    1.01
  -9   9  -1    9.32    1.12
   9  -9  -1    7.68    0.86
   9   9   1    8.44    0.96
   9   9   1    6.72    0.96
   9  -9  -1    7.62    0.96
   9  -9   1    8.30    1.06
   9  -9   1    8.50    1.00
  -9   9   1   10.01    1.08
   9  -9   1    7.51    0.96
  -9  -9  -1    9.93    1.01
  -9   9   1    7.73    0.97
   9  -9   1    7.55    1.15
   9   9  -1    8.46    1.06
  -9   9  -2   23.79    1.88
  -9  -9   2   25.34    1.85
   9  -9  -2   19.49    1.57
   9   9   2   20.90    1.68
   9  -9   2   18.81    1.62
  -9   9   2   24.41    1.78
   9   9  -2   19.44    1.64
   9  -9   2   21.09    1.84
   9  -9   2   19.08    1.68
  -9  -9  -2   19.86    1.77
  -9  -9   3    6.68    0.70
  -9  -9   3    5.40    0.68
  -9   9  -3    4.94    0.66
   9  -9   3    5.16    0.84
  -9   9   3    5.72    0.63
   9  -9   3    4.34    0.62
   9  -9   3    5.89    0.68
   9 -10   0    5.57    0.86
   9  10   0    5.09    0.79
  -9 -10   0    5.16    0.80
  -9  10   0    7.12    0.90
   9  10   0    6.80    0.94
   9 -10   0    6.41    0.84
   9 -10   0    6.80    1.10
   9 -10   0    5.94    0.84
   9  10   1   20.06    1.54
  -9 -10   1   19.68    1.68
   9 -10  -1   17.32    1.55
  -9 -10   1   20.59    1.66
   9 -10  -1   17.70    1.52
  -9  10  -1   20.88    1.68
   9  10   1   20.30    1.66
   9 -10  -1   17.73    1.57
   9 -10  -1   20.29    1.59
   9 -10   1   20.18    1.69
  -9  10   1   22.38    1.76
   9  10  -1   19.35    1.68
  -9 -10  -1   21.24    1.73
   9 -10   1   19.24    1.68
   9 -10   1   17.92    1.60
  -9  10   1   18.61    1.59
   9 -10   1   22.21    1.65
  -9 -10   2    9.16    0.93
   9 -10  -2    6.92    0.81
   9  10   2    7.78    0.94
  -9  10  -2    8.07    0.95
   9 -10   2    8.30    1.05
  -9  10   2    7.60    0.96
   9  10  -2    8.25    0.93
  -9  10   2    8.05    0.85
   9 -10   2    7.90    0.95
  -9 -10  -2    7.50    0.90
   9 -10   2    9.70    0.90
   9 -10   2    9.18    1.49
  -9 -10   3    0.07    0.36
  -9 -10   3    0.14    0.30
  -9  10  -3    0.29    0.29
   9 -10   3   -0.04    0.29
   9  10  -3    0.06    0.16
   9 -10   3   -0.02    0.33
  -9  10   3    0.33    0.27
  -9 -11   0    9.44    1.02
  -9  11   0   12.45    1.26
   9 -11   0   12.34    1.19
  -9 -11   0   12.17    1.12
   9 -11   0   13.01    1.27
   9 -11   0   11.81    1.11
   9  11   0   11.45    1.19
   9  11   0    9.63    1.04
   9 -11   0   11.59    1.06
   9 -11  -1    1.92    0.46
  -9 -11   1    2.15    0.50
  -9 -11   1    3.04    0.63
  -9  11  -1    1.99    0.64
   9 -11  -1    2.72    0.55
   9  11   1    2.45    0.59
  -9  11  -1    2.40    0.59
   9 -11  -1    2.29    0.51
   9 -11   1    2.67    0.60
  -9 -11  -1    2.35    0.61
   9  11  -1    2.94    0.56
  -9  11   1    2.53    0.51
   9 -11   1    3.40    0.62
   9  11  -1    3.13    0.64
   9 -11   1    3.23    0.68
  -9  11   1    2.50    0.56
   9 -11   1    2.70    0.73
  -9 -11   2    5.87    0.77
  -9  11  -2    6.58    0.83
   9 -11  -2    5.07    0.77
   9  11   2    5.78    0.83
   9 -11  -2    4.89    0.70
   9 -11   2    5.87    0.75
   9 -11   2    7.10    0.78
   9  11  -2    6.23    0.76
  -9  11   2    5.48    0.73
   9 -11   2    6.08    0.83
  -9  11   2    7.73    0.74
   9 -11   2    6.03    0.88
  -9 -12   0    3.86    0.58
   9 -12   0    3.77    0.58
   9 -12   0    3.26    0.61
   9 -12   0    4.14    0.74
   9 -12   0    3.10    0.61
  -9  12   0    4.22    0.58
   9  12   0    4.93    0.69
  -9 -12   0    2.93    0.49
  -9  12   0    2.52    0.61
   9 -12  -1   21.70    1.66
  -9  12  -1   23.66    1.95
  -9 -12   1   25.50    1.90
  -9 -12   1   25.71    1.88
  -9  12  -1   22.29    1.85
   9  12   1   21.09    1.71
   9 -12  -1   21.40    1.66
   9 -12  -1   19.87    1.61
   9  12  -1   20.28    1.66
   9  12  -1   24.40    1.73
   9 -12   1   18.62    1.66
   9 -12   1   21.66    1.79
  -9  12   1   25.10    1.87
   9 -12   1   21.56    1.67
   9 -12   1   21.53    1.63
   9 -12  -2    1.08    0.34
  -9 -12   2    2.51    0.41
   9 -12  -2    2.04    0.40
  -9  12  -2    1.76    0.42
  -9  12  -2    1.19    0.36
   9  12   2    1.96    0.39
   9 -12   2    1.65    0.38
   9 -12   2    2.13    0.43
   9 -12   2    2.16    0.47
   9 -12   2    1.64    0.38
   9  12  -2    1.89    0.39
  -9  12   2    1.47    0.34
   9 -13   0    4.13    0.63
   9 -13   0    3.21    0.48
  -9  13   0    4.52    0.53
   9 -13   0    2.65    0.51
  -9 -13   0    4.04    0.52
   9 -13   0    3.07    0.44
  -9 -13   0    3.99    0.58
   9  13   0    4.01    0.62
  -9  13   0    2.55    0.49
   9 -13  -1    9.49    0.88
   9  13   1   10.14    0.96
  -9  13  -1   10.36    0.98
   9 -13  -1   12.33    1.10
   9 -13  -1    9.64    0.85
  -9  13  -1   12.50    1.08
   9 -13  -1   10.09    0.91
  -9 -13   1   11.62    1.00
  -9 -13   1   11.94    1.02
   9 -13   1    9.85    0.90
  -9  13   1   12.03    1.02
   9  13  -1   10.20    0.95
   9 -13   1   10.05    0.89
   9  13  -1   10.19    0.89
   9 -13   1   10.20    0.94
   9 -13   1   10.22    1.02
   9  14   0   10.17    0.84
  -9  14   0   10.04    0.82
   9 -14   0   11.79    0.97
  -9 -14   0    8.51    0.97
   9 -14   0    8.17    0.88
  -9 -14   0   10.76    0.84
   9 -14   0    8.04    0.84
   9 -14  -1   14.80    1.22
  -9 -14   1   12.17    1.13
   9  14   1   14.33    1.20
  -9  14  -1   16.25    1.19
  -9 -14   1   16.25    1.15
  -9  14   1   16.11    1.14
   9 -14   1   17.26    1.33
  10   0   0   60.72    4.08
  10   0   0   62.51    4.27
 -10   0   0   76.97    5.18
  10   0   0   59.13    4.28
  10   0  -1    2.59    1.09
  10   0  -1    2.81    0.64
  10   0  -1    1.98    0.48
  10   0  -1    1.23    0.86
  10   0  -2   81.59    5.81
 -10   0  -2   91.46    6.19
  10   0  -2   80.85    6.25
 -10   0   3    0.80    0.42
 -10   0   3    0.81    0.59
 -10   0   3    1.44    0.52
 -10   0   3    1.30    0.41
  10   0  -3    1.11    0.47
 -10   0   4   19.26    1.41
 -10   0   4   18.50    1.44
  10   1   0  195.00   13.02
 -10  -1   0  241.24   15.55
  10  -1   0  180.81   13.00
  10  -1   0  197.54   13.02
  10  -1   0  210.15   12.86
 -10   1   0  227.47   15.53
  10   1   0  184.66   13.01
  10  -1  -1   92.55    6.42
  10  -1  -1   90.42    6.64
  10  -1  -1  102.67    6.60
  10  -1  -1   96.81    6.91
  10   1  -1   91.37    6.78
  10   1  -1   99.20    6.42
  10  -1  -2   21.97    1.92
 -10   1  -2   23.27    1.70
  10  -1  -2   23.51    2.42
 -10   1  -2   22.21    1.85
  10   1  -2   18.59    1.93
  10   1  -2   19.51    1.66
  10   1  -2   23.23    1.69
  10   1  -2   18.90    2.35
 -10  -1  -2   21.46    1.63
  10  -1  -3    3.52    0.70
 -10  -1   3    5.25    0.73
 -10  -1   3    4.30    0.67
 -10  -1   3    5.71    0.88
 -10   1  -3    7.14    0.88
 -10  -1   3    5.28    0.73
 -10   1   3    4.72    0.80
 -10   1   3    5.10    0.68
  10   1  -3    3.87    0.72
 -10  -1  -3    5.41    0.73
 -10   1   3    5.34    0.72
  10   1  -3    5.06    0.63
 -10   1   3    5.45    0.64
 -10  -1   4    0.19    0.29
 -10  -1   4    0.03    0.36
 -10   1   4   -0.05    0.29
 -10   1   4   -0.05    0.36
 -10   2   0   29.89    2.16
  10  -2   0   29.90    2.01
  10  -2   0   29.93    2.24
 -10  -2   0   32.89    2.20
  10   2   0   25.64    2.19
  10  -2  -1   13.97    1.15
 -10  -2   1   12.63    0.97
  10  -2  -1   15.09    1.32
 -10   2  -1   12.75    0.99
  10  -2  -1   13.01    1.38
  10   2  -1   12.79    1.61
  10   2  -1   14.57    1.12
  10  -2  -2    3.46    1.48
 -10   2  -2    3.92    0.70
  10  -2  -2    2.35    0.67
  10  -2  -2    3.01    0.55
 -10   2  -2    3.31    0.65
  10   2  -2    0.91    1.26
  10   2  -2    4.06    0.74
 -10  -2  -2    2.69    0.48
  10   2  -2    1.30    0.48
 -10  -2   3    4.88    0.72
 -10  -2   3    4.04    0.77
 -10  -2   3    4.38    0.63
 -10   2  -3    4.50    0.81
  10  -2  -3    3.05    0.65
 -10  -2   3    4.34    0.68
 -10   2   3    4.95    0.73
 -10   2   3    4.46    0.70
 -10  -2  -3    4.17    0.63
  10   2  -3    3.52    0.69
  10   2  -3    3.30    0.53
 -10  -2   4    4.94    0.59
 -10  -2   4    4.25    0.50
 -10  -2   4    4.39    0.56
 -10   2   4    5.25    0.53
 -10   2   4    4.19    0.56
  10  -3   0  106.64    7.32
 -10   3   0  108.88    7.39
 -10  -3   0  112.98    7.43
  10  -3   0  112.34    7.52
  10  -3  -1   31.05    2.30
 -10  -3   1   32.23    2.19
  10  -3  -1   31.23    2.57
 -10   3  -1   30.05    2.18
 -10  -3   1   31.14    2.41
  10  -3  -1   32.75    2.48
  10   3  -1   30.75    2.69
 -10  -3  -1   30.48    2.19
  10   3  -1   35.35    2.29
  10  -3  -2    8.75    0.87
 -10   3  -2    9.04    1.14
  10  -3  -2    8.59    1.90
 -10   3  -2   11.32    1.06
  10  -3  -2    9.80    1.19
  10   3  -2    9.76    0.97
  10   3  -2    8.05    1.66
 -10  -3  -2    9.86    0.86
 -10   3  -3   17.54    1.47
 -10  -3   3   16.06    1.42
 -10  -3   3   17.54    1.53
  10  -3  -3   14.50    1.27
 -10  -3  -3   15.71    1.30
 -10   3   3   14.57    1.33
 -10   3   3   16.06    1.40
 -10  -3   4    3.17    0.42
 -10  -3   4    1.92    0.31
 -10  -3   4    1.92    0.38
 -10  -3   4    2.04    0.41
  10   3  -4    1.49    0.26
 -10   3   4    2.10    0.36
 -10  -4   0    7.19    0.82
  10  -4   0    8.15    0.79
 -10   4   0    6.08    0.54
 -10  -4   0    7.99    0.66
  10  -4   0    7.80    1.04
 -10   4  -1   11.23    0.94
  10  -4  -1   12.18    1.17
  10  -4  -1   11.01    1.27
 -10  -4   1   11.76    0.95
  10  -4  -1    9.64    0.97
 -10  -4   1   11.76    1.20
 -10  -4  -1   11.85    0.98
  10   4  -1   11.27    1.41
  10   4  -1   12.10    0.89
 -10  -4  -1   10.00    1.00
 -10   4  -2   41.01    2.76
  10  -4  -2   40.23    3.07
  10  -4  -2   34.61    3.62
 -10   4  -2   29.11    2.55
  10  -4  -2   43.82    2.78
  10   4  -2   38.62    2.75
  10   4  -2   30.79    3.34
 -10  -4  -2   37.43    2.52
 -10  -4   3    4.36    0.68
  10  -4  -3    4.39    0.68
 -10   4  -3    3.98    0.71
 -10   4  -3    5.79    0.89
 -10  -4   3    5.79    0.85
 -10   4   3    6.02    0.77
 -10   4   3    5.70    0.89
 -10  -4   4   40.03    2.90
 -10  -4   4   43.55    2.88
 -10   4   4   41.66    2.85
  10   4  -4   22.69    1.60
  10  -5   0   43.66    3.05
 -10  -5   0   38.40    2.76
 -10  -5   0   38.21    2.59
 -10  -5   0   34.69    2.63
  10  -5   0   43.34    3.28
  10  -5  -1   53.86    3.59
  10  -5  -1   45.34    3.35
 -10  -5   1   58.35    3.89
 -10   5  -1   53.84    3.86
  10  -5  -1   51.20    3.70
 -10  -5   1   68.03    4.21
 -10  -5  -1   48.64    3.93
  10   5  -1   44.32    3.76
 -10  -5  -1   56.95    3.90
 -10   5  -2    6.35    0.77
  10  -5  -2    6.53    1.04
  10  -5  -2    6.70    0.76
  10   5  -2    5.95    0.73
 -10  -5  -2    6.16    0.67
 -10  -5   3   84.65    5.62
 -10   5  -3   71.74    5.62
 -10  -5   3   82.02    5.66
  10  -5   3   63.66    4.41
 -10   5   3   87.69    5.60
 -10   5   3   81.60    5.55
  10  -5   3   63.07    4.44
 -10  -5   4   15.63    1.24
 -10  -5   4   16.77    1.22
  10   5  -4   12.07    0.90
  10  -6   0   15.88    1.29
 -10  -6   0   12.94    1.09
  10  -6   0   15.40    1.50
 -10  -6   0   13.13    1.23
 -10  -6   0   15.47    1.34
 -10  -6   1    7.75    0.76
 -10   6  -1    7.21    0.71
  10  -6  -1    8.24    1.03
 -10  -6   1    8.11    0.99
  10  -6  -1    7.86    0.82
  10  -6  -1    8.29    1.23
 -10  -6  -1    8.50    0.84
  10  -6   1    7.11    1.22
 -10   6  -2   36.63    2.65
  10   6   2   27.64    1.91
 -10  -6   2   34.83    2.59
  10   6  -2   22.57    1.74
  10   6  -2   21.72    2.45
 -10   6   2   38.58    2.60
 -10   6   2   32.41    2.57
  10  -6   2   19.67    2.25
 -10  -6  -2   32.23    2.46
  10  -6   2   20.99    2.41
 -10   6  -3   10.46    1.07
 -10  -6   3    9.02    1.15
  10  -6  -3    9.66    0.93
 -10  -6   3   10.68    1.05
  10  -6   3    9.13    1.07
  10  -6   3    8.90    1.02
  10  -6   3    8.89    1.06
 -10   6   3   11.76    0.97
 -10   6   3   10.19    1.00
  10  -7   0   23.70    1.76
 -10  -7   0   20.45    1.54
  10  -7   0   21.04    2.01
 -10  -7   0   19.45    1.61
 -10  -7   0   19.38    1.72
 -10  -7   1   40.31    3.26
  10  -7  -1   37.88    2.88
  10  -7  -1   35.87    2.66
  10  -7  -1   36.02    3.05
 -10  -7   1   45.94    3.01
 -10  -7  -1   40.62    3.02
  10  -7   1   38.59    3.07
 -10   7  -2   28.16    2.10
  10   7   2   21.83    1.80
 -10  -7   2   24.09    2.00
  10  -7   2   19.00    1.73
  10  -7   2   22.59    1.88
  10  -7   2   19.68    1.80
 -10  -7  -2   25.30    1.91
 -10   7   2   23.35    1.93
 -10   7   2   25.91    1.90
 -10  -7   3    9.41    0.92
 -10   7  -3    9.05    0.94
 -10  -7   3    7.87    0.93
  10  -7  -3    6.61    0.77
 -10   7   3    7.65    0.82
 -10   7   3    8.45    0.86
  10  -7   3    8.35    0.96
  10  -7   3    8.09    0.91
  10  -7   3    8.42    0.95
  10  -8   0   24.90    2.33
  10  -8   0   27.55    2.03
 -10  -8   0   23.22    1.90
 -10  -8   0   24.19    1.84
 -10  -8   0   24.65    2.04
  10  -8  -1   19.72    1.55
  10  -8  -1   16.99    1.73
 -10  -8   1   19.40    2.03
  10  -8   1   19.21    1.91
 -10  -8  -1   26.28    1.92
  10  -8  -2   45.60    3.08
 -10   8  -2   48.68    3.29
  10   8   2   40.54    3.16
 -10  -8   2   45.30    3.25
 -10  -8  -2   41.80    3.19
  10  -8   2   40.60    3.18
  10  -8   2   45.35    3.15
 -10   8   2   45.72    3.20
  10  -8   2   40.71    3.23
 -10   8  -3    0.19    0.40
 -10  -8   3   -0.12    0.38
 -10  -8   3    0.67    0.47
  10  -8   3   -0.24    0.32
 -10   8   3    0.12    0.37
  10  -8   3    0.19    0.41
  10  -8   3   -0.15    0.37
  10  -9   0    6.68    0.88
  10  -9   0    5.88    0.82
 -10   9   0    4.74    0.81
  10  -9   0    6.13    0.79
  10   9   0    5.53    0.87
 -10  -9   0    5.97    0.80
  10   9   0    4.61    0.76
  10   9   1   41.07    3.08
 -10  -9   1   42.19    3.17
  10   9   1   42.24    2.98
  10  -9  -1   39.37    3.00
 -10  -9   1   44.83    3.21
  10  -9  -1   35.55    2.99
 -10   9  -1   43.23    3.17
 -10   9   1   42.91    3.15
 -10   9   1   46.68    3.26
  10   9  -1   42.00    3.06
  10  -9   1   46.82    3.06
  10  -9   1   43.31    3.10
  10  -9   1   41.99    3.15
 -10  -9  -1   45.48    3.23
  10  -9   1   45.11    3.11
 -10   9  -2   16.97    1.48
  10   9   2   16.01    1.39
 -10  -9   2   18.05    1.44
  10  -9  -2   15.02    1.30
  10   9  -2   14.69    1.42
  10  -9   2   16.59    1.36
  10  -9   2   18.13    1.44
 -10  -9  -2   15.09    1.36
 -10   9   2   17.28    1.38
  10  -9   2   11.76    1.42
 -10   9  -3   -0.21    0.33
 -10  -9   3    0.36    0.35
 -10   9   3    0.84    0.34
  10  -9   3    0.86    0.42
  10  -9   3    0.08    0.35
  10  -9   3    0.38    0.43
  10   9  -3    0.01    0.20
  10 -10   0   45.62    3.25
 -10  10   0   44.85    3.26
  10 -10   0   45.93    3.27
 -10 -10   0   44.79    3.24
  10 -10   0   42.95    3.33
  10  10   0   42.23    3.18
  10 -10   0   47.28    3.21
  10  10   0   43.62    3.31
  10 -10  -1    0.15    0.51
  10 -10  -1    0.85    0.51
 -10  10  -1    1.01    0.64
  10  10   1    0.17    0.56
 -10 -10   1    0.90    0.53
  10 -10  -1    0.91    0.56
 -10 -10   1    0.51    0.49
  10 -10   1    0.92    0.43
 -10  10   1    0.90    0.47
  10 -10   1    0.81    0.49
  10  10  -1    0.48    0.44
  10 -10   1    0.43    0.51
  10 -10   1    0.48    0.45
 -10  10   1    0.46    0.50
 -10 -10  -1    0.78    0.51
  10  10   2   11.37    1.12
  10 -10  -2    8.93    0.98
 -10 -10   2   14.30    1.17
 -10  10  -2   13.47    1.18
  10 -10   2   14.03    1.22
  10 -10   2   13.44    1.14
 -10  10   2   13.27    1.09
  10  10  -2   10.63    1.10
  10 -10   2   12.81    1.22
 -10 -10  -2   10.58    1.08
 -10  10   2   11.13    1.27
  10 -10  -3    2.72    0.48
 -10 -10   3    5.82    0.56
 -10  10  -3    4.17    0.55
  10 -10  -3    2.74    0.52
  10 -10   3    4.85    0.51
  10 -10   3    4.99    0.55
 -10  10   3    5.64    0.52
  10  10  -3    3.06    0.39
  10 -11   0    6.74    1.01
  10 -11   0    5.38    0.96
  10 -11   0    6.19    0.84
 -10  11   0    6.28    0.90
  10  11   0    7.58    0.92
 -10 -11   0    6.04    0.90
  10  11   0    5.41    0.75
  10 -11   0    6.36    0.90
 -10 -11   1   35.57    2.70
  10 -11  -1   35.22    2.57
 -10  11  -1   36.31    2.67
  10 -11  -1   34.55    2.54
 -10  11  -1   39.14    2.81
 -10 -11   1   40.41    2.72
  10 -11  -1   37.12    2.59
  10  11   1   32.78    2.60
 -10  11   1   37.51    2.69
  10 -11   1   35.49    2.58
 -10  11   1   36.87    2.65
 -10 -11  -1   32.05    2.70
  10 -11   1   36.34    2.63
  10 -11   1   32.85    2.62
  10 -11   1   33.77    2.66
  10  11  -1   34.98    2.59
  10 -11  -2    4.22    0.56
  10 -11  -2    2.70    0.48
 -10 -11   2    5.79    0.70
 -10  11  -2    5.76    0.75
  10  11   2    3.94    0.59
  10 -11   2    5.18    0.68
  10  11  -2    4.26    0.66
  10 -11   2    3.65    0.69
  10 -11   2    5.17    0.74
 -10  11   2    4.61    0.64
 -10  11   2    5.11    0.65
  10  12   0   36.40    2.74
  10 -12   0   37.20    2.65
  10 -12   0   36.92    2.69
  10 -12   0   36.22    2.74
 -10  12   0   41.36    2.99
 -10 -12   0   41.59    2.95
  10 -12   0   39.14    2.78
 -10  12   0   39.48    2.91
 -10 -12   1    1.09    0.41
  10 -12  -1    0.23    0.39
 -10  12  -1    0.43    0.50
  10 -12  -1    0.09    0.31
  10  12   1    0.60    0.49
  10 -12  -1    0.29    0.51
 -10  12  -1    0.41    0.46
  10 -12  -1    0.38    0.34
 -10 -12   1    1.16    0.32
  10 -12   1    0.98    0.39
  10 -12   1    0.93    0.55
  10  12  -1    0.43    0.36
 -10  12   1    0.51    0.41
  10 -12   1    0.53    0.40
  10 -12   1    0.63    0.35
  10 -12  -2    6.79    0.67
  10  12   2    7.03    0.72
 -10  12  -2    9.63    0.82
 -10 -12   2    9.08    0.78
  10 -12  -2    7.16    0.70
  10 -12   2    8.31    0.69
 -10  12   2    6.97    0.72
  10  12  -2    8.04    0.74
  10 -12   2    7.59    0.72
  10 -12   2    6.71    0.79
 -10 -13   0   16.01    1.29
  10 -13   0   14.63    1.20
  10  13   0   15.24    1.25
  10 -13   0   13.93    1.28
 -10  13   0   16.59    1.28
  10 -13   0   14.41    1.19
 -10 -13   0   15.92    1.28
 -10  13   0   15.70    1.29
  10 -13   0   15.97    1.25
  10 -13  -1    0.42    0.32
 -10 -13   1    0.69    0.32
  10 -13  -1    0.14    0.23
  10  13   1    0.43    0.34
 -10 -13   1    0.33    0.28
  10 -13  -1    0.71    0.51
 -10  13  -1    0.41    0.36
  10 -13  -1    0.62    0.27
 -10  13  -1    0.57    0.36
  10  13  -1    0.50    0.31
  10 -13   1    0.70    0.27
  10 -13   1    0.66    0.35
 -10  13   1    0.67    0.36
  10 -13   1    0.63    0.28
  10 -13   1    0.33    0.28
  10 -14   0    4.16    0.62
  10  14   0    3.49    0.48
 -10  14   0    1.51    0.29
  11   0   0    0.21    0.25
  11   0   0    0.29    0.59
 -11   0   0    0.40    0.23
  11   0  -1    0.29    0.74
  11   0  -1    0.05    0.51
 -11   0  -1    0.27    0.34
  11   0  -1   -0.02    0.39
  11   0  -2    0.22    1.03
  11   0  -2    0.52    0.46
  11   0  -2    0.05    0.35
 -11   0  -2   -0.02    0.36
  11   0  -3    0.01    0.40
 -11   0   3    0.05    0.34
 -11   0   3   -0.23    0.46
 -11   0   3   -0.01    0.37
 -11   0   3   -0.24    0.56
  11   0  -3    0.28    0.35
 -11   0   4    0.05    0.27
 -11   0   4    0.11    0.28
 -11   1   0  115.72    7.95
 -11  -1   0  122.41    7.97
  11  -1   0  102.68    6.57
  11   1   0   93.29    6.75
  11  -1   0   98.17    6.78
  11  -1  -1    5.51    0.83
  11  -1  -1    5.04    0.68
  11  -1  -1    4.98    1.34
 -11   1  -1    4.73    0.63
  11   1  -1    3.26    1.46
 -11  -1  -1    4.52    0.60
  11   1  -1    5.31    0.64
 -11   1  -2   35.78    2.48
  11  -1  -2   29.94    2.48
  11  -1  -2   28.20    2.18
  11  -1  -2   28.73    2.93
  11   1  -2   31.13    2.22
 -11  -1  -2   32.26    2.41
  11   1  -2   29.97    2.21
  11   1  -2   27.62    2.89
  11  -1  -3    0.69    0.37
 -11  -1   3    1.33    0.62
 -11  -1   3    1.12    0.44
 -11   1  -3    1.46    0.52
 -11  -1   3    0.69    0.40
 -11  -1   3    1.12    0.37
 -11   1   3    1.41    0.46
  11   1  -3    0.13    0.34
 -11   1   3    1.08    0.41
 -11  -1  -3    1.72    0.48
 -11   1   3    1.68    0.49
  11   1  -3    1.45    0.37
 -11   1   3    1.44    0.53
 -11  -1   4    2.69    0.42
 -11  -1   4    3.32    0.49
 -11   1   4    3.31    0.45
 -11   1   4    3.75    0.57
 -11   2   0  102.58    7.33
  11  -2   0   98.91    6.54
 -11  -2   0  117.10    7.37
  11  -2   0   96.11    6.74
  11  -2  -1  167.98   12.68
  11  -2  -1  161.84   12.44
 -11   2  -1  170.07   11.05
 -11   2  -1  170.43   11.10
 -11  -2   1  150.27   11.01
  11  -2  -1  191.54   12.22
  11  -2  -1  195.58   12.41
 -11  -2  -1  172.20   11.05
  11   2  -1  198.06   12.21
 -11   2  -2    5.20    0.76
  11  -2  -2    4.17    0.67
  11  -2  -2    2.78    0.72
  11  -2  -2    4.99    1.64
 -11  -2  -2    4.04    0.56
  11   2  -2    3.62    1.52
  11   2  -2    2.09    0.54
 -11  -2   3   15.93    1.44
 -11   2  -3   19.19    1.55
 -11  -2   3   15.36    1.38
  11  -2  -3    7.77    0.84
 -11   2   3   15.78    1.35
 -11   2   3   16.01    1.42
 -11  -2  -3   16.78    1.34
 -11  -2   4    3.43    0.46
 -11  -2   4    3.26    0.50
 -11   2   4    2.96    0.44
 -11   2   4    3.24    0.46
 -11   3   0   41.86    2.87
  11  -3   0   41.62    2.92
  11  -3   0   42.83    3.16
 -11  -3   0   42.36    2.92
  11  -3  -1   69.40    4.75
 -11  -3   1   64.66    4.55
 -11   3  -1   64.35    4.31
 -11  -3   1   59.74    4.29
  11  -3  -1   66.70    4.56
  11  -3  -1   60.31    4.81
  11   3  -1   68.80    4.50
 -11  -3  -1   64.39    4.32
  11  -3  -2   67.10    5.57
 -11   3  -2   65.58    5.39
  11  -3  -2   69.66    4.93
 -11   3  -2   84.37    5.29
  11  -3  -2   61.66    4.60
  11   3  -2   70.60    4.62
 -11  -3  -2   74.44    5.10
  11   3  -2   65.70    5.27
 -11  -3   3   22.60    1.85
 -11   3  -3   23.19    1.94
  11  -3  -3   20.44    1.68
 -11  -3   3   22.57    1.79
 -11   3   3   24.89    1.78
  11   3  -3   21.23    1.60
 -11   3   3   23.30    1.83
 -11  -3  -3   22.50    1.72
 -11  -3   4   10.01    0.81
 -11  -3   4    9.64    0.84
  11   3  -4    5.61    0.53
 -11   3   4    9.54    0.79
 -11  -4   0    0.66    0.46
 -11  -4   0    1.07    0.41
  11  -4   0    1.85    0.46
  11  -4   0    1.13    0.68
 -11  -4   0    1.12    0.31
 -11  -4   1    5.36    0.64
  11  -4  -1    6.62    0.79
  11  -4  -1    7.55    0.99
 -11   4  -1    6.78    0.66
  11  -4  -1    7.09    1.01
 -11  -4   1    5.43    0.90
  11   4  -1    7.48    0.67
 -11  -4  -1    6.63    0.68
  11  -4  -2   16.21    2.34
  11  -4  -2   19.23    1.47
 -11   4  -2   15.74    1.54
 -11   4  -2   21.96    1.76
  11  -4  -2   17.23    1.78
 -11  -4  -2   21.73    1.53
  11   4  -2   14.57    2.17
  11   4  -2   19.81    1.45
 -11   4  -3   14.18    1.40
  11  -4  -3    7.12    0.79
 -11  -4   3   16.13    1.30
 -11  -4   3   15.43    1.44
 -11   4  -3   14.96    1.38
 -11  -4  -3   13.37    1.23
 -11   4   3   15.40    1.31
 -11   4   3   16.00    1.48
 -11   4   3   16.21    1.26
 -11  -4   4    9.29    0.75
 -11  -4   4    8.67    0.77
 -11   4   4    8.96    0.73
  11   4  -4    7.18    0.59
  11  -5   0   -0.24    0.64
 -11  -5   0    0.35    0.38
 -11  -5   0    0.47    0.40
 -11  -5   0   -0.04    0.22
  11  -5   0   -0.42    0.35
 -11   5  -1    3.79    0.49
  11  -5  -1    2.86    0.57
 -11  -5   1    3.08    0.73
  11  -5  -1    2.16    0.50
  11  -5  -1    1.98    0.61
 -11  -5   1    3.53    0.47
  11  -5  -1    2.99    0.78
 -11  -5  -1    1.86    0.47
 -11  -5  -1    3.45    0.61
  11  -5  -2    8.21    0.93
 -11   5  -2    7.89    0.90
  11  -5  -2    8.58    2.14
  11  -5  -2    8.04    1.18
  11   5  -2    8.38    0.83
 -11  -5  -2    8.37    0.79
 -11  -5   3   11.95    1.15
 -11  -5   3   13.13    1.30
  11  -5  -3    8.62    0.96
 -11   5  -3   12.59    1.24
  11  -5   3    8.11    1.05
 -11   5   3   12.97    1.16
  11  -5   3   10.78    1.01
 -11   5   3   12.85    1.11
 -11  -5   4    0.35    0.33
  11   5  -4    0.61    0.25
 -11  -6   0    2.59    0.63
  11  -6   0    2.57    0.51
 -11  -6   0    2.20    0.52
  11  -6   0    2.47    0.82
 -11  -6   0    2.63    0.43
 -11   6  -1    0.41    0.24
 -11  -6   1    0.05    0.51
  11  -6  -1    0.77    0.42
  11  -6  -1    0.47    0.65
  11  -6  -1    0.51    1.11
 -11  -6   1    0.47    0.30
 -11  -6  -1    0.80    0.45
  11   6   2    8.11    0.95
 -11  -6   2    8.06    0.90
 -11   6  -2    7.03    1.03
  11  -6  -2    7.20    0.87
 -11   6   2    7.97    0.94
 -11   6   2    9.20    0.95
  11  -6   2    7.14    0.97
  11  -6   2    7.27    1.04
  11  -6   2    6.57    1.02
 -11  -6  -2    8.55    0.83
 -11  -6   3    5.32    0.88
 -11   6  -3    5.17    0.80
 -11  -6   3    5.71    0.77
  11  -6  -3    4.66    0.68
  11  -6   3    5.67    0.83
  11  -6   3    5.78    0.84
  11  -6   3    3.77    0.64
 -11   6   3    5.92    0.69
 -11   6   3    5.71    0.81
 -11  -7   0  108.26    7.51
 -11  -7   0  103.08    7.34
  11  -7   0  125.74    8.13
 -11  -7   0  112.59    7.31
  11  -7   0  113.54    8.38
  11  -7  -1   38.61    2.81
 -11  -7   1   40.70    3.22
 -11  -7   1   37.73    2.92
  11  -7  -1   39.22    3.04
 -11  -7  -1   44.81    3.00
  11   7   2    2.92    0.72
 -11   7  -2    2.80    0.77
 -11  -7   2    2.56    0.54
  11  -7  -2    2.04    0.55
 -11  -7  -2    2.76    0.54
 -11   7   2    2.65    0.68
  11  -7   2    2.70    0.62
  11  -7   2    2.17    0.67
  11  -7   2    2.31    0.77
 -11   7   2    2.23    0.50
 -11   7  -3   21.44    1.65
 -11  -7   3   22.22    1.64
 -11  -7   3   17.77    1.62
 -11   7   3   22.29    1.63
  11   7  -3   15.39    1.33
  11  -7   3   19.13    1.50
  11  -7   3   20.61    1.46
  11  -7   3   16.28    1.45
  11  -8   0   12.03    1.57
  11  -8   0   15.81    1.28
 -11  -8   0   14.11    1.29
 -11  -8   0   13.27    1.39
 -11  -8   0   13.03    1.20
  11  -8  -1   31.98    2.22
 -11   8  -1   35.11    2.49
  11   8   1   28.89    2.28
 -11  -8   1   32.88    2.47
 -11  -8   1   33.08    2.48
 -11  -8   1   30.47    2.43
  11  -8  -1   28.36    2.20
  11   8  -1   28.67    2.28
  11  -8   1   31.56    2.31
 -11   8   1   31.51    2.49
  11  -8   1   25.98    2.31
  11  -8   1   23.85    2.62
  11  -8   1   31.38    2.25
 -11   8   1   30.03    2.39
 -11  -8  -1   35.33    2.48
  11  -8  -2   37.49    2.54
  11   8   2   35.14    2.59
 -11  -8   2   38.32    2.83
 -11   8  -2   41.69    2.88
 -11  -8  -2   39.61    2.81
  11  -8   2   33.10    2.55
  11  -8   2   32.50    2.59
  11   8  -2   30.54    2.64
 -11   8   2   34.93    2.78
  11  -8   2   36.13    2.70
 -11  -8   3    2.00    0.47
 -11   8  -3    3.14    0.52
  11  -8   3    2.24    0.42
  11   8  -3    2.62    0.42
  11  -8   3    2.57    0.47
 -11   8   3    3.30    0.47
  11  -8   3    2.86    0.56
 -11   9   0   28.67    2.22
  11  -9   0   27.16    2.11
  11  -9   0   29.82    2.18
  11  -9   0   27.46    2.05
  11   9   0   26.41    2.07
  11   9   0   24.94    2.12
 -11  -9   0   28.11    2.20
  11  -9  -1    4.75    0.77
 -11  -9   1    5.15    0.77
 -11  -9   1    6.71    1.10
 -11  -9   1    4.75    0.74
 -11   9  -1    3.86    0.70
  11   9   1    5.26    0.83
  11  -9   1    5.78    0.83
  11  -9   1    4.89    0.73
 -11   9   1    5.67    0.74
 -11  -9  -1    5.47    0.83
 -11   9   1    5.15    0.87
  11  -9   1    3.55    0.90
  11   9  -1    4.86    0.78
  11  -9   1    6.09    0.78
  11   9   2    4.03    0.69
 -11  -9   2    5.62    0.74
 -11   9  -2    2.92    0.66
 -11   9   2    5.23    0.64
  11  -9   2    4.02    0.71
 -11  -9  -2    2.30    0.51
  11   9  -2    2.88    0.68
  11  -9   2    4.15    0.77
  11  -9   2    3.78    0.72
 -11   9  -3    7.81    0.79
 -11  -9   3    8.33    0.80
  11  -9   3    7.92    0.83
  11  -9   3    7.59    0.75
  11  -9   3    7.39    0.79
 -11   9   3    9.13    0.75
 -11  10   0    2.90    0.62
  11 -10   0    1.85    0.60
  11 -10   0    3.39    0.76
  11  10   0    1.93    0.63
 -11 -10   0    2.01    0.51
  11  10   0    2.23    0.50
  11 -10   0    1.41    0.55
  11 -10   0    2.14    0.54
  11  10   1    3.73    0.69
  11 -10  -1    5.88    0.78
 -11 -10   1    3.54    0.64
 -11 -10   1    5.37    0.73
  11 -10  -1    5.72    0.79
 -11  10  -1    5.21    0.76
  11 -10  -1    5.36    0.81
  11 -10   1    4.53    0.70
  11 -10   1    5.44    0.86
  11 -10   1    5.11    0.75
 -11  10   1    3.67    0.59
 -11  10   1    6.01    0.78
  11  10  -1    5.78    0.90
 -11 -10  -1    5.35    0.81
  11 -10   1    5.05    0.81
 -11  10  -2    1.89    0.55
  11  10   2    1.13    0.48
 -11 -10   2    1.88    0.45
  11 -10   2    1.21    0.45
  11 -10   2    0.62    0.49
  11 -10   2    1.09    0.41
 -11  10   2    1.45    0.45
  11  10  -2    1.38    0.53
 -11  10  -3    0.44    0.42
 -11 -10   3    0.63    0.26
  11 -10   3    0.65    0.38
 -11  10   3    0.44    0.26
  11 -10   3    0.81    0.48
 -11  11   0    7.86    1.00
  11  11   0    7.67    0.97
  11 -11   0    8.21    0.86
 -11 -11   0    8.52    0.93
  11  11   0    7.90    0.84
  11 -11   0    7.70    1.01
  11 -11   0    9.39    0.99
  11 -11   0    7.70    0.89
  11 -11  -1    1.82    0.51
 -11  11  -1    1.45    0.59
  11  11   1    1.55    0.51
  11 -11  -1    2.23    0.58
 -11 -11   1    1.84    0.46
 -11 -11   1    1.78    0.47
 -11  11  -1    1.05    0.56
  11 -11  -1    1.92    0.53
  11  11  -1    2.54    0.61
  11 -11   1    1.90    0.50
 -11 -11  -1    1.51    0.45
  11 -11   1    1.90    0.52
 -11  11   1    1.51    0.51
  11 -11   1    2.00    0.63
  11 -11   1    1.79    0.45
  11 -11  -2   10.32    0.97
 -11 -11   2   14.72    1.07
  11  11   2   11.23    1.03
 -11  11  -2   11.60    1.08
  11 -11  -2    9.91    0.93
 -11  11   2   13.41    1.01
  11 -11   2   12.59    1.12
  11 -11   2   12.73    1.03
  11 -11   2   13.21    0.99
 -11  11   2    8.91    0.97
  11  11  -2    9.88    0.99
  11 -12   0    0.13    0.48
 -11  12   0   -0.01    0.37
 -11 -12   0   -0.03    0.33
  11 -12   0    0.17    0.45
  11 -12   0   -0.10    0.42
  11 -12   0    0.19    0.40
  11  12   0    0.05    0.38
 -11  12   0    0.58    0.41
  11 -12  -1   34.61    2.42
  11 -12  -1   33.74    2.38
 -11  12  -1   31.03    2.52
  11 -12  -1   33.43    2.47
 -11  12  -1   37.42    2.69
  11  12   1   32.65    2.44
 -11 -12   1   37.54    2.59
 -11 -12   1   36.41    2.57
  11 -12  -1   33.04    2.35
  11 -12   1   28.32    2.39
 -11  12   1   36.67    2.57
  11 -12   1   34.71    2.45
  11  12  -1   35.79    2.43
  11 -12   1   32.96    2.40
  11 -12   1   31.56    2.43
  11 -12  -2    1.76    0.31
  11 -12  -2    1.73    0.33
 -11  12  -2    1.44    0.37
  11  12   2    1.74    0.35
 -11 -12   2    1.98    0.35
  11  12  -2    1.75    0.39
  11 -12   2    1.36    0.30
  11 -12   2    1.43    0.45
 -11  12   2    1.66    0.37
  11 -12   2    1.11    0.27
 -11 -13   0   67.06    4.80
  11 -13   0   62.44    4.39
  11 -13   0   63.24    4.37
 -11 -13   0   72.66    4.85
  11  13   0   67.50    4.44
 -11  13   0   73.05    4.83
  11 -13   0   63.88    4.44
 -11  13  -1    1.00    0.37
 -11  13  -1    0.89    0.35
 -11 -13   1    1.14    0.28
  11 -13  -1    1.02    0.33
 -11 -13   1    0.81    0.31
  11 -13  -1    0.97    0.30
  11 -13  -1    0.89    0.41
  11  13   1    1.11    0.36
  11 -13  -1    1.07    0.33
  11 -13   1    0.82    0.27
  11  13  -1    1.10    0.32
 -11  13   1    1.34    0.35
  11 -13   1    1.21    0.39
  11 -13   1    1.09    0.33
  11 -13   1    1.30    0.35
 -12   0   0   57.14    3.90
  12   0   0   43.16    3.20
  12   0  -1   66.53    4.67
 -12   0  -1   56.10    3.86
  12   0  -1   63.71    4.44
  12   0  -2    8.21    1.75
  12   0  -2    8.41    1.00
  12   0  -2    9.39    0.94
 -12   0  -2   11.57    1.05
  12   0  -3    2.46    0.50
  12   0  -3    3.05    0.59
 -12   0   3    2.98    0.51
 -12   0   3    3.04    0.48
 -12   0   3    3.06    0.63
 -12   0   3    1.96    0.51
 -12   0   4    4.99    0.51
 -12   0   4    4.29    0.54
 -12  -1   0    2.01    0.35
  12   1   0    2.72    0.68
  12  -1   0    2.21    0.63
 -12   1   0    2.15    0.34
  12  -1   0    1.70    0.35
  12  -1  -1    4.41    0.82
 -12   1  -1    4.59    0.65
  12  -1  -1    4.61    0.67
 -12   1  -1    3.97    0.52
 -12  -1  -1    4.24    0.58
  12   1  -1    5.30    0.64
  12  -1  -2    1.91    1.25
 -12   1  -2    2.06    0.54
  12  -1  -2    1.39    0.79
  12  -1  -2    1.83    0.48
  12   1  -2    0.43    1.18
 -12  -1  -2    2.10    0.48
  12   1  -2    1.95    0.53
 -12   1  -3   11.42    1.16
 -12  -1   3   13.48    1.19
 -12  -1   3   14.08    1.14
  12  -1  -3   10.03    1.04
 -12  -1  -3   11.22    1.11
 -12   1   3   13.47    1.19
  12   1  -3   10.99    0.95
 -12   1   3   13.22    1.25
 -12  -1   4    0.47    0.27
 -12  -1   4    0.82    0.30
 -12   1   4    0.81    0.29
 -12   1   4    0.90    0.27
  12  -2   0  197.54   12.82
 -12  -2   0  221.34   14.51
  12  -2   0  187.79   13.04
 -12   2   0  214.87   14.48
 -12   2  -1   39.51    2.63
 -12  -2   1   31.23    2.55
 -12   2  -1   38.08    2.67
  12  -2  -1   43.11    3.03
  12  -2  -1   41.09    3.19
  12   2  -1   44.26    2.99
 -12  -2  -1   40.54    2.65
  12  -2  -2    0.86    1.28
  12  -2  -2    1.20    0.56
 -12   2  -2    1.44    0.57
  12  -2  -2    1.82    0.48
  12   2  -2    0.63    1.29
 -12  -2  -2    1.84    0.43
  12   2  -2    0.63    0.44
  12  -2  -3    2.30    0.52
 -12   2  -3    5.26    0.89
 -12  -2   3    5.10    0.82
 -12  -2   3    5.75    0.75
 -12  -2  -3    5.65    0.73
 -12   2   3    4.34    0.72
 -12   2   3    5.51    0.81
 -12  -2   4    1.17    0.29
 -12  -2   4    1.02    0.30
 -12   2   4    1.13    0.29
  12  -3   0   45.03    3.09
 -12  -3   0   47.86    3.00
 -12  -3   0   35.93    3.09
  12  -3   0   43.96    3.34
 -12   3   0   45.06    2.93
 -12  -3   1   42.12    2.96
  12  -3  -1   43.37    3.30
 -12  -3   1   44.27    3.26
  12  -3  -1   43.67    3.11
 -12   3  -1   42.49    2.99
 -12  -3  -1   42.78    2.99
  12   3  -1   44.80    3.03
  12  -3  -2   13.88    2.08
 -12   3  -2   16.54    1.45
  12  -3  -2   13.17    1.57
  12  -3  -2   13.71    1.20
  12   3  -2   10.57    1.89
  12   3  -2   14.79    1.21
 -12  -3  -2   15.11    1.25
  12  -3  -3    6.79    0.79
 -12   3  -3   16.49    1.56
 -12  -3   3   18.36    1.44
 -12  -3   3   17.44    1.53
 -12   3   3   16.97    1.45
 -12  -3  -3   16.81    1.39
 -12   3   3   17.78    1.40
 -12  -3   4    7.80    0.66
 -12  -3   4    7.11    0.66
 -12   3   4    7.29    0.63
  12   3  -4    4.70    0.45
  12  -4   0   20.40    1.53
 -12  -4   0   19.40    1.40
 -12  -4   0   19.57    1.63
  12  -4   0   19.97    1.81
 -12  -4   0   16.90    1.48
  12  -4  -1   15.12    1.45
  12  -4  -1   13.30    1.20
  12  -4  -1   15.90    1.27
 -12  -4   1   14.51    1.20
 -12   4  -1   16.20    1.23
 -12  -4   1   14.88    1.49
 -12  -4  -1   15.80    1.25
  12  -4  -2   66.68    5.56
 -12   4  -2   67.02    5.44
  12  -4  -2   59.52    4.50
  12  -4  -2   71.00    4.90
 -12   4  -2   68.48    5.09
  12   4  -2   75.13    4.48
  12   4  -2   52.50    5.01
 -12  -4  -2   83.94    5.07
 -12   4  -3    8.16    0.96
 -12  -4   3    7.34    0.83
 -12   4  -3    5.56    0.88
  12  -4  -3    5.81    0.81
 -12  -4   3    6.43    0.93
 -12   4   3    6.24    0.82
  12   4  -3    7.22    0.72
 -12   4   3    6.48    0.80
 -12   4   3    7.05    0.77
 -12  -4  -3    6.60    0.71
 -12  -4   4    4.64    0.46
 -12   4   4    3.83    0.43
 -12  -5   0    1.26    0.31
  12  -5   0    1.18    0.61
 -12  -5   0    1.47    0.47
  12  -5   0    0.91    0.42
 -12  -5   0    1.32    0.51
 -12  -5   1   52.32    3.71
  12  -5  -1   54.63    3.95
 -12  -5   1   58.65    4.03
  12  -5  -1   46.12    3.67
 -12   5  -1   53.24    3.71
  12  -5  -1   60.45    3.74
 -12  -5  -1   43.60    3.79
 -12  -5  -1   61.05    3.78
 -12  -5   2    6.19    0.83
  12  -5  -2    5.25    0.78
  12   5   2    5.92    0.88
 -12   5   2    5.10    0.72
  12   5  -2    2.75    1.43
 -12  -5  -2    6.72    0.73
 -12   5   2    6.38    0.84
  12   5  -2    5.63    0.66
  12  -5   2    5.22    0.85
 -12   5  -3   69.82    4.76
 -12  -5   3   66.02    4.76
 -12  -5   3   69.20    4.72
  12  -5  -3   57.91    4.00
 -12   5   3   71.02    4.67
 -12  -5  -3   68.53    4.68
 -12   5   3   64.77    4.69
  12   5  -3   55.41    3.92
  12  -6   0  114.73    7.29
 -12  -6   0   98.56    6.42
 -12  -6   0   96.83    6.63
 -12  -6   0   88.91    6.45
  12  -6   0   99.11    7.54
  12  -6  -1   25.90    1.92
 -12  -6   1   25.84    2.34
 -12  -6   1   27.34    2.07
  12  -6  -1   25.25    2.14
  12  -6  -1   23.49    1.87
 -12  -6  -1   30.71    2.16
  12  -6  -2   78.92    5.30
 -12  -6   2   85.91    6.06
 -12   6  -2   94.87    6.10
  12   6   2   76.99    5.36
 -12   6   2   86.22    5.98
 -12  -6  -2   88.98    6.01
  12  -6   2   74.65    5.37
  12  -6   2   75.07    5.30
 -12   6   2   84.87    6.02
 -12   6  -3    6.80    0.85
  12  -6  -3    5.36    0.72
 -12  -6   3    6.94    0.71
  12  -6   3    5.97    0.81
  12   6  -3    6.21    0.65
 -12   6   3    6.10    0.71
 -12   6   3    7.01    0.76
  12  -6   3    5.93    0.77
 -12  -7   0    3.93    0.78
 -12  -7   0    5.11    0.64
 -12  -7   0    5.37    0.78
  12  -7   0    5.59    0.76
  12  -7   0    5.02    1.09
 -12  -7   1    3.56    0.51
 -12  -7   1    2.94    0.71
  12  -7  -1    2.71    0.61
  12  -7  -1    4.60    0.96
  12  -7  -1    4.06    0.70
  12  -7  -2    4.72    0.73
  12   7   2    5.42    0.87
 -12   7  -2    4.46    0.87
 -12  -7   2    4.26    0.68
 -12  -7  -2    5.75    0.74
  12  -7   2    4.47    0.76
 -12   7   2    4.89    0.67
 -12   7   2    4.73    0.70
  12  -7   2    4.29    0.71
  12  -7   2    5.10    0.75
 -12  -7   3   22.49    1.66
 -12   7  -3   19.82    1.66
 -12   7   3   21.97    1.62
  12  -7   3   15.53    1.40
  12  -7   3   17.94    1.45
  12   7  -3   18.23    1.35
  12  -7   3   18.94    1.42
 -12   8   0    2.12    0.91
  12  -8   0    4.15    1.32
  12  -8   0    3.48    0.61
  12  -8   0    4.31    1.19
 -12  -8   0    3.72    0.57
  12  -8  -1   33.02    2.48
 -12  -8   1   33.98    2.58
  12   8   1   32.49    2.53
 -12  -8   1   35.40    2.64
 -12   8  -1   35.99    2.66
 -12  -8   1   32.75    2.58
  12  -8   1   36.61    2.58
  12  -8   1   30.67    2.65
 -12   8   1   35.25    2.61
 -12   8   1   36.00    2.68
  12  -8   1   36.25    2.52
  12   8  -1   35.66    2.57
  12  -8   1   28.42    2.56
 -12  -8  -1   38.08    2.66
  12   8   2   21.13    1.67
 -12  -8   2   23.15    1.78
  12  -8  -2   19.59    1.58
 -12   8  -2   21.42    1.83
  12   8  -2   17.70    1.61
 -12  -8  -2   21.53    1.75
  12  -8   2   20.52    1.66
  12  -8   2   23.00    1.76
  12  -8   2   19.98    1.70
  12   8  -2   16.76    1.48
 -12   8   2   23.98    1.76
 -12  -8   3    0.41    0.35
 -12   8  -3    0.37    0.39
  12  -8   3    0.33    0.35
  12  -8   3    0.30    0.31
  12  -8   3    0.26    0.29
  12   8  -3    0.20    0.23
 -12   8   3    0.41    0.34
  12  -9   0   -0.08    0.53
  12  -9   0   -0.20    0.61
  12   9   0    0.61    0.44
  12  -9   0    0.14    0.39
  12   9   0   -0.02    0.53
 -12   9   0   -0.28    0.50
  12  -9   0   -0.15    0.36
 -12  -9   0    0.02    0.44
 -12   9  -1   18.66    1.56
 -12  -9   1   16.66    1.49
  12   9   1   16.15    1.39
 -12  -9   1   17.71    1.46
 -12  -9   1   16.14    1.44
 -12   9   1   15.82    1.47
  12  -9   1   12.29    1.33
  12  -9   1   11.29    1.22
 -12   9   1   17.79    1.54
 -12  -9  -1   19.80    1.55
  12  -9   1   12.62    1.19
  12  -9   1   13.91    1.26
 -12  -9   2    9.96    1.00
  12   9   2   10.35    1.00
  12  -9  -2    6.56    0.82
 -12   9  -2   10.92    1.08
  12  -9   2    9.78    0.94
 -12   9   2   10.73    0.99
  12   9  -2    7.98    0.95
  12  -9   2   10.86    1.01
 -12  -9  -2    9.19    0.95
  12  -9   2   10.09    1.17
 -12  -9   3   21.47    1.53
 -12   9  -3   19.31    1.53
 -12   9   3   21.47    1.49
  12  -9   3   15.69    1.21
  12  -9   3   17.03    1.19
  12   9  -3   13.15    1.15
  12  -9   3   18.01    1.25
  12 -10   0   14.23    1.41
 -12  10   0   14.53    1.39
  12 -10   0   14.87    1.23
  12  10   0   13.44    1.23
  12 -10   0   14.25    1.27
  12 -10   0   13.95    1.42
  12  10   0   12.68    1.30
 -12 -10   0   16.39    1.37
  12 -10  -1    1.57    0.47
 -12 -10   1    2.34    0.67
 -12 -10   1    2.22    0.58
  12 -10  -1    2.46    0.58
 -12  10  -1    1.63    0.53
  12 -10  -1    2.05    0.54
  12  10   1    1.70    0.53
 -12 -10   1    2.23    0.55
  12 -10   1    2.06    0.52
 -12  10   1    2.53    0.71
  12 -10   1    2.31    0.54
  12  10  -1    2.21    0.56
 -12  10   1    1.67    0.62
  12 -10   1    1.87    0.48
 -12 -10  -1    2.22    0.52
  12  10   2   29.45    2.25
 -12  10  -2   35.26    2.49
 -12 -10   2   34.88    2.47
  12 -10   2   30.85    2.28
  12 -10   2   30.65    2.23
  12  10  -2   27.64    2.22
 -12  10   2   31.86    2.41
  12 -10   2   32.27    2.36
  12 -11   0    0.51    0.50
  12 -11   0   -0.12    0.32
 -12 -11   0   -0.08    0.36
  12 -11   0    0.14    0.51
  12 -11   0    0.08    0.37
  12  11   0   -0.11    0.39
 -12  11   0   -0.47    0.60
  12  11   0    0.06    0.31
  12 -11  -1    9.06    0.93
  12  11   1    8.62    0.97
  12 -11  -1    8.56    0.92
  12 -11  -1    8.47    0.97
 -12  11  -1   10.29    1.18
 -12 -11   1    8.81    0.91
 -12  11  -1    8.94    0.88
 -12 -11   1    9.01    0.88
 -12  11   1   10.74    0.98
 -12 -11  -1    6.22    0.86
  12 -11   1    7.75    0.90
  12  11  -1    8.59    0.91
  12 -11   1    8.24    0.92
  12 -11   1    7.36    0.86
 -12 -11   2    1.11    0.35
 -12  11  -2    1.14    0.49
  12  11   2    0.37    0.45
  12 -11  -2    0.85    0.40
  12 -11  -2    0.76    0.36
  12 -11   2    1.04    0.43
 -12  11   2    0.70    0.33
  12 -11   2    0.97    0.32
  12 -11   2    0.95    0.35
  12  11  -2    0.68    0.40
  12 -12   0    0.32    0.43
 -12  12   0    0.55    0.49
 -12 -12   0    1.01    0.39
  12 -12   0    0.90    0.54
 -12 -12   0    0.93    0.43
  12  12   0    0.72    0.37
 -12  12   0    0.37    0.38
  12 -12   0    1.08    0.42
  12 -12   0    1.36    0.42
  12 -12  -1    2.04    0.36
 -12  12  -1    1.07    0.40
 -12  12  -1    1.25    0.47
  12  12   1    2.21    0.47
 -12 -12   1    1.94    0.41
  12 -12  -1    1.85    0.40
  12 -12  -1    2.17    0.53
 -12 -12   1    1.63    0.36
  12 -12  -1    1.35    0.42
  12  12  -1    1.95    0.45
  12 -12   1    2.06    0.48
 -12  12   1    1.72    0.45
  12 -12   1    0.61    0.36
  12 -12   1    1.81    0.45
  12 -12   1    1.69    0.51
  12 -12  -2    0.93    0.34
 -12  12  -2    1.13    0.32
  12  12   2    1.41    0.38
  12 -12   2    1.22    0.27
  12 -12   2    0.71    0.31
  12 -12   2    1.16    0.25
  12  12  -2    1.23    0.29
  12  13   0    0.10    0.27
  12 -13   0   -0.14    0.40
 -12 -13   0    0.17    0.26
  12 -13   0   -0.11    0.31
  12 -13   0   -0.11    0.33
 -12 -13   0   -0.14    0.25
 -12  13   0   -0.04    0.32
 -12  13   0   -0.50    0.29
  12 -13   0    0.15    0.35
  12 -13  -1    0.55    0.26
  12 -13  -1    0.45    0.28
 -12 -13   1    0.44    0.26
 -12 -13   1    0.34    0.27
 -12  13  -1    0.16    0.31
  12 -13  -1    0.52    0.41
  12 -13  -1    0.49    0.29
  12  13   1    0.37    0.28
 -12  13   1    0.82    0.31
 -12 -13  -1    0.50    0.29
  12 -13   1    0.43    0.29
  12 -13   1    0.32    0.30
  12  13  -1    0.68    0.29
  12 -13   1    0.36    0.30
  13   0   0   -0.09    0.62
 -13   0   0   -0.15    0.22
 -13   0  -1   -0.42    0.43
  13   0  -1   -0.55    0.34
  13   0  -2   -0.66    0.45
 -13   0  -2    0.02    0.49
  13   0  -2   -0.25    1.09
  13   0  -3    0.21    0.74
 -13   0   3    0.27    0.45
 -13   0  -3   -0.24    0.41
 -13   0   3    0.13    0.53
  13   0  -3   -0.20    0.38
 -13   0   4   -0.16    0.21
 -13   0   4   -0.12    0.22
  13  -1   0   23.55    1.98
 -13   1   0   26.96    2.00
  13  -1   0   23.10    1.65
 -13  -1   0   29.58    2.03
 -13   1  -1    3.34    0.47
  13  -1  -1    4.48    0.60
 -13   1  -1    3.70    0.65
  13  -1  -1    2.99    0.64
 -13  -1  -1    4.25    0.61
  13   1  -1    2.68    0.49
  13  -1  -2   27.60    2.95
 -13   1  -2   39.88    2.84
  13  -1  -2   29.37    2.20
  13  -1  -2   27.04    2.22
 -13  -1  -2   37.62    2.78
  13   1  -2   32.88    2.20
  13   1  -2   27.10    2.92
 -13  -1   3    4.84    0.70
  13  -1  -3    2.96    0.65
 -13  -1   3    4.88    0.65
 -13   1  -3    3.95    0.77
  13  -1  -3    3.73    0.55
 -13   1   3    2.90    0.60
  13   1  -3    4.36    0.66
 -13   1   3    4.35    0.61
 -13  -1  -3    3.57    0.68
 -13  -1   4    4.35    0.53
 -13  -1   4    3.95    0.47
 -13   1   4    4.64    0.54
 -13   1   4    4.31    0.41
  13  -2   0    0.21    0.68
 -13  -2   0   -0.19    0.23
  13  -2   0   -0.04    0.32
 -13   2   0    0.10    0.19
 -13   2  -1   97.15    6.36
  13  -2  -1   98.36    6.81
 -13   2  -1   90.18    6.47
  13  -2  -1  100.71    7.04
  13   2  -1  102.61    6.77
 -13  -2  -1   94.78    6.37
  13  -2  -2    1.78    1.36
 -13   2  -2    1.75    0.59
  13  -2  -2    1.74    0.50
  13   2  -2    1.50    0.54
  13   2  -2    1.44    1.31
 -13  -2  -2    1.64    0.48
 -13  -2   3   38.19    2.91
 -13   2  -3   41.52    3.01
  13  -2  -3   19.26    1.56
 -13  -2   3   40.97    2.86
 -13  -2  -3   41.59    2.88
 -13   2   3   40.00    2.84
 -13   2   3   36.85    2.87
 -13  -2   4    2.73    0.40
 -13  -2   4    3.31    0.39
 -13   2   4    3.12    0.38
  13   2  -4    1.75    0.37
 -13   3   0  204.51   13.17
  13  -3   0  202.26   14.03
  13  -3   0  211.62   13.77
 -13  -3   0  176.52   13.41
 -13  -3   0  214.42   13.25
 -13  -3   1    9.22    0.84
  13  -3  -1    9.25    1.18
  13  -3  -1   11.32    1.03
 -13   3  -1   10.69    0.91
 -13  -3   1    8.38    1.14
 -13  -3  -1   10.74    0.94
  13   3  -1   10.32    0.85
  13  -3  -2   37.11    2.67
  13  -3  -2   31.12    3.51
 -13   3  -2   40.54    3.17
 -13  -3  -2   44.76    3.03
  13   3  -2   37.86    2.62
  13  -3  -3    4.13    0.73
 -13   3  -3    4.48    0.77
 -13  -3   3    6.15    0.82
 -13  -3   3    5.06    0.82
 -13   3   3    4.05    0.72
 -13   3   3    6.16    0.79
 -13   3   3    5.11    0.66
  13   3  -3    4.37    0.60
 -13  -3  -3    4.45    0.69
 -13  -3   4    0.86    0.24
 -13   3   4    0.77    0.22
  13  -4   0    3.92    0.85
  13  -4   0    5.17    0.67
 -13  -4   0    4.16    0.53
 -13  -4   0    2.93    0.70
 -13  -4   0    4.21    0.68
 -13  -4   1   45.16    3.66
  13  -4  -1   47.96    3.37
  13  -4  -1   46.94    3.60
 -13  -4   1   44.02    3.36
 -13   4  -1   53.66    3.41
 -13  -4  -1   51.33    3.45
  13  -4  -2   30.18    3.71
  13  -4  -2   36.95    3.30
 -13  -4   2   54.43    3.74
  13  -4  -2   39.84    2.88
  13   4   2   40.93    2.89
  13   4  -2   42.17    2.78
  13  -4   2   40.45    3.25
 -13  -4  -2   51.66    3.55
 -13   4   2   46.08    3.62
 -13  -4   3    5.27    0.78
 -13   4  -3    7.64    0.93
  13  -4  -3    6.47    0.84
  13   4  -3    5.92    0.69
 -13   4   3    6.43    0.87
 -13  -4  -3    6.97    0.74
 -13   4   3    5.21    0.71
 -13  -5   0    0.03    0.43
 -13  -5   0   -0.51    0.39
 -13  -5   0   -0.27    0.25
  13  -5   0    0.01    0.68
  13  -5   0    0.49    0.45
  13  -5  -1    3.84    0.87
 -13  -5   1    2.19    0.71
  13  -5  -1    3.90    0.66
 -13   5  -1    4.72    0.53
 -13  -5   1    3.74    0.54
 -13  -5  -1    4.37    0.65
  13   5   2    2.68    0.70
  13  -5  -2    1.46    0.56
  13  -5  -2    1.91    0.44
 -13   5  -2    2.56    0.72
 -13  -5   2    1.73    0.50
 -13  -5  -2    2.80    0.55
 -13   5   2    2.02    0.47
  13   5  -2    2.00    0.43
  13  -5   2    2.59    0.64
 -13   5   2    2.42    0.56
  13  -5  -3   -0.09    0.42
 -13  -5   3    0.30    0.39
 -13   5  -3    0.46    0.49
 -13  -5  -3    0.39    0.35
 -13   5   3    0.38    0.37
 -13   5   3    0.25    0.42
  13   5  -3    0.38    0.30
 -13  -6   0    9.07    0.87
 -13  -6   0    7.61    1.05
 -13  -6   0    9.01    1.04
  13  -6   0    8.60    1.25
  13  -6   0    9.58    0.93
 -13  -6   1    8.59    0.81
  13  -6  -1    7.89    0.95
 -13   6  -1    7.64    0.73
 -13  -6   1    8.31    1.15
  13  -6  -1    7.19    1.14
 -13  -6  -1    9.10    0.92
 -13   6  -2    0.33    0.69
  13  -6  -2    1.09    0.45
 -13  -6   2    1.46    0.47
  13   6   2    2.26    0.60
  13  -6  -2    1.59    0.52
 -13   6   2    1.42    0.53
 -13   6   2    1.45    0.51
 -13  -6  -2    1.64    0.43
  13  -6   2    1.51    0.58
  13   6  -2    1.53    0.45
  13  -6   2    1.28    0.65
  13  -6   2    1.82    0.57
 -13   6  -3    1.01    0.52
 -13  -6   3    2.07    0.47
 -13   6   3    1.90    0.46
 -13   6   3    1.85    0.41
  13   6  -3    0.46    0.22
  13  -7   0   12.16    1.09
 -13  -7   0    9.69    1.16
 -13  -7   0    9.60    0.96
  13  -7   0    9.65    1.29
 -13   7  -1    0.25    0.70
  13  -7  -1    0.30    0.55
 -13  -7   1    0.43    0.34
 -13  -7   1    0.82    0.50
  13   7   1    0.77    0.55
 -13   7  -1   -0.25    0.49
 -13  -7   1    0.78    0.41
 -13  -7  -1    0.68    0.45
  13  -7   1   -0.24    0.52
 -13   7   1    0.26    0.57
  13   7  -1    0.57    0.58
  13  -7   1   -0.46    0.60
 -13   7   1    0.75    0.55
 -13   7  -2   39.90    2.97
 -13  -7   2   40.42    2.94
  13  -7  -2   33.01    2.51
  13   7   2   38.11    2.60
 -13  -7  -2   35.62    2.90
  13  -7   2   30.34    2.54
  13  -7   2   40.25    2.70
  13  -7   2   30.77    2.49
 -13   7   2   43.13    2.87
  13   7  -2   33.65    2.47
 -13   7   2   45.10    2.93
 -13   7  -3    2.91    0.58
 -13  -7   3    3.63    0.52
  13   7  -3    2.76    0.44
  13  -7   3    2.58    0.48
  13  -7   3    2.30    0.43
  13  -7   3    2.42    0.59
 -13   7   3    3.06    0.48
 -13  -8   0   12.19    1.15
  13  -8   0   13.77    1.22
 -13   8   0   12.06    1.17
  13  -8   0   13.49    1.29
  13   8   0   11.76    1.18
  13  -8   0   11.11    1.25
  13   8   0   10.45    1.25
 -13   8  -1   24.58    1.85
 -13  -8   1   20.48    1.88
 -13  -8   1   21.47    1.85
  13  -8  -1   24.90    1.70
 -13   8  -1   28.74    2.18
  13   8   1   19.17    1.73
  13   8  -1   24.08    1.76
 -13   8   1   19.85    1.84
 -13  -8  -1   28.10    1.92
  13  -8   1   17.41    1.80
 -13   8   1   20.90    1.85
  13  -8   1   19.88    1.77
  13  -8   1   19.16    1.70
 -13   8  -2   12.49    1.19
 -13  -8   2   12.01    1.11
  13   8   2   12.55    1.17
  13  -8  -2    9.24    1.02
  13  -8   2   11.38    1.19
 -13  -8  -2   10.82    1.06
  13  -8   2   13.07    1.14
  13   8  -2   10.12    1.08
  13  -8   2   11.25    1.28
 -13   8   2   12.48    1.10
 -13   8  -3   26.08    2.03
 -13  -8   3   29.58    2.04
  13  -8   3   20.01    1.62
 -13   8   3   29.01    2.00
  13  -8   3   23.41    1.65
  13  -8   3   23.18    1.62
  13   9   0   42.84    3.26
  13  -9   0   48.70    3.26
  13   9   0   42.64    3.31
  13  -9   0   47.27    3.33
 -13   9   0   50.01    3.51
 -13  -9   0   48.23    3.54
  13  -9   0   46.95    3.29
  13   9   1    3.41    0.68
  13  -9  -1    2.94    0.54
 -13  -9   1    3.80    0.63
 -13   9  -1    2.78    0.70
 -13  -9   1    4.15    0.62
  13  -9  -1    2.80    0.60
  13  -9  -1    3.45    0.64
  13  -9   1    3.71    0.57
 -13   9   1    4.30    0.81
  13  -9   1    3.46    0.60
 -13   9   1    4.32    0.69
  13  -9   1    2.93    0.71
 -13  -9  -1    3.34    0.67
  13  -9   1    2.32    0.59
  13   9  -1    2.72    0.58
 -13  -9   2    9.24    0.96
 -13   9  -2   10.92    1.06
  13   9   2    7.01    0.93
  13   9  -2   10.00    0.95
  13  -9   2    9.21    0.89
 -13   9   2    9.30    0.95
 -13  -9  -2    9.84    0.95
  13  -9   2    7.17    1.00
  13  -9   2    9.06    0.95
 -13  -9   3    5.36    0.54
 -13   9  -3    4.29    0.55
  13  -9   3    4.14    0.54
 -13   9   3    5.02    0.50
  13  -9   3    4.22    0.58
  13   9  -3    3.17    0.47
  13 -10   0    5.86    0.90
  13 -10   0    6.09    0.85
  13  10   0    5.39    0.76
  13  10   0    5.49    0.85
 -13 -10   0    7.30    0.88
  13 -10   0    4.73    0.86
 -13  10   0    7.29    0.97
  13 -10   0    6.38    0.89
 -13 -10   1    1.06    0.41
  13  10   1    1.27    0.61
  13 -10  -1    1.77    0.53
 -13 -10   1    1.28    0.42
  13 -10  -1    3.03    0.59
 -13 -10   1    1.10    0.44
 -13  10  -1    1.85    0.54
  13 -10  -1    2.61    0.50
  13 -10   1    1.34    0.50
  13 -10   1    1.57    0.60
 -13 -10  -1    1.89    0.53
 -13  10   1    2.13    0.58
  13 -10   1    1.76    0.50
  13 -10   1    1.61    0.46
  13  10  -1    1.42    0.48
  13 -10  -2    0.91    0.36
  13 -10  -2    0.78    0.40
 -13 -10   2    1.24    0.39
 -13  10  -2    0.34    0.45
  13  10   2    0.83    0.45
  13  10  -2    0.69    0.38
 -13  10   2    0.77    0.37
  13 -10   2    0.77    0.48
  13 -10   2    1.48    0.44
  13 -10   2    1.45    0.50
  13  11   0   14.33    1.29
  13 -11   0   13.44    1.13
  13 -11   0   11.85    1.07
 -13 -11   0   12.20    1.13
 -13  11   0   14.32    1.27
 -13 -11   0   14.67    1.23
  13  11   0   12.34    1.14
  13 -11   0    9.53    1.15
  13 -11   0   12.87    1.19
  13 -11  -1    1.52    0.44
  13  11   1    2.57    0.54
 -13  11  -1    2.55    0.61
 -13  11  -1    2.57    0.60
 -13 -11   1    2.80    0.50
  13 -11  -1    1.64    0.48
  13 -11  -1    2.25    0.43
 -13 -11   1    2.10    0.43
  13  11  -1    2.32    0.53
  13 -11   1    2.37    0.52
  13 -11   1    1.51    0.47
 -13  11   1    2.64    0.51
  13 -11   1    2.97    0.58
 -13 -11   2   16.87    1.31
  13 -11  -2   15.95    1.19
 -13  11  -2   17.30    1.34
  13 -11  -2   15.72    1.21
  13  11   2   15.02    1.25
  13 -11   2   15.07    1.30
  13 -11   2   15.96    1.23
  13  11  -2   15.53    1.24
  13 -11   2   16.10    1.27
 -13  11   2   17.67    1.28
 -13 -12   0    1.18    0.41
 -13  12   0    1.43    0.41
  13 -12   0    1.35    0.45
  13 -12   0    0.41    0.43
  13  12   0    0.65    0.34
  13 -12   0    1.15    0.50
 -13 -12   0    1.32    0.39
 -13  12   0    1.03    0.49
  13 -12   0    1.31    0.42
  13 -12  -1   30.79    2.21
  13 -12  -1   30.78    2.18
 -13 -12   1   32.84    2.37
  13 -12  -1   29.30    2.23
  13 -12  -1   31.29    2.22
  13  12   1   28.93    2.23
  13  12  -1   31.61    2.21
  13 -12   1   29.67    2.20
  13 -12   1   31.66    2.24
 -13  12   1   32.88    2.38
  13 -13   0   42.36    3.15
 -13 -13   0   55.03    3.56
 -13 -13   0   48.30    3.53
 -13  13   0   52.18    3.55
  13  13   0   45.25    3.15
  13 -13   0   47.28    3.12
  13 -13   0   46.68    3.14
  13  13   1    2.32    0.36
  13 -13  -1    1.92    0.56
 -13 -13   1    3.03    0.43
  13 -13  -1    1.45    0.40
 -13  13  -1    3.09    0.55
 -13  13   1    3.69    0.47
 -13 -13  -1    3.18    0.45
  13 -13   1    3.06    0.39
  13 -13   1    2.90    0.46
 -14   0   0  112.77    7.59
  14   0   0   68.55    4.97
 -14   0  -1    9.19    0.93
  14   0  -1    9.33    0.89
  14   0  -2   18.99    1.60
 -14   0  -2   27.07    2.09
 -14   0   3    6.95    0.91
 -14   0  -3    6.87    0.82
 -14   0   3    6.92    0.80
  14   0  -3    7.24    0.76
 -14   0   4    9.08    0.72
 -14   1   0    4.04    0.49
  14  -1   0    3.25    0.75
 -14  -1   0    4.64    0.54
 -14   1  -1   36.78    2.74
  14  -1  -1   36.75    2.99
  14  -1  -1   38.92    2.74
 -14   1  -1   42.37    2.71
 -14  -1  -1   35.79    2.71
  14   1  -1   38.64    2.70
 -14   1  -2   15.72    1.43
  14  -1  -2   10.27    1.15
  14   1  -2   11.26    1.09
 -14  -1  -2   16.26    1.37
 -14  -1   3   14.29    1.16
 -14   1  -3   13.81    1.30
 -14  -1   3   12.45    1.18
  14  -1  -3   12.08    1.09
 -14  -1  -3   12.72    1.17
 -14   1   3   13.95    1.15
  14   1  -3   11.97    1.05
 -14   1   3   12.25    1.24
 -14  -1   4    0.75    0.24
 -14   1   4    0.75    0.23
  14  -2   0    0.32    0.69
 -14   2   0   -0.09    0.18
 -14  -2   0    0.01    0.24
  14  -2   0    0.33    0.31
  14  -2  -1   21.44    1.69
  14  -2  -1   22.29    1.93
 -14   2  -1   19.57    1.60
 -14  -2  -1   22.68    1.66
  14   2  -1   21.57    1.60
  14  -2  -2    2.58    0.67
  14  -2  -2    3.54    0.71
 -14  -2  -2    4.97    0.69
  14   2  -2    4.75    0.67
  14  -2  -3   12.20    1.02
 -14  -2   3   13.15    1.15
  14  -2  -3    9.12    1.06
 -14   2  -3   13.21    1.30
 -14  -2  -3   13.24    1.20
 -14   2   3   14.24    1.41
 -14   2   3   11.82    1.17
 -14   2   3   13.75    1.13
  14   2  -3   11.71    0.99
 -14  -2   4    1.88    0.29
 -14   2   4    1.50    0.31
 -14   3   0    3.48    0.41
  14  -3   0    3.49    0.95
  14  -3   0    3.92    0.56
 -14  -3   0    4.83    0.56
 -14  -3   1   10.25    1.27
 -14   3  -1   11.67    1.00
  14  -3  -1   10.46    1.04
  14  -3  -1   10.54    1.27
 -14  -3  -1   11.46    1.05
 -14   3  -2    1.18    0.65
 -14  -3   2    4.76    0.80
 -14  -3   2    3.30    0.58
 -14   3  -2    2.78    0.67
  14  -3  -2    4.68    0.72
  14  -3  -2    2.68    0.65
 -14   3   2    3.36    0.55
 -14   3   2    5.04    0.76
 -14  -3  -2    3.72    0.67
  14  -3   2    3.02    0.73
  14   3  -2    3.84    0.58
  14   3  -2    2.55    0.82
 -14  -3   3   16.96    1.43
  14  -3  -3   14.62    1.32
 -14   3  -3   14.80    1.49
 -14   3   3   17.89    1.44
 -14   3   3   16.50    1.36
 -14   3   3   17.77    1.35
 -14  -3  -3   17.36    1.38
  14   3  -3   14.42    1.20
  14  -4   0   18.85    1.37
 -14  -4   0   17.03    1.32
 -14  -4   0   16.45    1.60
  14  -4   0   15.01    1.66
 -14   4  -1   20.74    1.41
 -14  -4   1   15.30    1.67
  14  -4  -1   19.27    1.82
  14  -4  -1   19.48    1.58
 -14  -4   1   15.91    1.34
 -14  -4  -1   18.94    1.48
 -14  -4   2   81.90    5.93
  14  -4  -2   78.45    5.45
  14  -4  -2   80.93    5.55
 -14   4   2   81.09    5.87
 -14  -4  -2   94.87    5.92
  14  -4   2   74.13    5.58
  14   4  -2   86.06    5.48
 -14   4   2   86.97    5.92
 -14  -4   3    4.47    0.66
  14  -4  -3    1.98    0.49
 -14   4  -3    3.37    0.64
 -14   4   3    4.55    0.66
 -14  -4  -3    3.83    0.57
 -14   4   3    3.58    0.54
  14   4  -3    3.88    0.53
 -14  -5   0    0.28    0.26
 -14  -5   0    0.40    0.48
  14  -5   0   -0.11    0.42
  14  -5   0   -0.48    0.70
 -14   5  -1   50.67    4.15
  14  -5  -1   83.90    5.61
 -14  -5   1   65.47    4.57
  14  -5  -1   78.39    5.85
 -14  -5   1   70.22    4.19
 -14  -5  -1   58.62    4.35
 -14  -5   2    7.81    0.90
  14  -5  -2    6.22    0.72
 -14   5  -2    8.78    1.05
  14   5   2    6.70    1.02
  14  -5  -2    6.30    0.86
 -14   5   2    6.90    0.87
 -14   5   2    7.23    0.91
  14   5  -2    6.87    0.74
  14  -5   2    8.47    1.13
 -14  -5  -2    8.96    0.87
 -14   5  -3   31.24    2.18
 -14  -5   3   29.13    2.13
 -14   5   3   27.53    2.10
  14   5  -3   27.09    1.98
 -14   5   3   27.71    2.07
 -14  -6   0   14.65    1.21
 -14  -6   0   12.95    1.40
  14  -6   0   13.30    1.12
  14  -6   0   11.59    1.38
 -14  -6   1    7.00    1.03
 -14  -6   1    6.74    0.80
  14  -6  -1    3.92    1.16
  14  -6  -1    6.37    0.86
 -14  -6  -1    8.21    0.91
  14  -6  -2   10.72    1.13
  14   6   2   12.56    1.23
 -14  -6   2   15.45    1.28
 -14   6  -2   15.38    1.37
  14  -6  -2   11.83    1.04
 -14  -6  -2   14.49    1.27
 -14   6   2   12.76    1.16
  14  -6   2   12.39    1.35
  14   6  -2   13.41    1.07
 -14   6   2   14.24    1.28
 -14   6  -3    2.74    0.54
 -14  -6   3    3.61    0.52
 -14   6   3    2.75    0.40
 -14   6   3    3.45    0.50
  14   6  -3    2.77    0.42
  14  -7   0   20.26    1.45
 -14  -7   0   20.46    1.65
  14  -7   0   13.90    1.61
 -14   7   0   22.22    1.88
 -14  -7   1   20.04    1.68
 -14   7  -1   18.28    1.93
  14  -7  -1   18.59    1.41
 -14   7  -1   18.65    1.64
  14   7   1   17.02    1.55
 -14  -7   1   19.08    1.59
  14  -7   1   17.79    1.59
 -14  -7  -1   22.37    1.67
  14   7  -1   18.16    1.55
  14  -7   1   14.95    1.38
 -14   7   1   19.67    1.69
  14  -7   1   14.59    1.42
 -14   7   1   18.82    1.63
  14   7   2    2.56    0.62
 -14   7  -2    2.46    0.76
 -14  -7   2    3.58    0.63
  14  -7  -2    1.60    0.44
  14  -7  -2    2.22    0.55
 -14   7   2    2.79    0.59
  14  -7   2    2.41    0.55
 -14  -7  -2    2.81    0.60
  14  -7   2    3.39    0.65
  14   7  -2    2.91    0.50
  14  -7   2    2.20    0.49
 -14  -7   3   15.86    1.15
 -14   7  -3   12.44    1.16
 -14   7   3   13.83    1.11
  14   7  -3   10.90    0.89
  14   8   0   77.14    5.31
  14  -8   0   67.84    5.09
  14   8   0   76.07    5.15
 -14  -8   0   81.80    5.73
  14  -8   0   84.09    5.22
 -14   8   0   84.00    5.70
  14  -8   0   67.36    5.13
 -14  -8   1   15.64    1.32
  14   8   1   14.27    1.37
  14  -8  -1   14.28    1.29
 -14   8  -1   13.67    1.66
 -14  -8   1   15.68    1.35
 -14   8  -1   15.28    1.40
  14  -8   1   14.63    1.59
  14   8  -1   14.88    1.43
 -14  -8  -1   15.81    1.38
 -14   8   1   13.44    1.36
  14  -8   1   15.38    1.34
  14  -8   1   15.09    1.40
 -14   8   1   15.73    1.37
 -14  -8   2    5.32    0.73
  14   8   2    5.12    0.80
 -14   8  -2    5.28    0.81
  14  -8  -2    4.76    0.64
  14  -8   2    4.95    0.83
  14   8  -2    4.73    0.76
 -14  -8  -2    4.43    0.68
  14  -8   2    3.48    0.60
 -14   8   2    5.60    0.73
  14  -8   2    3.85    0.58
 -14   8  -3    9.20    0.84
 -14  -8   3    8.87    0.81
  14   8  -3    6.49    0.65
  14  -8   3    9.41    0.92
  14  -8   3   10.15    0.87
 -14   8   3    9.47    0.77
 -14  -9   0    7.86    0.94
 -14   9   0    9.80    1.03
  14  -9   0    9.41    1.14
  14  -9   0    8.39    1.05
  14   9   0    8.00    0.94
  14   9   0    7.57    1.00
  14  -9   0    9.87    1.01
  14  -9  -1   29.41    2.25
 -14   9  -1   27.48    2.71
 -14  -9   1   35.04    2.48
  14  -9  -1   26.77    2.24
  14  -9  -1   31.31    2.31
 -14  -9   1   34.60    2.53
  14   9   1   32.00    2.33
  14  -9   1   30.38    2.27
 -14   9   1   36.95    2.58
  14  -9   1   30.60    2.23
 -14   9   1   32.71    2.78
  14   9  -1   29.48    2.32
  14  -9   1   28.07    2.36
  14   9   2    3.98    0.66
 -14  -9   2    4.89    0.69
 -14   9  -2    5.41    0.79
  14  -9  -2    4.33    0.70
  14   9  -2    5.00    0.81
  14  -9   2    4.51    0.64
  14  -9   2    4.82    0.71
  14  -9   2    4.83    0.80
 -14   9   2    5.69    0.69
 -14  10   0   29.12    2.10
 -14 -10   0   25.55    2.08
  14  10   0   22.88    1.82
  14  10   0   21.16    1.85
  14 -10   0   23.31    1.90
  14 -10   0   25.79    1.86
  14 -10   0   25.89    1.92
  14 -10  -1    2.60    0.55
 -14 -10   1    1.95    0.45
  14  10   1    2.39    0.59
  14 -10  -1    2.40    0.57
 -14 -10   1    2.47    0.52
  14 -10  -1    1.93    0.59
  14 -10   1    0.41    0.68
  14 -10   1    2.39    0.49
  14 -10   1    2.98    0.56
  14  10  -1    2.78    0.62
  14 -10   1    1.62    0.57
 -14  10   1    2.62    0.58
 -14 -10  -1    1.44    0.45
  14  10   2   21.20    1.66
 -14  10  -2   21.76    1.72
 -14 -10   2   21.44    1.68
  14 -10  -2   22.10    1.62
  14 -10  -2   22.34    1.59
 -14  10   2   25.11    1.67
  14 -10   2   21.54    1.63
  14  10  -2   18.72    1.65
  14 -10   2   21.81    1.75
  14 -10   2   21.80    1.60
 -14 -11   0    5.07    0.70
 -14 -11   0    5.72    0.72
  14 -11   0    5.21    0.65
  14 -11   0    5.02    0.88
  14 -11   0    3.42    0.63
  14 -11   0    4.98    0.69
  14  11   0    4.51    0.69
 -14  11   0    5.67    0.82
  14 -11  -1   28.34    2.04
 -14 -11   1   30.47    2.24
  14 -11  -1   28.93    2.01
 -14  11  -1   29.23    2.32
  14 -11  -1   26.58    2.03
  14  11   1   27.98    2.10
  14 -11  -1   25.10    2.07
 -14 -11   1   28.86    2.36
  14  11  -1   27.97    2.06
  14 -11   1   26.60    1.99
  14 -11   1   24.91    2.02
 -14  11   1   32.68    2.24
  14 -11  -2    0.96    0.27
  14 -11  -2    0.47    0.27
 -14 -11   2    1.06    0.28
 -14  11  -2    0.15    0.37
  14  11  -2    0.47    0.28
  14 -11   2    0.74    0.27
  14 -11   2    0.37    0.39
  14 -11   2    0.76    0.25
 -14  11   2    0.66    0.27
  14 -12   0    5.14    0.66
  14 -12   0    4.15    0.68
  14  12   0    4.30    0.62
  14 -12   0    5.80    0.71
 -14  12   0    6.07    0.71
 -14 -12   0    5.45    0.65
 -14  12   0    5.27    0.76
 -14 -12   0    5.51    0.66
  14 -12   0    5.52    0.68
  14  12   1    0.75    0.34
 -14  12  -1    0.82    0.46
  14 -12  -1    0.72    0.27
  14 -12  -1    1.11    0.38
  14 -12  -1    0.49    0.33
 -14 -12   1    0.53    0.30
  14 -12  -1    0.41    0.27
  14 -12   1    0.23    0.35
  14  12  -1    0.85    0.34
 -14 -12  -1    0.06    0.39
 -14  12   1    0.26    0.33
  14 -12   1    0.40    0.33
  14 -13   0    0.49    0.30
  14 -13   0    0.13    0.27
 -14  13   0    0.55    0.46
 -14  13   0    0.18    0.25
 -14 -13   0    0.67    0.24
 -14 -13   0    0.76    0.28
  14 -13   0    0.99    0.29
 -15   0   0   -0.14    0.22
 -15   0  -1    0.12    0.46
  15   0  -1    0.65    0.43
 -15   0  -1    0.07    0.27
  15   0  -2   -0.11    0.34
 -15   0   2   -0.54    0.48
 -15   0  -2    0.37    0.50
 -15   0   3    0.07    0.35
  15   0  -3   -0.08    0.32
 -15   0  -3   -0.04    0.43
  15  -1   0   -0.64    0.69
 -15  -1   0   -0.02    0.25
 -15   1   0    0.30    0.22
  15  -1  -1   15.09    1.55
  15  -1  -1   16.13    1.31
 -15   1  -1   16.61    1.29
 -15   1  -1   14.86    1.51
 -15  -1  -1   16.18    1.35
  15   1  -1   16.14    1.27
 -15  -1   2   13.69    1.28
 -15  -1   2   10.96    1.50
  15  -1  -2   13.21    1.21
 -15   1  -2   16.24    1.38
 -15   1   2   13.94    1.25
  15   1  -2   13.72    1.20
 -15  -1  -2   14.54    1.30
 -15  -1   3    4.13    0.60
  15  -1  -3    3.97    0.60
 -15   1  -3    3.18    0.62
 -15   1   3    3.52    0.62
  15   1  -3    4.03    0.60
 -15   1   3    4.06    0.57
 -15  -2   0   14.61    1.12
 -15   2   0   12.48    1.03
  15  -2   0   10.89    1.33
 -15   2  -1   30.91    2.09
  15  -2  -1   27.12    1.83
  15  -2  -1   24.87    2.14
  15   2  -1   20.03    1.75
 -15  -2  -1   26.33    2.11
 -15  -2   2   34.28    2.66
 -15  -2   2   34.71    2.62
  15  -2  -2   29.13    2.14
 -15  -2  -2   39.08    2.68
 -15   2   2   36.80    2.70
  15  -2   2   28.68    2.27
  15  -2  -3   10.47    0.97
 -15   2  -3    9.23    1.13
 -15  -2   3   11.78    1.01
 -15   2   3   12.24    1.08
 -15   2   3   11.55    1.02
  15   2  -3   12.67    1.03
 -15  -2  -3   10.57    1.04
 -15   2   3   11.66    0.99
  15  -3   0    5.45    1.06
 -15  -3   0    6.55    0.70
 -15   3  -1   20.89    1.56
  15  -3  -1   17.85    1.85
 -15  -3   1   16.90    1.80
  15  -3  -1   21.02    1.61
 -15  -3  -1   21.46    1.66
  15  -3  -2   67.78    4.54
 -15  -3   2   61.43    4.73
 -15  -3   2   63.90    4.76
  15  -3   2   58.08    4.62
 -15   3   2   68.43    4.98
  15   3  -2   71.19    4.56
 -15  -3  -2   76.04    4.78
 -15   3   2   73.53    4.77
 -15   3  -3    0.77    0.55
 -15  -3   3    0.39    0.36
  15  -3  -3    0.56    0.39
  15  -3  -3    0.34    0.60
 -15   3   3    0.72    0.49
  15   3  -3    0.82    0.35
 -15   3   3    0.37    0.38
 -15  -3  -3    0.78    0.43
 -15  -4   0   10.88    1.25
 -15  -4   0   12.91    1.04
  15  -4   0   13.25    1.49
  15  -4   0   13.12    1.08
  15  -4  -1   68.52    4.57
 -15  -4   1   56.47    3.91
  15  -4  -1   62.13    4.83
 -15  -4  -1   45.68    3.71
 -15  -4   2    9.74    1.09
  15  -4  -2    9.42    0.88
 -15  -4   2   10.26    1.11
 -15  -4  -2   11.24    1.02
 -15   4   2    9.74    1.30
  15   4  -2    9.11    0.91
 -15   4   2   10.43    1.07
  15  -4   2    9.14    1.20
 -15   4  -3   10.62    1.12
 -15  -4   3   12.60    1.03
 -15   4   3   11.17    0.97
  15   4  -3    8.57    0.81
 -15   4   3   11.11    1.00
  15  -5   0    0.08    0.64
  15  -5   0    1.33    0.44
 -15  -5   0    0.71    0.50
 -15  -5   0    1.05    0.34
 -15   5  -1   -0.14    0.20
  15  -5  -1   -0.41    0.44
  15  -5  -1    0.50    0.75
 -15  -5   1    0.74    0.56
 -15  -5  -1    0.26    0.46
 -15  -5  -1    0.32    0.47
 -15  -5   2    3.91    0.69
  15  -5  -2    3.35    0.53
 -15   5  -2    4.60    0.75
  15  -5  -2    2.14    0.86
 -15   5   2    4.50    0.75
  15   5  -2    4.57    0.68
 -15  -5  -2    3.72    0.65
  15  -5   2    4.19    0.79
 -15   5   2    2.38    0.78
 -15   5  -3    1.24    0.47
 -15  -5   3    1.33    0.39
 -15   5   3    1.04    0.41
  15   5  -3    0.42    0.22
 -15   5   3    0.79    0.35
  15  -6   0   15.76    1.26
  15  -6   0   13.74    1.62
 -15  -6   0   17.74    1.37
 -15  -6   0   14.08    1.55
  15  -6  -1   15.92    1.38
 -15   6  -1   15.74    1.52
 -15  -6   1   17.94    1.56
  15   6   1   16.28    1.49
 -15  -6   1   18.08    1.46
 -15   6   1   17.43    1.53
 -15  -6  -1   18.50    1.53
  15   6  -1   15.22    1.49
 -15   6   1   18.16    1.52
  15  -6   1   15.83    1.58
 -15  -6   2    3.66    0.59
  15  -6  -2    4.03    0.61
  15   6   2    5.16    0.82
 -15   6  -2    3.67    0.69
 -15   6   2    4.08    0.60
  15   6  -2    3.78    0.56
 -15   6   2    3.43    0.63
 -15  -6  -2    4.19    0.73
  15  -6   2    4.31    0.81
 -15   6  -3    6.17    0.74
 -15  -6   3    6.81    0.69
 -15   6   3    5.13    0.60
  15   6  -3    5.25    0.57
 -15   6   3    6.46    0.65
  15  -7   0   27.41    2.03
 -15   7   0   29.00    2.18
  15  -7   0   25.21    2.07
 -15  -7   0   29.13    2.20
  15   7   0   24.90    2.04
  15  -7   0   27.66    2.09
 -15  -7   0   26.55    2.19
 -15  -7   1   14.89    1.33
 -15  -7   1   16.99    1.37
 -15   7  -1   14.28    1.37
  15  -7  -1   13.92    1.20
  15   7   1   13.45    1.37
  15  -7   1   12.46    1.20
 -15   7   1   14.50    1.40
 -15  -7  -1   14.27    1.34
  15   7  -1   11.87    1.25
  15  -7   1   12.96    1.38
 -15   7   1   14.49    1.34
  15  -7   1   14.38    1.28
  15  -7  -2   11.20    1.07
 -15   7  -2   11.83    1.28
  15   7   2   14.80    1.25
 -15  -7   2   15.57    1.22
 -15   7   2   15.72    1.22
  15   7  -2   11.85    1.27
 -15  -7  -2   12.65    1.19
  15  -7   2   12.60    1.29
  15  -7   2   15.36    1.38
  15   7  -2   10.15    1.03
  15  -7   2   13.07    1.20
 -15   7  -3    9.46    0.92
 -15  -7   3   10.39    0.90
 -15   7   3   11.38    0.87
  15   7  -3    8.83    0.74
  15   8   0   11.90    1.21
  15  -8   0   12.77    1.23
 -15  -8   0   14.38    1.32
  15  -8   0   12.90    1.26
 -15  -8   0   11.66    1.20
  15  -8   0   13.32    1.21
 -15   8   0   13.70    1.25
 -15   8  -1   51.19    3.82
 -15  -8   1   57.40    3.84
 -15  -8   1   58.29    3.88
  15   8   1   52.60    3.58
  15  -8  -1   48.43    3.49
 -15   8   1   54.59    3.82
 -15   8   1   59.00    3.84
 -15  -8  -1   46.95    3.84
  15  -8   1   47.82    3.47
  15  -8   1   47.05    3.51
  15   8  -1   49.17    3.55
  15  -8   1   50.26    3.69
  15   8   2    0.56    0.48
 -15   8  -2    0.56    0.47
  15  -8  -2    0.24    0.36
 -15  -8   2    0.24    0.38
 -15   8   2    0.58    0.42
  15   8  -2    0.38    0.38
  15  -8   2    0.32    0.44
  15  -8   2    0.30    0.39
  15  -8   2    0.41    0.60
 -15  -8  -2    0.58    0.40
 -15   8  -3   13.83    1.20
 -15  -8   3   16.26    1.19
  15   8  -3   11.70    0.89
 -15   8   3   17.60    1.17
  15  -9   0    9.43    0.98
 -15   9   0   10.12    1.11
 -15  -9   0   11.12    1.09
 -15  -9   0   10.53    1.07
  15  -9   0    9.04    0.92
  15  -9   0    9.54    1.06
  15   9   0    8.60    1.24
  15   9   0    8.08    0.95
 -15  -9   1   16.02    1.39
  15  -9  -1   15.93    1.44
  15   9   1   15.75    1.50
 -15  -9   1   17.07    1.40
  15  -9  -1   18.63    1.53
 -15   9  -1   17.87    1.45
  15  -9  -1   19.87    1.48
  15   9  -1   17.39    1.47
  15  -9   1   16.53    1.49
  15  -9   1   14.81    1.55
 -15   9   1   18.38    1.50
 -15  -9  -1   14.17    1.36
  15  -9   1   16.79    1.44
 -15  -9   2    7.20    0.77
 -15   9  -2    8.24    0.93
  15   9   2    7.11    0.81
  15  -9  -2    6.25    0.76
  15  -9   2    5.95    0.74
  15  -9   2    6.96    0.71
  15  -9   2    7.90    0.97
  15   9  -2    5.82    0.76
 -15   9   2    7.86    0.78
  15  10   0   -0.10    0.32
  15 -10   0    0.05    0.33
  15 -10   0    0.25    0.50
 -15 -10   0    0.22    0.37
 -15 -10   0   -0.01    0.43
  15  10   0    0.08    0.34
 -15  10   0    0.17    0.50
  15 -10   0   -0.06    0.37
  15 -10  -1    6.20    0.77
  15  10   1    4.92    0.78
 -15  10  -1    5.15    1.08
  15 -10  -1    5.95    0.79
 -15 -10   1    5.56    0.75
  15 -10  -1    7.42    0.87
 -15 -10   1    5.78    0.78
  15 -10   1    3.33    0.70
 -15  10   1    7.26    0.85
  15 -10   1    5.80    0.78
  15  10  -1    5.50    0.76
  15 -10   1    5.07    0.75
  15 -10  -2    0.57    0.36
 -15  10  -2    0.46    0.37
  15 -10  -2    0.74    0.34
 -15 -10   2    0.58    0.28
 -15  10   2    0.74    0.30
  15  10  -2    0.66    0.33
  15 -10   2    0.51    0.39
  15 -10   2    0.51    0.29
  15 -10   2    0.31    0.25
 -15 -11   0   11.91    1.08
  15 -11   0   10.42    1.01
 -15 -11   0   11.75    1.10
  15  11   0   10.06    0.96
  15 -11   0    9.30    0.94
  15 -11   0   10.24    0.91
 -15  11   0   13.94    1.15
  15 -11  -1    0.61    0.30
 -15  11  -1    0.85    0.59
  15 -11  -1    0.67    0.32
  15 -11  -1    0.61    0.50
 -15 -11   1    0.98    0.31
  15 -11  -1    0.64    0.40
  15  11   1    0.39    0.38
 -15 -11   1    0.82    0.37
  15 -11   1    1.26    0.44
  15 -11   1    0.90    0.40
  15 -11   1   -0.07    0.56
  15  11  -1    1.09    0.43
 -15  11   1    0.99    0.41
 -15 -11  -1    1.22    0.42
  15 -11  -2    4.70    0.55
  15 -11  -2    5.05    0.51
  15 -11   2    3.13    0.53
  15 -11   2    3.87    0.50
  15  11  -2    4.94    0.52
 -15  12   0    1.64    0.45
  15  12   0    1.29    0.33
 -15 -12   0    2.45    0.43
  15 -12   0    1.74    0.39
  15 -12   0    1.34    0.40
 -15 -12   0    2.47    0.41
 -15  12   0    1.09    0.37
  15 -12   0    2.09    0.44
  15 -12  -1   21.01    1.56
 -15 -12   1   25.56    1.84
  15 -12  -1   20.50    1.62
  15 -12  -1   21.27    1.58
  15 -12  -1   22.93    1.62
  15  12   1   21.99    1.62
  15 -12   1   22.85    1.60
 -15 -12  -1   24.24    1.82
  15  12  -1   21.47    1.59
 -15  12   1   26.70    1.85
  15 -12   1   22.79    1.62
 -16   0   0   57.52    3.97
  16   0  -1    5.80    0.71
 -16   0  -1    6.54    0.85
 -16   0  -1    6.24    0.71
 -16   0  -2   13.94    1.32
  16   0  -2   11.84    1.08
 -16   0   2   13.43    1.29
 -16   0  -3    8.53    0.94
 -16   0   3    7.05    0.80
  16   0  -3    8.94    0.87
 -16   1   0   36.11    2.61
 -16  -1   0   38.14    2.65
  16  -1  -1   31.14    2.84
  16  -1  -1   37.75    2.54
 -16  -1  -1   38.40    2.81
  16   1  -1   34.95    2.47
 -16   1  -2    0.74    0.58
 -16  -1   2    0.30    0.48
  16  -1  -2    0.59    0.47
 -16   1   2    0.42    0.55
 -16  -1  -2    0.89    0.53
  16   1  -2    0.39    0.38
  16  -1  -3    7.18    0.72
 -16   1  -3    9.06    1.09
 -16  -1   3   10.51    0.95
 -16   1   3    9.44    1.04
 -16   1   3   11.96    0.94
  16   1  -3    6.68    0.76
 -16   2   0    2.66    0.41
  16  -2   0    2.36    0.72
 -16  -2   0    4.17    0.54
  16  -2  -1    8.41    1.27
  16  -2  -1   10.73    1.00
 -16   2  -1    9.44    0.90
 -16  -2  -1   10.60    1.05
  16  -2  -2    7.03    0.82
 -16  -2   2    6.10    0.80
 -16  -2  -2    8.76    0.93
 -16   2   2    5.42    0.85
  16   2  -2    6.34    0.74
  16  -2   2    4.71    0.77
  16  -2  -3    0.53    0.31
 -16  -2   3    0.68    0.37
 -16   2   3    0.29    0.36
 -16   2   3    0.32    0.37
 -16  -2  -3    0.49    0.50
  16   2  -3    0.18    0.32
 -16  -3   0   24.57    1.83
  16  -3   0   22.31    2.09
 -16  -3   1   18.98    2.04
  16  -3  -1   25.19    1.87
  16  -3  -1   21.95    2.10
 -16  -3  -1   24.77    1.83
  16  -3  -2   23.74    1.80
 -16  -3   2   22.39    1.87
 -16  -3  -2   27.01    1.96
 -16   3   2   24.10    1.90
  16   3  -2   23.86    1.82
  16  -3   2   23.50    1.96
 -16   3  -3    2.51    0.56
  16  -3  -3    2.35    0.40
 -16  -3   3    3.42    0.50
 -16   3   3    2.55    0.39
  16   3  -3    2.18    0.41
 -16   3   3    2.63    0.48
  16  -4   0   25.37    2.31
 -16  -4   0   27.61    2.49
 -16  -4   0   32.42    2.25
 -16   4  -1    8.24    0.81
  16  -4  -1   10.96    1.33
  16  -4  -1   11.64    1.13
 -16  -4   1    8.23    1.11
 -16  -4  -1   10.03    1.11
  16  -4  -2   24.22    1.79
 -16  -4   2   22.02    1.91
 -16  -4  -2   28.71    1.97
  16  -4   2   23.16    2.00
  16   4  -2   23.23    1.80
 -16   4   2   23.77    1.99
 -16   4  -3    1.77    0.52
 -16  -4   3    1.44    0.39
 -16   4   3    1.99    0.38
 -16   4   3    1.25    0.40
  16   4  -3    0.78    0.26
 -16  -5   0    7.04    1.07
  16  -5   0    6.66    1.07
 -16  -5   0    9.22    0.88
  16  -5  -1   46.90    2.95
 -16  -5   1   44.60    3.32
 -16  -5   1   43.93    3.37
  16   5   1   35.36    2.94
 -16   5  -1   50.51    3.36
  16   5  -1   44.06    3.01
 -16   5   1   47.06    3.38
 -16  -5  -1   52.77    3.40
  16  -5   1   36.12    3.01
 -16   5   1   41.37    3.30
 -16   5  -2    1.75    0.58
 -16  -5   2    1.26    0.47
 -16  -5   2    1.94    0.57
  16  -5  -2    1.36    0.50
 -16   5   2    0.83    0.48
  16   5  -2    1.56    0.47
 -16  -5  -2    1.73    0.51
  16  -5   2    1.32    0.59
 -16  -5   3   13.04    1.05
 -16   5  -3   14.15    1.16
  16   5  -3   10.90    0.92
 -16   5   3   14.31    1.09
 -16   5   3   12.25    1.04
 -16   6   0   71.56    5.05
 -16  -6   0   72.58    5.12
 -16  -6   0   76.06    5.10
  16   6   0   62.86    4.19
  16  -6   0   55.49    4.13
 -16   6  -1   11.10    1.11
  16  -6  -1    9.25    0.95
 -16  -6   1   10.60    1.12
  16   6   1    9.76    1.07
 -16  -6   1   12.46    1.11
 -16   6   1   11.09    1.08
 -16  -6  -1   11.46    1.16
 -16  -6  -1   12.77    1.23
 -16   6   1   10.25    1.16
  16   6  -1    9.73    1.06
  16  -6   1    9.86    1.15
  16  -6  -2   27.32    2.03
 -16  -6   2   25.98    2.18
 -16   6  -2   32.53    2.28
  16  -6   2   27.58    2.24
 -16  -6  -2   32.08    2.23
  16   6  -2   27.31    2.02
 -16   6   2   27.02    2.23
 -16   6  -3    6.49    0.76
 -16  -6   3    6.89    0.69
 -16   6   3    7.94    0.68
  16   6  -3    6.69    0.63
  16  -7   0    5.69    0.86
 -16  -7   0    4.78    0.78
  16  -7   0    4.83    0.77
  16  -7   0    4.59    0.66
  16   7   0    4.56    0.69
 -16   7   0    5.99    0.78
 -16  -7   0    5.69    0.83
  16  -7  -1   25.35    1.82
 -16  -7   1   27.87    2.06
 -16   7  -1   26.45    2.00
 -16  -7   1   28.10    2.01
  16   7   1   24.91    1.95
 -16   7   1   24.82    1.99
  16  -7   1   21.17    1.84
  16   7  -1   25.19    1.94
 -16  -7  -1   26.09    2.05
 -16  -7  -1   26.63    2.03
  16  -7   1   23.35    1.99
 -16   7   1   22.86    1.95
  16  -7   1   19.54    1.78
 -16   7  -2    5.28    0.82
 -16  -7   2    4.82    0.69
  16  -7  -2    4.23    0.61
  16   7  -2    3.21    0.59
 -16   7   2    5.63    0.74
 -16  -7  -2    5.25    0.73
  16  -7   2    5.68    0.94
 -16   7  -3    0.95    0.36
 -16  -7   3    0.86    0.27
  16   7  -3    1.07    0.25
 -16   7   3    1.00    0.28
 -16  -8   0    5.96    0.82
  16  -8   0    6.07    0.86
 -16   8   0    4.81    0.74
  16   8   0    4.34    0.70
 -16  -8   0    4.76    0.78
  16  -8   0    4.83    0.66
  16  -8   0    3.74    0.73
 -16  -8   1    6.90    0.88
  16   8   1    6.54    0.90
 -16   8  -1    7.07    0.89
  16  -8  -1    7.33    0.87
  16  -8  -1    6.61    0.83
 -16  -8   1    8.39    0.86
  16  -8  -1    6.99    0.80
  16  -8   1    5.09    0.74
  16  -8   1    5.77    0.79
 -16  -8  -1    6.77    0.90
  16   8  -1    6.83    0.88
 -16   8   1    6.85    0.90
 -16  -8  -1    7.55    0.98
  16  -8   1    5.94    1.01
 -16   8   1    7.29    1.11
 -16  -8   2    2.68    0.45
  16  -8  -2    1.99    0.46
 -16   8  -2    2.56    0.55
  16   8  -2    3.27    0.58
  16  -8   2    2.84    0.60
  16  -8   2    3.17    0.50
  16  -8   2    2.35    0.51
 -16   8   2    3.32    0.52
  16  -9   0   46.79    3.33
 -16  -9   0   60.99    4.21
  16   9   0   47.57    3.31
 -16  -9   0   59.19    4.24
  16  -9   0   43.44    3.36
 -16   9   0   60.61    4.22
  16  -9   0   48.44    3.30
  16  -9  -1    8.40    0.93
  16  -9  -1    7.78    0.90
  16  -9  -1    8.09    1.01
  16   9   1    8.90    1.07
 -16   9  -1    7.78    0.90
 -16  -9   1   10.43    0.90
 -16  -9   1    9.62    0.94
 -16   9   1    9.46    0.95
  16  -9   1    9.51    0.98
  16  -9   1    7.53    1.06
  16   9  -1    6.67    0.89
  16  -9   1    7.92    0.91
 -16  -9  -1    7.41    0.91
 -16  -9  -1    6.58    0.91
  16  -9  -2    7.15    0.73
 -16  -9   2    8.27    0.74
 -16   9  -2    7.28    0.81
  16  -9  -2    8.62    0.86
  16  -9  -2    8.83    0.81
  16   9  -2    7.18    0.86
  16  -9   2    7.12    0.86
 -16   9   2    8.39    0.81
  16  -9   2    6.67    0.73
  16  -9   2    6.71    0.78
  16 -10   0    1.47    0.39
 -16 -10   0    1.35    0.45
  16  10   0    1.26    0.41
 -16 -10   0    2.14    0.50
 -16  10   0    1.41    0.53
  16 -10   0    1.28    0.43
  16 -10   0    1.88    0.53
  16 -10  -1    2.26    0.53
  16 -10  -1    3.65    0.58
 -16 -10   1    2.27    0.48
  16  10   1    2.27    0.53
  16 -10  -1    3.69    0.56
 -16  10  -1    2.49    0.91
 -16 -10   1    2.69    0.46
  16 -10   1    3.46    0.53
  16 -10   1    1.97    0.64
  16 -10   1    2.32    0.55
  16  10  -1    2.93    0.51
 -16 -10  -1    3.13    0.52
 -16  10   1    2.72    0.54
  16 -10  -2   35.48    2.26
 -16  10  -2   33.77    2.44
  16 -10  -2   35.42    2.29
  16 -10   2   31.78    2.26
  16 -10   2   31.32    2.24
  16 -10   2   27.26    2.29
 -16  10   2   35.48    2.39
  16  10  -2   31.42    2.28
  16 -11   0    0.22    0.40
  16 -11   0   -0.08    0.39
 -16  11   0    0.36    0.40
  16 -11   0    0.12    0.35
 -16 -11   0    0.01    0.32
 -16 -11   0   -0.19    0.32
 -16 -11   1   21.27    1.70
  16  11   1   20.79    1.66
  16 -11  -1   22.97    1.63
 -16  11  -1   23.21    1.83
  16 -11  -1   21.90    1.63
 -16 -11   1   24.05    1.74
  16 -11  -1   20.88    1.66
 -16 -11  -1   24.08    1.74
  16  11  -1   21.24    1.66
  16 -11   1   23.32    1.64
  16 -11   1   22.61    1.67
 -16  11   1   25.36    1.75
 -16  12   0    4.17    0.59
 -16  12   0    3.28    0.51
  16 -12   0    3.86    0.57
 -16 -12   0    4.76    0.51
  16 -12   0    3.34    0.52
 -16 -12   0    4.25    0.51
 -16 -12   1    1.13    0.27
  16 -12  -1    0.15    0.26
  16  12   1    0.48    0.28
  16 -12  -1    0.57    0.27
  16 -12  -1    0.79    0.28
 -16  12  -1    0.43    0.29
 -16  12   1    0.52    0.31
 -16 -12  -1    0.64    0.41
  16 -12   1    0.69    0.32
  16 -12   1    0.72    0.30
 -17   0   0   -0.10    0.21
 -17   0  -1   -0.02    0.28
  17   0  -1    0.28    0.39
  17   0  -2    0.24    0.47
 -17   0   2   -0.21    0.49
 -17   0  -2   -0.23    0.47
 -17   0  -2   -0.16    0.55
 -17   0   3    0.10    0.31
  17   0  -3   -0.10    0.30
 -17   1   0   10.59    0.90
 -17  -1   0   10.80    0.94
 -17   1  -1    0.51    0.27
  17  -1  -1    1.28    0.42
 -17  -1  -1    1.78    0.59
 -17  -1  -1    0.88    0.34
 -17   1  -2    4.70    0.75
  17  -1  -2    4.40    0.69
 -17  -1   2    3.84    0.63
 -17  -1  -2    5.01    0.83
  17   1  -2    4.39    0.65
 -17   1   2    4.13    0.68
  17  -1  -3    0.31    0.30
 -17  -1   3    0.89    0.36
  17   1  -3    0.26    0.32
 -17   1   3    1.16    0.45
 -17   1   3    0.34    0.34
 -17  -2   0    0.79    0.29
  17  -2  -1   73.36    4.92
  17  -2  -1   68.84    5.27
 -17  -2  -1   82.58    5.71
 -17  -2   2   14.03    1.41
  17  -2  -2   16.42    1.30
  17   2  -2   17.35    1.38
 -17   2   2   16.67    1.41
 -17  -2  -2   18.27    1.48
  17  -2   2   12.98    1.40
 -17  -2   3    6.28    0.69
  17  -2  -3    3.98    0.52
 -17   2   3    5.60    0.65
  17   2  -3    3.96    0.57
 -17   2   3    6.84    0.68
  17  -3   0  152.09   10.58
 -17  -3   0  184.76   12.38
  17  -3  -1    3.64    1.34
  17  -3  -1    8.01    0.86
 -17   3  -1    8.13    0.82
 -17  -3  -1    8.61    0.98
  17  -3  -2   11.23    1.10
 -17  -3   2   16.33    1.27
 -17   3   2   14.92    1.28
 -17  -3  -2   13.28    1.31
  17  -3   2   13.51    1.27
  17   3  -2   10.81    1.05
 -17   3  -3    8.04    0.91
  17  -3  -3    5.85    0.61
 -17  -3   3    8.25    0.78
  17   3  -3    6.14    0.67
 -17   3   3    8.66    0.78
 -17   3   3    7.15    0.73
 -17  -4   0    1.35    0.64
  17  -4   0    2.24    0.99
 -17  -4   0    3.40    0.53
  17   4   1   16.56    1.48
 -17  -4   1   21.65    1.69
  17  -4  -1   18.72    1.45
 -17  -4   1   21.13    1.59
 -17   4  -1   19.12    1.58
  17  -4   1   18.29    1.64
 -17  -4  -1   17.02    1.56
  17   4  -1   15.84    1.60
 -17  -4  -1   18.55    1.61
 -17   4   1   19.54    1.62
  17  -4  -2    1.88    0.46
 -17  -4   2    1.46    0.46
  17  -4   2    1.69    0.67
 -17   4   2    1.52    0.53
  17   4  -2    1.15    0.41
 -17  -4  -2    1.56    0.51
 -17   4  -3    3.25    0.56
  17  -4  -3    3.61    0.46
 -17  -4   3    4.02    0.53
  17   4  -3    3.17    0.48
 -17   4   3    3.93    0.49
 -17   4   3    3.86    0.52
 -17  -5   0    3.07    0.69
  17  -5   0    2.50    0.57
 -17  -5   0    2.68    0.56
  17   5   0    3.33    0.66
 -17   5   0    3.34    0.68
 -17   5  -1    2.30    0.64
 -17  -5   1    2.95    0.68
 -17  -5   1    3.18    0.64
  17   5   1    2.21    0.56
  17  -5  -1    2.18    0.52
 -17  -5  -1    2.01    0.63
  17   5  -1    1.77    0.67
 -17   5   1    2.47    0.58
  17  -5   1    2.07    0.75
 -17  -5  -1    2.69    0.65
 -17   5   1    2.48    0.57
  17  -5  -2    2.00    0.56
 -17  -5   2    1.74    0.47
 -17   5  -2    2.47    0.59
  17   5  -2    2.15    0.47
  17  -5   2    2.01    0.69
 -17   5   2    1.88    0.62
 -17  -5  -2    2.34    0.54
 -17  -5   3    5.67    0.58
 -17   5  -3    4.85    0.66
 -17   5   3    5.19    0.54
  17   5  -3    4.25    0.52
 -17   5   3    5.43    0.58
 -17  -6   0    2.85    0.59
  17   6   0    2.79    0.57
 -17   6   0    2.13    0.67
  17  -6   0    2.30    0.59
 -17  -6   0    3.10    0.68
  17   6   1   15.44    1.47
 -17  -6   1   19.53    1.64
 -17  -6   1   18.80    1.53
 -17   6  -1   19.75    1.54
  17  -6  -1   17.55    1.42
 -17  -6  -1   17.60    1.58
 -17   6   1   17.71    1.56
 -17   6   1   18.20    1.50
  17   6  -1   17.10    1.58
  17  -6   1   18.05    1.67
  17  -6  -2    0.01    0.36
 -17   6  -2    0.82    0.50
 -17  -6   2    0.44    0.51
 -17  -6  -2    0.24    0.42
  17  -6   2    0.07    0.50
  17   6  -2    0.42    0.33
 -17   6   2    0.51    0.42
 -17   6  -3    3.57    0.58
 -17  -6   3    4.54    0.50
 -17   6   3    5.59    0.52
  17   6  -3    2.88    0.40
  17  -7   0   50.84    3.87
  17  -7   0   49.75    3.90
 -17   7   0   69.47    4.93
  17  -7   0   61.80    3.98
  17   7   0   62.07    3.98
 -17  -7   0   69.81    4.96
 -17  -7   0   73.66    4.93
 -17  -7   1    0.05    0.40
 -17   7  -1   -0.14    0.55
  17   7   1   -0.32    0.43
  17  -7  -1    0.21    0.43
 -17  -7   1   -0.35    0.36
  17  -7  -1    0.28    0.50
  17  -7  -1   -0.16    0.44
 -17   7   1   -0.48    0.39
 -17  -7  -1    0.05    0.39
  17   7  -1   -0.21    0.42
 -17  -7  -1    0.20    0.41
 -17   7   1    0.14    0.58
  17  -7   1    0.77    0.68
 -17   7  -2   36.80    2.92
  17  -7  -2   34.57    2.41
 -17   7   2   43.12    2.90
  17  -7   2   35.10    2.52
  17   7  -2   30.55    2.49
 -17  -7  -2   42.80    3.10
 -17   7  -3    3.46    0.50
 -17   7   3    4.64    0.44
  17  -8   0    0.82    0.37
 -17   8   0    2.08    0.65
  17  -8   0    1.35    0.56
 -17  -8   0    0.70    0.44
 -17  -8   0    1.28    0.50
  17  -8   0    1.09    0.42
  17   8   0    1.31    0.50
 -17  -8   1    8.25    0.97
  17  -8  -1   11.76    1.08
 -17   8  -1   10.90    1.00
  17   8   1    8.58    1.09
 -17  -8   1    9.84    0.97
  17  -8  -1    9.97    0.98
  17  -8  -1    9.92    0.95
 -17  -8  -1    8.73    0.94
 -17   8   1    7.66    0.96
  17  -8   1    6.99    0.83
  17  -8   1    6.21    0.86
  17   8  -1    9.59    1.10
  17  -8   1    8.69    1.11
 -17  -8  -1   11.44    0.99
  17  -8  -2    0.49    0.37
 -17   8  -2    0.64    0.41
  17   8  -2    0.49    0.38
 -17   8   2    1.33    0.38
  17  -8   2    0.91    0.54
  17  -9   0    6.01    0.78
 -17   9   0    9.60    1.01
 -17  -9   0    9.55    0.95
  17  -9   0    7.26    0.76
 -17  -9   0    7.81    0.95
  17   9   0    6.87    0.79
  17  -9   0    6.75    0.88
  17  -9  -1   15.37    1.27
 -17  -9   1   15.80    1.27
 -17  -9   1   15.54    1.26
  17   9   1   14.17    1.29
  17  -9  -1   14.22    1.19
  17  -9  -1   14.60    1.24
 -17   9  -1   15.00    1.28
 -17   9   1   13.55    1.29
 -17  -9  -1   15.87    1.29
  17  -9   1   13.94    1.22
  17  -9   1   13.64    1.26
  17   9  -1   15.76    1.36
  17  -9   1   12.90    1.34
  17  -9  -2   13.72    1.02
  17  -9  -2   13.28    1.05
 -17   9  -2   11.85    1.04
  17  -9  -2   10.18    0.97
  17   9  -2   10.82    1.05
 -17   9   2   12.24    0.97
  17  -9   2   11.37    1.05
  17 -10   0   27.92    2.10
 -17 -10   0   33.47    2.50
 -17 -10   0   33.41    2.46
  17 -10   0   27.72    2.14
  17 -10   0   31.76    2.20
 -17  10   0   35.79    2.49
  17 -10  -1    1.15    0.45
  17  10   1    2.31    0.49
 -17 -10   1    2.13    0.44
 -17 -10   1    2.31    0.41
 -17  10  -1    1.48    0.48
  17 -10  -1    1.53    0.35
  17 -10  -1    1.45    0.38
 -17 -10  -1    1.55    0.38
  17 -10   1    2.34    0.46
  17 -10   1    2.20    0.43
 -17  10   1    1.53    0.41
  17  10  -1    1.57    0.43
  17 -10   1    1.05    0.47
  17 -10  -2    1.24    0.32
  17 -10  -2    1.40    0.35
  17  10  -2    1.60    0.33
 -17  10   2    1.41    0.41
  17 -10   2    1.45    0.34
 -17 -11   0    1.19    0.34
 -17  11   0    1.41    0.43
 -17 -11   0    1.07    0.36
  17 -11   0    0.65    0.29
  17 -11   0    0.72    0.32
 -17 -11   1    3.61    0.47
  17 -11  -1    3.66    0.51
  17 -11  -1    4.34    0.57
  17  11   1    3.94    0.55
 -17 -11   1    4.68    0.55
  17 -11   1    4.27    0.52
  17 -11   1    2.56    0.49
 -17 -11  -1    5.18    0.55
  17 -11   1    3.73    0.54
  17  11  -1    3.59    0.53
 -17  11   1    4.68    0.57
 -17 -12   0    2.11    0.33
 -17 -12   0    1.73    0.29
 -17  12   0    1.05    0.32
 -17  12   0    0.70    0.33
  17 -12   0    1.63    0.28
  17 -12   0    1.61    0.30
 -18   0   0   32.67    2.34
 -18   0  -1   10.48    0.98
  18   0  -2   57.35    4.01
 -18   0  -2   68.68    4.66
 -18   0  -2   64.72    4.57
 -18   0   2   63.86    4.56
  18   0  -3   13.99    1.12
 -18   0   3   15.22    1.34
 -18   0   3   15.46    1.19
 -18   1   0    1.26    0.27
 -18  -1   0    1.00    0.29
 -18  -1   1   16.27    1.39
 -18  -1  -1   14.26    1.28
 -18   1   1   16.19    1.37
 -18  -1   2    6.66    0.86
 -18   1  -2    6.84    0.98
  18  -1  -2    7.49    0.90
  18   1  -2    7.51    0.91
 -18  -1  -2    8.38    0.93
 -18  -1  -2    7.65    1.01
 -18   1   2    8.58    0.92
 -18  -1   3   22.54    1.71
  18  -1  -3   24.73    1.68
 -18   1   3   23.95    1.71
  18   1  -3   20.62    1.67
 -18   1   3   24.00    1.71
 -18  -2   0    0.00    0.30
  18  -2  -1   47.75    3.55
 -18  -2   1   64.72    4.29
  18   2   1   50.56    3.63
 -18   2  -1   64.50    4.15
 -18  -2   1   56.04    4.11
  18  -2  -1   50.69    3.60
 -18  -2  -1   59.26    4.20
 -18  -2  -1   52.86    4.15
 -18   2   1   57.55    4.14
  18  -2   1   54.76    3.70
  18  -2  -2    8.28    0.84
 -18  -2   2    8.29    0.89
 -18  -2  -2    8.61    0.94
  18  -2   2    8.55    0.98
 -18   2   2    8.36    0.94
  18   2  -2    6.93    0.84
  18  -2  -3    0.09    0.25
 -18  -2   3    0.63    0.31
  18   2  -3    0.26    0.29
 -18   2   3    0.18    0.27
 -18   2   3    0.26    0.30
 -18  -3   0   64.11    4.45
 -18   3  -1   29.57    2.08
 -18  -3   1   27.52    2.16
  18   3   1   18.75    1.67
  18  -3  -1   25.56    1.73
 -18  -3   1   26.36    2.06
  18  -3   1   20.57    1.78
 -18  -3  -1   27.02    2.10
 -18  -3  -1   28.07    2.14
 -18   3   1   23.79    2.09
  18   3  -1   21.69    1.84
  18  -3  -2    7.89    0.78
 -18  -3   2    8.08    0.98
  18  -3   2    6.59    0.97
  18   3  -2    6.52    0.81
 -18   3   2    8.80    0.94
 -18  -3  -2    9.00    1.00
 -18   3  -3    2.60    0.51
 -18  -3   3    1.92    0.36
  18  -3  -3    2.41    0.43
 -18   3   3    2.81    0.39
  18   3  -3    3.00    0.45
 -18   3   3    2.50    0.41
 -18  -4   0   22.15    1.73
  18   4   0   19.06    1.57
  18  -4   0   16.75    1.42
 -18   4   0   21.53    1.71
 -18  -4   0   21.28    1.76
  18  -4   0   17.18    1.60
  18  -4  -1   10.71    1.05
 -18  -4   1   11.61    1.13
 -18   4  -1   11.92    1.17
 -18  -4   1   12.74    1.20
  18   4  -1    9.11    1.09
  18  -4   1   10.14    1.25
 -18   4   1   12.52    1.22
 -18  -4  -1   11.48    1.22
 -18  -4  -1   12.82    1.22
 -18  -4   2    3.39    0.64
  18  -4  -2    3.90    0.63
 -18  -4  -2    3.71    0.72
  18   4  -2    2.85    0.58
  18  -4   2    3.78    0.75
 -18   4   2    3.34    0.60
 -18  -4   3    0.79    0.26
  18  -4  -3    0.74    0.31
 -18   4  -3    0.39    0.36
 -18   4   3    0.85    0.32
  18   4  -3    0.59    0.22
 -18   4   3    0.40    0.30
 -18  -5   0    2.02    0.53
  18  -5   0    2.07    0.59
  18   5   0    2.08    0.62
 -18  -5   0    2.37    0.60
 -18   5   0    2.53    0.66
  18   5   1    2.62    0.70
 -18  -5   1    2.91    0.57
 -18  -5   1    2.20    0.56
 -18   5  -1    5.37    0.74
  18  -5  -1    4.21    0.65
  18   5  -1    4.37    0.72
 -18  -5  -1    3.63    0.67
 -18   5   1    1.98    0.53
  18  -5   1    2.65    0.72
 -18   5   1    3.01    0.63
 -18   5  -2   12.97    1.24
  18  -5  -2   11.85    1.05
 -18  -5   2   13.32    1.16
  18  -5   2   13.69    1.29
 -18  -5  -2   13.36    1.21
 -18   5   2   13.59    1.18
  18   5  -2   11.13    1.04
 -18  -5   3   21.05    1.55
 -18   5  -3   21.84    1.63
  18   5  -3   16.81    1.25
 -18   5   3   21.49    1.54
 -18  -6   0   12.76    1.25
  18   6   0   11.74    1.23
  18  -6   0   12.70    1.22
 -18  -6   0   13.16    1.21
 -18   6   0   13.59    1.22
 -18  -6   1    0.71    0.42
  18  -6  -1    0.73    0.46
  18   6   1    0.39    0.58
 -18  -6   1    0.56    0.43
 -18   6  -1    0.91    0.50
  18  -6   1    0.26    0.51
 -18  -6  -1    0.82    0.53
 -18   6   1    0.85    0.45
  18   6  -1    0.36    0.47
 -18   6   1    1.23    0.46
 -18  -6  -1    0.93    0.43
 -18   6  -2   18.73    1.55
 -18  -6   2   19.90    1.50
  18  -6  -2   16.09    1.33
 -18   6   2   21.41    1.53
 -18  -6  -2   17.74    1.54
  18   6  -2   15.84    1.44
  18  -6   2   17.54    1.46
  18   6  -2   16.57    1.31
 -18   6  -3    0.17    0.27
 -18   6   3    0.11    0.27
  18   6  -3    0.21    0.19
  18   7   0    4.27    0.70
 -18  -7   0    4.16    0.62
 -18  -7   0    4.18    0.66
 -18   7   0    3.12    0.62
  18  -7   0    3.05    0.64
 -18   7  -1    6.81    0.83
  18  -7  -1    5.96    0.79
  18  -7  -1    6.91    0.92
  18   7   1    6.86    0.88
 -18  -7   1    6.27    0.80
 -18  -7   1    7.26    0.86
  18  -7  -1    7.11    0.85
 -18  -7  -1    5.84    0.85
  18  -7   1    6.93    1.02
 -18  -7  -1    7.16    0.80
 -18   7   1    6.44    0.82
  18   7  -1    6.36    1.01
 -18  -7  -1    5.89    0.99
 -18   7  -2    1.57    0.47
  18  -7  -2    2.00    0.42
  18  -7   2    1.63    0.50
 -18   7   2    2.32    0.47
  18   7  -2    1.73    0.46
 -18   8   0    0.61    0.49
  18  -8   0    0.50    0.40
 -18  -8   0    1.51    0.49
 -18  -8   0    1.04    0.44
  18  -8   0    1.04    0.46
  18   8   0    1.01    0.46
  18  -8   0    1.20    0.54
  18  -8  -1    5.15    0.80
 -18  -8   1    5.46    0.70
  18  -8  -1    4.80    0.71
  18  -8  -1    4.97    0.66
 -18   8  -1    5.27    0.72
 -18  -8   1    4.35    0.67
  18   8   1    3.49    0.64
  18  -8   1    3.09    0.70
 -18  -8  -1    4.77    0.60
 -18   8   1    3.21    0.59
  18   8  -1    4.72    0.74
 -18  -8  -1    3.63    0.79
  18  -8  -2    6.42    0.62
  18  -8  -2    6.82    0.67
 -18   8  -2    4.83    0.63
  18  -8  -2    4.97    0.61
  18  -8   2    3.70    0.70
 -18   8   2    5.03    0.60
  18   8  -2    4.47    0.64
 -18  -9   0    9.86    0.97
 -18   9   0   10.05    0.92
  18  -9   0    9.98    0.96
  18   9   0    7.77    0.89
  18  -9   0    8.44    0.87
 -18  -9   0    9.93    1.00
  18  -9   0    8.25    0.93
  18   9   1    5.36    0.83
 -18   9  -1    7.95    0.79
 -18  -9   1    5.52    0.74
 -18  -9   1    6.76    0.74
  18  -9   1    4.71    0.65
  18  -9   1    4.19    0.80
  18   9  -1    7.32    0.84
 -18   9   1    4.61    0.68
 -18  -9  -1    8.12    0.75
  18  -9   1    4.38    0.69
  18  -9  -2    4.16    0.58
  18  -9  -2    4.03    0.49
  18  -9  -2    4.34    0.54
 -18   9  -2    3.27    0.47
  18   9  -2    3.19    0.58
 -18   9   2    4.03    0.46
  18  -9   2    3.90    0.58
  18 -10   0   20.32    1.49
 -18 -10   0   22.44    1.71
  18 -10   0   19.87    1.52
 -18 -10   0   22.82    1.75
  18 -10   0   17.61    1.53
 -18  10   0   23.64    1.75
  18 -10  -1    7.87    0.76
  18 -10  -1    7.57    0.73
  18 -10  -1    8.55    0.81
 -18 -10   1    8.76    0.81
 -18 -10   1    9.19    0.81
 -18  10  -1    7.92    0.87
  18  10   1    7.83    0.81
  18 -10   1    7.97    0.77
  18  10  -1    8.40    0.84
  18 -10   1    7.54    0.73
 -18  10   1    6.84    0.78
 -18 -10  -1    8.73    0.78
  18 -11   0    1.29    0.35
  18 -11   0    0.46    0.32
  18 -11   0    0.95    0.31
 -18 -11   0    1.32    0.33
 -18  11   0    0.75    0.32
 -18 -11   0    1.06    0.30
  18 -11  -1   15.90    1.14
 -18 -11   1   18.24    1.25
  18 -11  -1   13.50    1.13
  18 -11  -1   15.26    1.10
  18  11  -1   14.26    1.10
  18 -11   1   14.32    1.21
 -18 -11  -1   13.82    1.21
 -18  11   1   17.09    1.22
  18 -11   1   13.98    1.18
 -19   0   0   -0.01    0.25
  19   0   1   -0.56    0.48
  19   0  -1    0.18    0.36
 -19   0   1   -0.22    0.42
 -19   0  -1    0.16    0.52
 -19   0  -2   -0.07    0.41
  19   0  -2   -0.16    0.35
 -19   0   2    0.41    0.44
 -19   0  -2   -0.13    0.44
 -19   0   3    0.41    0.36
 -19   0   3   -0.21    0.50
  19   0  -3   -0.17    0.26
 -19  -1   0   41.10    2.82
 -19   1   0   40.03    3.05
  19   1   0   34.28    2.79
 -19  -1   0   37.59    2.97
  19   1   1   10.71    1.12
 -19   1  -1   12.88    1.19
  19  -1  -1   11.96    1.04
 -19  -1   1   12.87    1.28
  19   1  -1   10.76    1.03
 -19   1   1   12.31    1.24
  19   1  -1    7.97    1.14
  19  -1   1    9.45    1.17
 -19  -1   2    4.64    0.67
 -19   1  -2    4.37    0.69
  19  -1  -2    3.92    0.60
 -19   1   2    4.96    0.69
 -19  -1  -2    4.99    0.83
 -19  -1  -2    4.07    0.65
  19   1  -2    5.14    0.68
 -19  -1   3    1.70    0.38
  19  -1  -3    2.22    0.40
  19   1  -3    2.47    0.40
 -19   1   3    1.50    0.33
 -19  -2   0   37.67    2.78
  19  -2   0   30.15    2.36
  19   2   0   29.33    2.33
 -19  -2   0   35.28    2.65
 -19   2   0   36.52    2.67
 -19  -2   1   18.16    1.59
  19  -2  -1   19.55    1.41
  19   2   1   12.25    1.37
 -19  -2   1   15.45    1.61
 -19   2  -1   22.80    1.61
  19   2  -1   17.83    1.56
  19  -2   1   14.47    1.44
 -19   2   1   17.31    1.49
  19   2  -1   20.07    1.87
  19  -2  -2    1.47    0.44
 -19   2  -2    1.38    0.78
 -19  -2   2    2.28    0.50
 -19   2   2    2.12    0.54
  19  -2   2    2.71    0.61
 -19  -2  -2    1.39    0.50
  19   2  -2    1.25    0.43
 -19  -2   3    4.81    0.56
 -19   2  -3    5.01    0.70
  19  -2  -3    5.00    0.54
 -19   2   3    5.52    0.61
  19   2  -3    5.59    0.57
 -19   3   0   40.28    2.85
 -19  -3   0   37.39    2.81
  19   3   0   33.64    2.45
  19  -3   0   29.48    2.43
 -19  -3   0   39.20    2.93
 -19   3  -1    7.93    0.90
 -19  -3   1    6.87    0.97
 -19  -3   1    6.49    0.86
  19  -3  -1    6.69    0.76
  19   3   1    4.99    0.79
  19   3  -1    6.40    0.94
  19  -3   1    6.84    0.93
 -19   3   1    7.02    0.88
 -19  -3  -1    7.00    1.01
 -19  -3   2   13.26    1.16
  19  -3  -2   11.36    1.06
  19  -3   2   12.24    1.23
 -19  -3  -2   13.04    1.20
 -19   3   2   13.07    1.18
  19   3  -2   13.06    1.09
 -19  -3   3    0.08    0.50
  19  -3  -3    0.06    0.23
 -19   3  -3    0.19    0.34
  19   3  -3    0.01    0.23
 -19   3   3   -0.26    0.31
 -19  -4   0    7.18    0.94
  19  -4   0    5.18    0.90
 -19  -4   0    8.44    0.92
  19   4   0    8.33    1.00
  19  -4   0    6.06    0.78
 -19   4   0    9.03    0.93
  19  -4  -1   35.60    2.63
 -19   4  -1   44.79    2.98
 -19  -4   1   41.55    2.94
 -19  -4   1   39.81    2.98
  19   4  -1   36.16    2.73
 -19  -4  -1   40.85    3.16
 -19  -4  -1   40.94    3.00
 -19   4   1   35.68    2.88
  19  -4   1   37.39    2.81
 -19   4  -2    0.36    0.47
  19  -4  -2    1.14    0.42
 -19  -4   2    1.05    0.44
 -19   4   2    1.27    0.47
 -19  -4  -2    1.10    0.46
  19   4  -2    1.05    0.37
  19  -4   2    0.69    0.54
 -19   4  -3    5.15    0.68
  19  -4  -3    6.00    0.60
  19   4  -3    6.72    0.59
 -19   4   3    8.50    0.63
  19  -5   0    1.53    0.58
 -19  -5   0    1.91    0.50
  19  -5   0    1.62    0.60
  19   5   0    1.54    0.53
 -19  -5   0    1.80    0.64
 -19   5   0    1.68    0.63
 -19  -5   1    0.99    0.48
  19  -5  -1    0.46    0.44
 -19   5  -1    0.99    0.59
 -19  -5   1    0.70    0.44
 -19   5   1    0.65    0.45
 -19  -5  -1    0.88    0.46
  19  -5   1    0.80    0.56
 -19  -5  -1   -0.03    0.54
  19   5  -1    0.24    0.60
 -19   5   1    0.62    0.46
 -19   5  -2    3.29    0.66
  19  -5  -2    2.49    0.46
 -19  -5   2    3.08    0.57
  19  -5   2    2.61    0.62
 -19  -5  -2    2.75    0.61
 -19   5   2    3.07    0.54
  19   5  -2    1.82    0.41
 -19   5  -3    6.12    0.64
  19   5  -3    4.59    0.46
 -19   5   3    7.01    0.58
 -19  -6   0   -0.30    0.41
 -19  -6   0    0.03    0.40
  19   6   0    0.00    0.50
  19  -6   0    0.46    0.47
 -19   6   0   -0.19    0.46
  19   6   1   12.98    1.19
 -19   6  -1   15.16    1.27
 -19  -6   1   15.59    1.27
  19  -6  -1   10.35    1.11
 -19  -6   1   15.46    1.31
 -19   6   1   14.54    1.21
 -19  -6  -1   12.54    1.37
 -19   6   1   13.21    1.20
 -19  -6  -1   13.48    1.31
  19  -6   1   13.38    1.30
  19   6  -1   13.43    1.31
 -19  -6   2    1.22    0.41
  19  -6  -2    1.84    0.43
 -19   6  -2    1.92    0.49
  19   6  -2    1.14    0.43
  19  -6   2    1.98    0.57
 -19   6   2    1.83    0.45
 -19  -7   0   71.75    5.07
 -19  -7   0   74.42    5.13
  19  -7   0   59.26    4.28
 -19   7   0   74.70    5.08
  19   7   0   62.94    4.29
 -19  -7   1    3.28    0.59
  19  -7  -1    3.96    0.61
  19  -7  -1    3.45    0.55
  19   7   1    2.58    0.58
 -19   7  -1    2.81    0.56
  19  -7  -1    3.77    0.60
 -19  -7   1    3.26    0.55
  19   7  -1    3.18    0.64
  19  -7   1    3.19    0.71
 -19  -7  -1    3.21    0.55
 -19  -7  -1    3.70    0.54
 -19   7   1    2.48    0.54
 -19   7  -2   13.52    1.19
  19  -7  -2   13.13    1.08
  19  -7  -2   14.06    1.06
  19  -7  -2   12.54    1.09
 -19   7   2   14.83    1.14
  19   7  -2   12.74    1.13
  19  -7   2   13.87    1.22
 -19  -8   0   11.93    1.08
  19   8   0   10.51    0.97
  19  -8   0    8.60    0.96
  19  -8   0    8.14    0.90
 -19  -8   0   12.01    1.13
  19  -8   0   10.02    0.97
 -19   8   0   11.88    1.13
  19  -8  -1   61.35    4.29
 -19   8  -1   66.53    4.51
 -19  -8   1   73.57    4.53
 -19  -8   1   66.58    4.55
  19  -8  -1   62.18    4.28
  19   8   1   58.59    4.30
  19  -8  -1   64.80    4.26
 -19   8   1   59.47    4.49
  19   8  -1   62.24    4.31
 -19  -8  -1   62.34    4.49
  19  -8   1   61.78    4.41
 -19   8  -2    3.13    0.50
  19  -8  -2    3.46    0.49
  19  -8  -2    3.34    0.44
  19  -8  -2    3.17    0.47
 -19   8   2    4.31    0.49
  19   8  -2    3.19    0.52
  19  -8   2    4.14    0.66
 -19  -9   0   29.40    2.14
  19  -9   0   24.44    1.74
  19  -9   0   25.17    1.70
 -19   9   0   28.74    2.12
 -19  -9   0   29.75    2.19
  19   9   0   23.00    1.69
  19  -9   0   17.76    1.71
 -19  -9   1    2.90    0.43
  19  -9  -1    1.41    0.46
  19  -9  -1    2.55    0.45
  19   9   1    2.39    0.54
 -19  -9   1    2.49    0.43
  19  -9  -1    2.11    0.39
 -19   9  -1    2.43    0.52
 -19  -9  -1    2.20    0.44
 -19   9   1    1.99    0.45
  19   9  -1    2.48    0.53
  19  -9   1    1.56    0.60
  19  -9  -2    9.46    0.93
  19  -9  -2    9.73    0.95
  19   9  -2   13.20    1.08
  19  -9   2   11.87    0.97
  19 -10   0   -0.21    0.36
 -19 -10   0    0.44    0.32
 -19 -10   0   -0.02    0.28
  19 -10   0    0.18    0.29
  19 -10   0    0.44    0.33
 -19  10   0    0.53    0.40
 -19 -10   1    1.11    0.27
  19 -10  -1    0.87    0.24
 -19 -10   1    1.35    0.30
  19 -10  -1    0.68    0.26
 -19  10  -1    0.63    0.38
  19 -10  -1    0.50    0.33
  19  10  -1    0.96    0.33
  19 -10   1    0.78    0.37
 -19 -10  -1    0.78    0.27
  19 -10   1    0.79    0.29
  19 -10   1    1.02    0.27
 -19  10   1    0.86    0.31
  19 -11   0    6.65    0.79
 -19 -11   0    9.17    0.77
 -19  11   0    7.58    0.81
 -19 -11   0    9.94    0.75
 -20   0   0   40.59    2.91
  20   0   0   33.09    2.55
  20   0  -1   24.08    1.83
  20   0   1   23.00    1.94
 -20   0  -1   28.03    2.06
 -20   0   1   25.05    2.03
  20   0  -2   40.77    2.91
 -20   0  -2   43.23    3.15
 -20   0   2   46.22    3.18
 -20   0   3    5.27    0.59
  20   0  -3    4.85    0.53
 -20  -1   0   96.31    6.77
  20  -1   0   80.45    5.64
  20   1   0   80.76    5.61
 -20   1   0  103.13    6.79
 -20  -1   1   32.57    2.37
  20  -1  -1   19.16    1.70
 -20   1  -1   29.97    2.39
  20   1   1   26.66    1.86
 -20   1   1   32.41    2.39
  20   1  -1   21.99    1.86
 -20  -1  -1   30.92    2.42
  20  -1   1   24.51    1.84
  20   1  -1   20.88    1.71
  20  -1  -2    1.07    0.41
 -20   1  -2    1.02    0.41
 -20  -1   2    1.88    0.49
 -20  -1  -2    1.13    0.61
 -20   1   2    1.41    0.50
 -20  -1  -2    1.51    0.52
  20   1  -2    1.49    0.41
  20  -1  -3   12.60    1.01
  20   1  -3   13.40    1.01
 -20   1   3   11.42    0.89
 -20  -2   0    3.67    0.77
  20   2   0    2.74    0.67
 -20   2   0    3.35    0.67
  20  -2   0    2.18    0.61
 -20  -2   0    2.29    0.69
 -20  -2   0    2.70    0.55
 -20  -2   1    4.83    0.77
 -20  -2   1    3.99    0.66
  20  -2  -1    4.15    0.63
 -20   2  -1    6.02    0.81
  20   2   1    4.76    0.79
  20  -2   1    3.55    0.75
 -20   2   1    4.23    0.68
  20   2  -1    3.83    0.82
 -20   2  -2   16.50    1.44
 -20  -2   2   19.73    1.48
  20  -2  -2   17.42    1.31
  20  -2   2   16.10    1.71
 -20  -2  -2   16.69    1.50
 -20   2   2   19.81    1.48
  20   2  -2   14.38    1.29
 -20  -2  -2   19.48    1.49
 -20   2  -3    0.66    0.34
  20  -2  -3    0.49    0.25
  20   2  -3    0.35    0.24
 -20   2   3    0.15    0.29
  20  -3   0    0.33    0.54
 -20   3   0    0.33    0.57
  20   3   0    0.49    0.47
 -20  -3   0    1.06    0.52
 -20  -3   0    1.10    0.53
 -20   3  -1    3.17    0.63
  20  -3  -1    2.77    0.60
 -20  -3   1    3.68    0.69
  20   3   1    3.40    0.63
 -20  -3   1    3.69    0.62
  20   3  -1    2.60    0.72
  20  -3   1    3.68    0.78
 -20   3   1    4.35    0.73
 -20  -3   2    1.37    0.44
  20  -3  -2    0.87    0.41
 -20  -3  -2    0.74    0.52
  20   3  -2    1.02    0.39
  20  -3   2    1.06    0.57
 -20   3   2    1.43    0.49
  20  -3  -3    1.54    0.32
 -20   3  -3    1.88    0.38
  20   3  -3    1.81    0.29
 -20   3   3    2.15    0.32
 -20   4   0    0.41    0.57
 -20  -4   0    1.19    0.61
  20   4   0    0.05    0.43
  20  -4   0    0.51    0.53
 -20  -4   0    0.16    0.49
 -20   4  -1    0.48    0.47
  20  -4  -1    0.08    0.41
 -20  -4   1   -0.14    0.53
 -20  -4   1    0.29    0.47
 -20  -4  -1    0.23    0.44
  20  -4   1    0.19    0.51
 -20   4   1    0.69    0.55
  20   4  -1    0.60    0.60
  20  -4  -2   11.63    1.00
 -20  -4   2   15.39    1.20
 -20   4  -2   12.00    1.22
  20   4  -2    9.21    0.95
 -20   4   2   15.06    1.20
  20  -4   2   13.47    1.16
 -20   4  -3    0.96    0.29
  20   4  -3    0.69    0.21
 -20  -5   0    2.70    0.55
  20  -5   0    2.90    0.76
 -20   5   0    3.55    0.62
  20   5   0    3.38    0.68
  20  -5   0    3.10    0.65
 -20  -5   0    3.69    0.68
 -20  -5   1   18.84    1.52
  20  -5  -1   18.35    1.46
 -20  -5   1   18.29    1.57
 -20   5  -1   18.98    1.52
 -20   5   1   17.94    1.68
 -20   5   1   17.49    1.46
  20  -5   1   17.81    1.66
  20   5  -1   17.05    1.54
 -20  -5  -1   18.69    1.56
 -20   5  -2    4.39    0.70
  20  -5  -2    4.41    0.55
 -20  -5   2    6.45    0.71
 -20   5   2    6.25    0.70
  20  -5   2    7.07    0.85
  20   5  -2    5.29    0.59
  20   6   0    2.10    0.52
 -20   6   0    2.42    0.68
  20  -6   0    2.95    0.57
 -20  -6   0    2.80    0.53
 -20  -6   0    3.16    0.70
 -20   6  -1   -0.47    0.41
  20  -6  -1    0.60    0.42
 -20  -6   1    0.33    0.41
 -20  -6   1    0.03    0.40
 -20   6   1   -0.13    0.48
 -20  -6  -1   -0.10    0.39
  20  -6   1    1.01    0.52
  20   6  -1   -0.07    0.44
  20  -6  -2   15.06    1.14
 -20  -6   2   16.00    1.19
 -20   6  -2   13.06    1.19
  20   6  -2   11.56    1.20
  20  -6   2   14.66    1.23
 -20   6   2   15.96    1.20
  20   7   0    2.76    0.58
 -20   7   0    1.89    0.55
  20  -7   0    2.85    0.58
 -20  -7   0    3.06    0.52
 -20  -7   0    3.87    0.64
 -20  -7   1    7.33    0.78
 -20   7  -1    5.59    0.75
 -20  -7   1    6.63    0.78
 -20   7   1    5.22    0.70
  20  -7   1    7.44    0.96
  20   7  -1    5.85    0.82
 -20  -7  -1    4.86    0.74
  20  -7  -2    1.84    0.35
 -20   7  -2    0.94    0.34
  20  -7  -2    1.60    0.38
 -20  -7   2    1.81    0.36
  20  -7  -2    1.45    0.36
  20   7  -2    1.00    0.35
  20  -7   2    1.52    0.45
 -20   7   2    1.33    0.34
  20   8   0    9.07    0.86
 -20   8   0   13.28    1.17
 -20  -8   0   12.67    1.12
 -20  -8   0   13.08    1.18
  20  -8   0    7.44    0.87
 -20   8  -1    9.67    0.96
 -20  -8   1    8.46    0.87
  20  -8  -1    8.36    0.81
  20  -8  -1    8.17    0.87
 -20  -8   1   10.70    0.88
  20  -8  -1    9.68    0.87
  20   8  -1    9.21    0.89
  20  -8   1    7.97    0.98
 -20  -8  -1    7.69    0.79
 -20   8   1    8.25    0.85
 -20  -8  -1    8.14    0.97
  20  -8  -2    1.89    0.35
 -20   8   2    2.05    0.35
  20  -8   2    1.69    0.40
  20   8  -2    1.85    0.34
 -20   9   0    0.27    0.39
 -20  -9   0    0.00    0.23
 -20  -9   0    0.02    0.36
  20  -9   0   -0.19    0.34
  20  -9   0    0.06    0.32
  20  -9  -1   33.68    2.30
  20  -9  -1   33.59    2.28
 -20  -9   1   37.69    2.54
  20  -9  -1   32.78    2.34
 -20  -9   1   36.68    2.56
 -20   9  -1   37.98    2.52
  20   9  -1   34.00    2.33
 -20   9   1   32.19    2.51
  20  -9   1   28.30    2.35
 -20  -9  -1   35.44    2.50
 -20 -10   0   29.47    2.19
 -20 -10   0   32.95    2.24
  20 -10   0   18.16    1.54
 -20  10   0   31.31    2.21
  20 -10   0   21.68    1.54
  20 -10   0   23.11    1.52
 -20 -10   1    4.37    0.51
 -20 -10   1    4.38    0.53
 -20  10   1    3.89    0.58
  20  10  -1    4.28    0.52
 -21   0   0   -0.83    0.52
  21   0   0   -0.28    0.46
 -21   0   1    0.30    0.45
  21   0   1   -0.34    0.39
  21   0  -1   -0.66    0.33
 -21   0  -1    0.55    0.51
  21   0  -1    0.84    0.63
 -21   0   2    0.09    0.44
  21   0  -2   -0.25    0.33
 -21   0  -2   -0.04    0.36
  21   0  -3    0.04    0.21
 -21   1   0   58.22    3.98
 -21  -1   0   55.55    3.97
  21   1   0   45.58    3.29
  21  -1   0   43.71    3.27
 -21  -1   1   11.88    1.14
  21  -1  -1    7.80    0.85
  21   1   1    9.61    1.05
 -21   1  -1   12.54    1.15
  21  -1   1    8.15    0.97
 -21   1   1   10.79    1.11
  21   1  -1    7.67    1.00
 -21  -1  -1   10.52    1.24
  21  -1  -2    9.02    0.86
 -21  -1   2    9.03    0.90
 -21   1  -2    7.88    0.93
 -21   1   2    8.80    0.91
  21   1  -2    8.49    0.85
 -21  -1  -2    9.03    0.90
  21  -1  -3    0.80    0.25
 -21   1  -3    0.83    0.33
  21   1  -3    0.93    0.21
 -21  -2   0   -0.01    0.49
 -21   2   0    0.80    0.59
 -21  -2   0   -1.28    0.56
  21   2   0    0.52    0.54
 -21  -2   0    0.07    0.58
  21  -2   0    0.10    0.49
 -21   2  -1  104.28    7.36
 -21  -2   1  115.59    7.40
  21   2   1   83.32    5.74
  21  -2  -1   80.48    5.71
  21  -2   1   91.43    5.84
  21   2  -1   79.10    5.82
 -21   2   1  105.08    7.34
 -21  -2   2    0.35    0.41
 -21   2  -2   -0.02    0.37
  21  -2  -2    0.47    0.37
  21   2  -2    0.04    0.31
 -21  -2  -2   -0.16    0.44
 -21   2   2   -0.14    0.40
 -21   2  -3    9.19    0.83
  21  -2  -3    8.26    0.66
  21   2  -3    7.32    0.63
 -21  -3   0   22.64    1.84
 -21  -3   0   23.80    1.83
 -21   3   0   20.92    1.71
  21   3   0   19.15    1.54
  21  -3   0   16.71    1.59
 -21  -3   0   20.00    1.70
  21  -3  -1    2.00    0.49
 -21   3  -1    1.84    0.56
  21   3   1    1.63    0.52
 -21  -3   1    2.78    0.59
 -21  -3   1    2.02    0.59
  21  -3   1    1.86    0.60
 -21   3   1    2.60    0.56
  21   3  -1    1.66    0.57
  21  -3  -2    7.60    0.81
 -21  -3   2   13.83    1.08
 -21   3  -2    9.72    1.07
 -21   3   2   14.15    1.08
  21  -3   2   11.77    1.04
  21   3  -2   10.14    0.86
 -21  -3  -2   10.74    1.07
 -21  -4   0   -0.35    0.37
 -21  -4   0   -0.23    0.65
 -21  -4   0   -0.29    0.46
  21  -4   0   -0.13    0.45
  21   4   0   -0.31    0.43
 -21   4   0    0.10    0.45
 -21  -4   1    0.03    0.44
 -21   4  -1   -0.16    0.44
  21  -4  -1   -0.25    0.40
 -21  -4   1    0.25    0.49
  21   4  -1    0.16    0.48
  21  -4   1    0.62    0.63
 -21   4   1    0.54    0.43
 -21   4  -2    0.82    0.46
  21  -4  -2    0.62    0.28
 -21  -4   2    0.76    0.38
  21   4  -2    0.93    0.32
 -21  -4  -2    0.28    0.41
 -21   4   2    1.12    0.41
  21  -4   2    1.44    0.50
 -21   5   0    0.31    0.46
 -21  -5   0   -0.36    0.43
  21   5   0    0.29    0.42
  21  -5   0    0.31    0.51
 -21  -5   0    0.30    0.39
 -21   5  -1    2.06    0.50
  21  -5  -1    1.11    0.44
 -21  -5   1    0.95    0.46
 -21  -5   1    2.22    0.50
  21   5  -1    0.96    0.60
 -21   5   1    0.98    0.40
 -21  -5  -1    1.35    0.48
  21  -5   1    0.84    0.49
  21  -5  -2    8.72    0.79
 -21   5  -2    7.39    0.87
 -21  -5   2    9.56    0.91
  21   5  -2    7.07    0.89
  21  -5   2    8.31    0.91
 -21   5   2   10.60    0.86
  21  -6   0   -0.06    0.43
  21  -6   0    0.64    0.62
  21   6   0    0.84    0.49
 -21  -6   0    0.39    0.46
 -21  -6   0    1.01    0.41
 -21   6   0    0.43    0.44
  21  -6  -1   12.10    1.08
 -21  -6   1   11.77    1.17
 -21   6  -1   13.15    1.14
 -21  -6   1   14.71    1.17
  21  -6   1   12.68    1.33
  21   6  -1   11.58    1.14
 -21  -6  -1   13.10    1.18
 -21   6   1   12.23    1.10
 -21   6  -2    0.49    0.35
  21  -6  -2    0.26    0.22
 -21  -6   2    0.66    0.29
  21   6  -2    0.09    0.38
  21  -6   2    0.31    0.42
 -21   6   2    0.50    0.32
  21  -7   0    1.69    0.50
 -21  -7   0    3.09    0.58
  21   7   0    1.80    0.47
 -21  -7   0    1.42    0.42
 -21   7   0    2.23    0.51
 -21   7  -1    0.54    0.41
  21  -7  -1    0.44    0.40
 -21  -7   1    0.62    0.39
 -21  -7   1    0.73    0.38
  21   7  -1    0.70    0.41
 -21  -7  -1    0.48    0.36
  21  -7   1    0.75    0.47
 -21   7   1    0.45    0.37
  21  -7  -2   18.57    1.33
 -21   7   2   21.74    1.57
  21  -7   2   18.87    1.36
  21   7  -2   15.90    1.33
 -21  -8   0    0.40    0.40
 -21  -8   0    0.17    0.31
 -21   8   0    0.41    0.42
  21  -8   0    0.45    0.38
  21   8   0    0.42    0.36
 -21  -8   1   28.65    1.94
 -21   8  -1   26.22    1.93
 -21  -8   1   26.22    1.96
  21  -8  -1   25.10    1.80
 -21  -8  -1   27.37    1.95
  21  -8   1   23.67    1.91
 -21   8   1   24.64    1.90
  21   8  -1   23.38    1.82
 -21  -9   0   15.58    1.27
  21  -9   0   11.76    0.99
 -21   9   0   16.89    1.29
 -21  -9   0   16.36    1.31
  21  -9  -1    4.91    0.57
 -21  -9   1    5.98    0.58
 -21   9  -1    5.10    0.56
 -21  -9   1    5.07    0.59
 -21   9   1    4.82    0.60
  21   9  -1    4.44    0.53
  21  -9   1    3.83    0.58
 -21 -10   0    0.27    0.27
 -21 -10   0    0.29    0.21
 -21  10   0    0.54    0.29
 -22   0   0    6.37    0.90
  22   0   0    5.79    0.89
 -22   0  -1    7.90    0.90
  22   0  -1    5.10    0.84
  22   0  -1    4.46    0.64
  22   0   1    4.96    0.86
 -22   0   1    6.86    0.90
 -22   0   2   48.32    3.41
  22   0  -2   30.60    2.20
 -22   0  -2   49.44    3.40
 -22   1   0   16.89    1.44
 -22  -1   0   15.23    1.33
  22   1   0   12.75    1.26
  22  -1   0   13.24    1.30
 -22   1  -1   27.16    2.00
  22   1   1   17.87    1.56
 -22  -1   1   26.21    2.01
  22  -1  -1   19.05    1.53
  22  -1   1   21.22    1.69
 -22   1   1   25.29    1.99
 -22  -1  -1   25.68    2.00
  22   1  -1   19.90    1.64
 -22   1  -2    6.09    0.68
 -22  -1   2    6.08    0.74
  22  -1  -2    4.07    0.59
 -22   1   2    4.60    0.70
  22   1  -2    5.06    0.59
 -22  -1  -2    5.25    0.69
  22  -2   0   35.81    2.75
 -22  -2   0   41.13    2.95
  22   2   0   36.65    2.74
 -22  -2   0   34.61    3.27
 -22   2   0   44.77    2.96
 -22   2  -1    5.82    0.83
  22   2   1    4.81    0.77
 -22  -2   1    6.64    0.85
  22  -2  -1    3.86    0.66
 -22   2   1    5.34    0.81
  22  -2   1    6.10    0.86
  22   2  -1    5.09    0.81
 -22  -2  -1    7.13    0.89
 -22  -2   2   10.94    0.99
 -22   2  -2    9.95    0.96
  22  -2  -2    7.29    0.63
 -22  -2  -2   11.79    1.00
 -22   2   2   12.00    1.02
  22   2  -2    5.15    0.57
  22  -3   0    1.01    0.53
 -22  -3   0    2.87    0.60
 -22  -3   0    1.26    0.54
  22   3   0    1.34    0.49
 -22   3   0    1.06    0.49
 -22  -3   0    0.66    0.42
 -22  -3   1    3.42    0.61
 -22   3  -1    3.77    0.61
  22   3   1    3.10    0.55
  22  -3  -1    4.11    0.60
 -22   3   1    2.85    0.63
  22   3  -1    3.09    0.67
  22  -3   1    3.94    0.69
 -22  -3  -1    3.28    0.63
  22  -3  -2    1.28    0.38
 -22  -3   2    1.69    0.49
 -22   3  -2    1.69    0.42
 -22   3  -2    0.99    0.64
 -22   3   2    2.92    0.53
  22   3  -2    0.87    0.29
 -22  -3  -2    1.99    0.47
 -22  -4   0    0.47    0.59
  22   4   0   -0.10    0.47
 -22  -4   0    0.37    0.40
  22  -4   0    0.63    0.58
 -22   4   0    0.17    0.45
 -22  -4   1    0.84    0.45
 -22  -4   1    0.87    0.47
  22  -4  -1    0.39    0.40
 -22   4  -1    0.41    0.43
  22  -4   1    0.61    0.47
  22   4  -1    0.94    0.49
 -22   4   1    0.79    0.49
 -22   4  -2    5.84    0.78
  22  -4  -2    5.44    0.61
 -22  -4   2    7.21    0.72
 -22   4   2    6.90    0.70
 -22  -4  -2    7.11    0.75
  22  -4   2    4.79    0.65
 -22   5   0    9.42    1.03
  22   5   0   10.67    1.05
  22  -5   0    8.09    1.04
 -22  -5   0   11.76    1.15
 -22  -5   0   11.40    1.02
 -22  -5   1   24.38    1.73
 -22  -5   1   19.75    1.73
 -22   5  -1   21.72    1.69
  22  -5  -1   16.01    1.43
  22  -5   1   20.80    1.63
  22   5  -1   18.42    1.53
 -22  -5   2    1.52    0.36
  22  -5  -2    1.42    0.36
  22   5  -2    1.16    0.38
 -22  -5  -2    1.91    0.48
  22  -5   2    1.50    0.39
 -22   5   2    0.99    0.33
  22  -6   0    9.76    1.11
 -22  -6   0   14.49    1.23
 -22   6   0   16.31    1.28
  22   6   0   11.64    1.00
 -22  -6   0   14.63    1.35
 -22  -6   1    4.23    0.58
 -22  -6   1    4.75    0.68
  22  -6  -1    2.57    0.44
 -22   6  -1    5.53    0.67
  22   6  -1    3.83    0.66
  22  -6   1    5.12    0.86
 -22   6   1    4.88    0.71
 -22  -6   2   15.02    1.17
  22  -6  -2   14.53    1.03
 -22  -6  -2   16.57    1.21
  22  -6   2   13.11    1.06
 -22   6   2   15.74    1.18
  22   6  -2   11.57    1.04
 -22  -7   0    0.12    0.29
  22   7   0    0.08    0.31
 -22   7   0   -0.20    0.38
 -22  -7   0   -0.19    0.37
  22  -7   0    0.00    0.60
 -22   7  -1   -0.14    0.33
 -22  -7   1    0.67    0.36
 -22  -7   1   -0.29    0.34
  22  -7  -1    0.40    0.37
 -22   7   1   -0.35    0.38
  22  -7   1    0.54    0.53
  22   7  -1    0.64    0.38
  22  -8   0    2.12    0.47
 -22  -8   0    6.06    0.66
 -22   8   0    6.43    0.73
 -22  -8   0    7.27    0.76
  22  -8  -1    1.22    0.37
 -22   8  -1    1.82    0.42
 -22  -8   1    1.83    0.37
 -22  -8   1    1.78    0.38
  22  -8   1    1.29    0.48
 -22   8   1    1.41    0.38
  22   8  -1    1.47    0.35
 -22   9   0    6.90    0.68
 -22  -9   0    6.87    0.70
 -22  -9   0    6.68    0.63
  23   0   0   -0.32    0.45
 -23   0   0    0.50    0.46
  23   0   1   -0.15    0.36
  23   0  -1    0.07    0.42
 -23   0  -1    0.32    0.43
 -23   0   1    0.31    0.43
 -23   0  -2   -0.22    0.31
  23   0  -2   -0.05    0.29
 -23   0   2   -0.30    0.34
  23   1   0    4.59    0.70
 -23   1   0    5.25    0.71
 -23  -1   0    5.25    0.73
  23  -1   0    3.03    0.64
 -23  -1   1    7.94    0.88
  23  -1  -1    4.19    0.64
 -23   1  -1    8.15    0.90
  23   1   1    6.05    0.87
 -23   1   1    7.46    0.87
  23  -1   1    5.98    0.89
  23   1  -1    5.49    0.81
 -23  -1  -1    7.20    0.89
 -23   1  -2   20.22    1.70
 -23  -1   2   26.19    1.76
  23  -1  -2   10.81    0.99
 -23  -1  -2   22.06    1.71
  23   1  -2   15.24    1.05
 -23   1   2   25.66    1.74
 -23   2   0    2.57    0.55
  23   2   0    2.42    0.64
 -23  -2   0    2.94    0.54
  23  -2   0    1.63    0.55
 -23  -2   1    7.89    0.86
  23  -2  -1    4.27    0.63
 -23   2  -1    7.04    0.86
  23   2   1    5.46    0.72
  23  -2   1    6.09    0.90
 -23   2   1    6.90    0.81
 -23  -2  -1    6.52    0.83
  23   2  -1    4.48    0.77
  23  -2  -2   -0.05    0.31
 -23  -2   2    0.05    0.37
 -23   2  -2    0.41    0.28
 -23   2  -2    0.31    0.34
  23   2  -2    0.24    0.25
 -23  -2  -2    0.07    0.31
 -23   2   2    0.07    0.35
  23   3   0    7.61    0.98
  23  -3   0    7.03    0.95
 -23   3   0    9.25    0.94
 -23  -3   0    8.18    0.90
 -23  -3   0    9.04    1.05
 -23   3  -1    0.05    0.41
  23  -3  -1    0.28    0.37
 -23  -3   1    0.47    0.44
  23   3   1    0.14    0.48
  23   3  -1    0.38    0.53
 -23   3   1    0.56    0.40
 -23  -3  -1    0.04    0.46
  23  -3   1    0.06    0.52
 -23  -3   2   23.83    1.74
 -23   3   2   23.54    1.73
  23   3  -2   11.63    0.92
 -23  -3  -2   23.98    1.76
  23  -4   0    1.57    0.52
  23   4   0    2.31    0.57
 -23  -4   0    2.61    0.57
 -23  -4   0    2.03    0.46
 -23   4   0    2.01    0.52
  23  -4  -1    2.33    0.48
 -23   4  -1    4.09    0.61
 -23  -4   1    5.31    0.71
 -23   4   1    2.80    0.56
  23  -4   1    5.43    0.84
 -23  -4  -1    4.14    0.62
  23   4  -1    2.97    0.56
  23  -4  -2    0.72    0.32
 -23  -4   2    0.65    0.31
 -23   4   2    0.05    0.29
 -23  -4  -2    0.18    0.29
 -23   5   0    2.16    0.49
  23  -5   0    1.71    0.51
 -23  -5   0    1.80    0.43
  23   5   0    1.85    0.49
 -23  -5   0    1.81    0.53
 -23   5  -1    5.15    0.66
 -23  -5   1    5.39    0.70
 -23  -5   1    5.08    0.69
  23  -5  -1    3.77    0.57
  23  -5   1    3.08    0.63
 -23  -5  -1    3.53    0.65
  23   5  -1    4.17    0.66
 -23  -5   2    1.13    0.30
  23  -5  -2    0.80    0.29
 -23  -5  -2    0.99    0.33
  23   5  -2    0.88    0.37
 -23   5   2    0.62    0.27
  23  -6   0    0.37    0.41
  23   6   0    0.67    0.36
 -23  -6   0    1.24    0.46
 -23  -6   0    1.06    0.36
 -23   6   0    1.03    0.42
  23  -6  -1    6.51    0.73
 -23  -6   1    8.51    0.88
 -23   6  -1    9.10    0.85
 -23  -6   1   10.18    0.88
  23   6  -1    7.57    0.79
  23  -6   1    8.71    0.96
 -23  -6  -1    8.97    0.85
  23  -7   0   23.46    1.97
  23   7   0   23.90    1.72
 -23  -7   0   31.48    2.33
 -23  -7   0   29.99    2.25
 -23   7   0   34.33    2.29
 -23  -7   1    3.12    0.45
  23  -7  -1    1.26    0.30
 -23  -7   1    3.12    0.43
 -23   7  -1    2.15    0.40
  23   7  -1    2.17    0.44
  23  -7   1    1.92    0.42
 -23  -8   0    0.10    0.24
 -23   8   0   -0.61    0.30
 -23  -8   0    0.34    0.32
 -23  -8   1   30.14    2.20
  23  -8  -1   20.49    1.60
  23   8  -1   24.19    1.70
  23  -8   1   22.29    1.68
  24   0   0   32.74    2.47
 -24   0   0   32.80    2.39
 -24   0   1   83.13    5.60
  24   0   1   61.73    4.26
  24   0  -1   60.56    4.32
 -24   0  -1   81.18    5.60
 -24   0  -2   55.04    3.98
  24   0  -2   47.24    3.24
 -24   0   2   62.12    4.00
  24   1   0    1.01    0.48
 -24  -1   0    0.80    0.43
 -24   1   0    1.08    0.45
  24  -1   0    0.46    0.59
  24   1   1   13.33    1.16
 -24  -1   1   17.37    1.42
 -24   1  -1   19.50    1.44
  24  -1  -1   13.49    1.29
  24   1  -1   12.99    1.23
 -24   1   1   15.84    1.39
  24  -1   1   14.10    1.26
 -24  -1  -1   17.13    1.42
  24  -1  -2    9.48    0.79
 -24  -1   2   12.52    0.98
 -24   1  -2   10.35    0.92
 -24   1   2   13.24    0.98
 -24  -1  -2   10.82    0.94
  24   1  -2    8.94    0.76
 -24   2   0    7.60    0.84
  24   2   0    6.56    0.86
  24  -2   0    6.79    0.89
 -24  -2   0    7.73    0.87
  24   2   1    7.17    0.74
 -24  -2   1   10.44    0.99
 -24   2  -1   10.35    1.00
  24  -2  -1    5.16    0.69
  24   2  -1    7.48    0.94
  24  -2   1    8.82    0.95
 -24   2   1   10.85    1.03
 -24  -2  -1   10.48    1.00
  24  -2  -2    2.40    0.39
 -24   2  -2    2.13    0.38
 -24  -2   2    2.19    0.40
  24   2  -2    2.46    0.35
 -24  -2  -2    2.75    0.39
 -24   2   2    2.43    0.38
  24  -3   0   23.01    1.98
 -24   3   0   28.26    2.09
  24   3   0   26.32    1.93
 -24  -3   0   28.15    2.41
 -24   3  -1    4.65    0.62
  24  -3  -1    3.03    0.47
 -24  -3   1    2.48    0.50
 -24   3   1    2.31    0.44
 -24  -3  -1    3.38    0.51
  24   3  -1    3.07    0.54
  24  -3   1    2.51    0.51
  24  -3  -2    0.29    0.27
 -24  -3   2    0.76    0.31
 -24   3   2    0.24    0.26
 -24  -3  -2    0.21    0.26
  24  -4   0   26.89    2.17
 -24   4   0   36.93    2.54
 -24  -4   0   33.91    2.52
  24   4   0   30.12    2.16
 -24  -4   1    6.58    0.72
 -24   4  -1    5.02    0.69
  24  -4  -1    3.99    0.55
  24   4  -1    3.68    0.63
 -24  -4  -1    5.93    0.70
  24  -4   1    4.81    0.78
 -24  -4   2    8.10    0.69
  24  -4  -2    6.69    0.62
 -24  -4  -2    7.63    0.68
 -24   4   2    7.52    0.66
  24  -5   0    0.28    0.41
 -24   5   0    0.41    0.37
  24   5   0    0.32    0.37
 -24  -5   0    0.59    0.33
  24  -5  -1    7.18    0.73
 -24  -5   1    9.29    0.87
 -24   5  -1    9.84    0.86
  24   5  -1    8.10    0.79
 -24  -5  -1    9.20    0.86
  24  -5   1    8.32    0.85
  24   6   0    1.81    0.38
 -24   6   0    1.30    0.41
 -24  -6   0    2.57    0.43
  24  -6   0    1.61    0.43
 -24  -6   1    0.70    0.31
 -24   6  -1    0.40    0.31
  24  -6  -1    0.48    0.31
 -24  -6  -1    0.91    0.39
  24  -6   1    0.98    0.38
  24   6  -1    0.47    0.33
 -24  -7   0    1.53    0.35
 -24   7   0    1.27    0.38
 -24  -7   1    0.56    0.26
  24  -7  -1    0.33    0.34
 -24   7  -1    0.77    0.26
  24   7  -1    0.55    0.23
  24  -7   1    0.18    0.36
  25   0   0    0.07    0.42
 -25   0   0   -0.21    0.36
 -25   0  -1    0.01    0.38
  25   0   1    0.09    0.37
 -25   0   1   -0.18    0.44
  25   0  -1   -0.12    0.36
 -25   0   2   -0.21    0.26
 -25   0  -2   -0.08    0.34
  25   0  -2    0.10    0.23
  25   1   0   25.65    2.06
 -25   1   0   27.19    1.99
 -25  -1   0   27.03    1.98
  25  -1   0   26.94    2.07
  25  -1  -1   10.63    1.17
 -25  -1   1   13.90    1.15
 -25   1  -1   15.15    1.19
  25   1   1   11.37    1.02
 -25  -1  -1   14.21    1.18
  25  -1   1   13.25    1.11
 -25   1   1   13.02    1.14
  25   1  -1   12.34    1.17
  25  -1  -2    4.94    0.53
 -25  -1   2    8.97    0.74
 -25   1   2    8.41    0.73
 -25   2   0    0.39    0.37
  25  -2   0   -0.30    0.38
  25   2   0    0.24    0.45
 -25  -2   0    0.09    0.37
 -25   2  -1   21.08    1.52
 -25  -2   1   21.59    1.52
  25  -2   1   17.97    1.39
 -25   2   1   19.45    1.48
  25   2  -1   15.34    1.36
 -25  -2  -1   17.19    1.50
  25  -2  -2    0.51    0.30
 -25  -2   2    0.39    0.26
 -25   2   2    0.33    0.38
 -25   3   0   30.04    2.17
  25  -3   0   25.78    2.07
  25   3   0   28.72    2.05
 -25   3  -1    3.07    0.47
  25  -3  -1    2.10    0.39
 -25  -3   1    2.79    0.45
  25   3  -1    3.01    0.50
  25  -3   1    2.34    0.44
 -25  -3  -1    2.96    0.47
  25  -4   0    2.24    0.49
 -25  -4   0    2.11    0.57
 -25   4   0    4.09    0.57
  25   4   0    2.91    0.52
  25  -4  -1    3.04    0.46
 -25  -4   1    3.96    0.55
 -25   4  -1    4.21    0.55
  25   4  -1    3.30    0.54
  25  -4   1    3.96    0.68
 -25  -4  -1    3.99    0.54
 -25  -5   0    1.79    0.35
  25   5   0    1.91    0.42
  25  -5   0    1.09    0.39
 -25   5   0    2.44    0.43
  25  -5  -1    1.34    0.32
 -25  -5   1    2.33    0.36
 -25   5  -1    1.89    0.37
  25  -5   1    2.24    0.46
  25   5  -1    1.43    0.39
 -25  -5  -1    1.95    0.35
 -25   6   0    2.59    0.46
  25   6   0    2.14    0.36
  25  -6   0    2.01    0.47
 -25  -6   0    2.63    0.40
 -25  -6   1   14.47    1.17
  25  -6   1   14.43    1.23
  25   6  -1   14.44    1.15
 -26   0   0   11.80    0.98
  26   0   0   12.24    1.17
 -26   0  -1   19.70    1.44
  26   0   1   16.79    1.25
  26   0  -1   14.48    1.34
 -26   0   1   18.02    1.43
 -26  -1   0    3.45    0.55
 -26   1   0    5.01    0.64
  26  -1   0    3.74    0.64
  26   1   0    3.71    0.61
 -26   1  -1    6.93    0.72
  26  -1  -1    4.93    0.70
 -26  -1   1    7.48    0.72
  26   1  -1    6.07    0.78
 -26  -1  -1    7.42    0.73
 -26   1   1    7.09    0.67
  26  -1   1    6.81    0.72
  26   2   0    2.27    0.53
 -26   2   0    2.40    0.43
  26  -2   0    2.16    0.48
 -26  -2   1    0.26    0.28
 -26   2  -1    0.40    0.31
  26  -2  -1    0.38    0.37
  26  -2   1    0.05    0.31
 -26  -2  -1    0.18    0.33
  26   2  -1    0.00    0.30
  26   3   0    5.28    0.72
 -26   3   0    4.91    0.66
  26  -3   0    5.12    0.78
 -26   3  -1    0.73    0.32
 -26  -3   1    0.60    0.34
  26  -3   1    0.43    0.34
  26   3  -1    0.75    0.38
 -26  -3  -1    1.18    0.32
  26   4   0    1.67    0.37
  26  -4   0    0.86    0.37
 -26   4   0    1.39    0.36
 -26  -4   1    0.67    0.26
 -26   4  -1    0.90    0.35
  26  -4   1    0.91    0.36
 -26  -4  -1    1.19    0.33
  26   4  -1    0.72    0.33
  26   5   0    4.17    0.56
 -26   5   0    4.28    0.52
  26  -5   0    3.24    0.54
  27   0   0    0.07    0.36
 -27   0   0    0.09    0.26
 -27   0  -1    0.12    0.27
  27   0  -1    0.29    0.37
  27   1   0    2.15    0.44
 -27   1   0    1.99    0.34
  27  -1   0    2.02    0.47
 -27   1  -1    1.74    0.34
  27   1  -1    1.05    0.32
 -27  -1  -1    1.75    0.34
 -27   2   0   -0.05    0.31
  27  -2   0   -0.01    0.30
  27   2   0    0.12    0.31
 -27   2  -1   15.76    1.13
 -27  -2  -1   14.22    1.12
  27   2  -1   13.39    1.18
 -27   3   0    5.72    0.60
  27  -3   0    5.50    0.63
  27   3   0    5.31    0.60
  28   0   0   32.46    2.35
   0   0   0    0.00    0.00
  -2  -7   4    4.44    0.66
   2  -7   4    5.59    0.59
   2  -7   4    4.75    0.69
   2  -7   4    6.16    0.64
;
_shelx_hkl_checksum     83487
_shelx_res_file
;
TITL TCD1770 in Pna2(1)
    tcd1770.res
    created by SHELXL-2018/3 at 09:20:34 on 30-Jun-2021
CELL 1.54178 23.0774 12.5622 3.8498 90 90 90
ZERR 4 0.0011 0.0005 0.0002 0 0 0
LATT -1
SYMM -X,-Y,0.5+Z
SYMM 0.5+X,0.5-Y,+Z
SYMM 0.5-X,0.5+Y,0.5+Z
SFAC C H N O S
UNIT 48 32 8 12 4
L.S. 12
PLAN  10
SIZE 0.37 0.05 0.04
TEMP -173(2)
CONF
BOND $H
list 4
MORE -1
fmap 2
acta
REM <olex2.extras>
REM <HklSrc "%.\\TCD1770.hkl">
REM </olex2.extras>
WGHT    0.076700    0.617800
FVAR       0.26882
C2    1    0.368185    0.835177    0.552138    11.00000    0.02614    0.03175 =
         0.03344    0.00192    0.00087    0.00163
AFIX  43
H2    2    0.330987    0.825272    0.451494    11.00000   -1.20000
AFIX   0
C3    1    0.381366    0.934004    0.688785    11.00000    0.03613    0.02419 =
         0.03150    0.00347    0.00599    0.00767
AFIX  43
H3    2    0.354398    0.990981    0.674849    11.00000   -1.20000
AFIX   0
C4    1    0.434735    0.948123    0.846401    11.00000    0.03790    0.01913 =
         0.02766   -0.00044    0.00444    0.00141
AFIX  43
H4    2    0.444798    1.014804    0.945957    11.00000   -1.20000
AFIX   0
C5    1    0.473436    0.863197    0.856885    11.00000    0.02983    0.02100 =
         0.02678    0.00003    0.00073   -0.00189
AFIX  43
H5    2    0.510275    0.869893    0.964831    11.00000   -1.20000
AFIX   0
C6    1    0.456193    0.768552    0.703939    11.00000    0.02714    0.01683 =
         0.02796    0.00247    0.00297   -0.00014
C8    1    0.567554    0.701394    0.534687    11.00000    0.02700    0.01938 =
         0.02850    0.00085   -0.00226   -0.00378
C10   1    0.613663    0.618385    0.495519    11.00000    0.02939    0.01612 =
         0.02292    0.00059   -0.00419   -0.00206
C11   1    0.606072    0.513998    0.612121    11.00000    0.02682    0.01868 =
         0.02587    0.00113   -0.00124   -0.00353
AFIX  43
H11   2    0.571383    0.494357    0.728517    11.00000   -1.20000
AFIX   0
C12   1    0.649355    0.438972    0.557508    11.00000    0.03028    0.01541 =
         0.02941    0.00308   -0.00409   -0.00329
AFIX  43
H12   2    0.644736    0.367567    0.633914    11.00000   -1.20000
AFIX   0
C13   1    0.698833    0.470616    0.390734    11.00000    0.02679    0.01891 =
         0.02888    0.00073   -0.00408    0.00196
C14   1    0.708168    0.574192    0.274492    11.00000    0.02586    0.02095 =
         0.02852   -0.00074   -0.00033   -0.00596
AFIX  43
H14   2    0.743200    0.593441    0.161129    11.00000   -1.20000
AFIX   0
C15   1    0.664556    0.648315    0.329906    11.00000    0.02852    0.01705 =
         0.02767    0.00149   -0.00450   -0.00243
AFIX  43
H15   2    0.669537    0.719721    0.254326    11.00000   -1.20000
AFIX   0
N1    3    0.405118    0.752076    0.553609    11.00000    0.03080    0.02163 =
         0.02697    0.00069    0.00150   -0.00261
N16   3    0.744304    0.390140    0.321186    11.00000    0.02788    0.02295 =
         0.03260   -0.00243   -0.00302    0.00031
O9    4    0.574572    0.792888    0.445484    11.00000    0.03432    0.01639 =
         0.03711    0.00552    0.00161   -0.00242
O17   4    0.737403    0.300893    0.446742    11.00000    0.03759    0.01916 =
         0.05708    0.00714   -0.00162    0.00384
O18   4    0.785785    0.415292    0.144780    11.00000    0.03368    0.03103 =
         0.07001    0.00339    0.01449    0.00422
S1    5    0.501050    0.652659    0.715461    11.00000    0.02659    0.01472 =
         0.03103    0.00064    0.00254   -0.00165
HKLF 4
REM  TCD1770 in Pna2(1)
REM wR2 = 0.121485, GooF = S = 1.03526, Restrained GooF = 1.03496 for all data
REM R1 = 0.043438 for 1759 Fo > 4sig(Fo) and 0.045710 for all 1870 data
REM 163 parameters refined using 1 restraints
END
WGHT      0.0767      0.6178
REM Highest difference peak  0.451,  deepest hole -0.261,  1-sigma level  0.066
Q1    1   0.5327  0.6703  0.5602  11.00000  0.05    0.45
Q2    1   0.5393  0.6644  0.7393  11.00000  0.05    0.37
Q3    1   0.4201  0.7440  0.7916  11.00000  0.05    0.29
Q4    1   0.6807  0.4545  0.5789  11.00000  0.05    0.28
Q5    1   0.5224  0.6451  0.9493  11.00000  0.05    0.27
Q6    1   0.4610  0.6599  0.6922  11.00000  0.05    0.27
Q7    1   0.4977  0.7018  0.2254  11.00000  0.05    0.27
Q8    1   0.6290  0.6200  0.2590  11.00000  0.05    0.27
Q9    1   0.5890  0.6474  0.5162  11.00000  0.05    0.25
Q10   1   0.4783  0.6559  0.9459  11.00000  0.05    0.23
;
_shelx_res_checksum     23388
_iucr_refine_instructions_details
;
TITL TCD1770 in Pna2(1)
    tcd1770.res
    created by SHELXL-2018/3 at 09:20:34 on 30-Jun-2021
CELL 1.54178 23.0774 12.5622 3.8498 90 90 90
ZERR 4 0.0011 0.0005 0.0002 0 0 0
LATT -1
SYMM -X,-Y,0.5+Z
SYMM 0.5+X,0.5-Y,+Z
SYMM 0.5-X,0.5+Y,0.5+Z
SFAC C H N O S
UNIT 48 32 8 12 4
L.S. 12
PLAN  10
SIZE 0.37 0.05 0.04
TEMP -173(2)
CONF
BOND $H
list 4
MORE -1
fmap 2
acta
REM <olex2.extras>
REM <HklSrc "%.\\TCD1770.hkl">
REM </olex2.extras>
WGHT    0.076700    0.617800
FVAR       0.26882
C2    1    0.368185    0.835177    0.552138    11.00000    0.02614    0.03175 =
         0.03344    0.00192    0.00087    0.00163
AFIX  43
H2    2    0.330987    0.825272    0.451494    11.00000   -1.20000
AFIX   0
C3    1    0.381366    0.934004    0.688785    11.00000    0.03613    0.02419 =
         0.03150    0.00347    0.00599    0.00767
AFIX  43
H3    2    0.354398    0.990981    0.674849    11.00000   -1.20000
AFIX   0
C4    1    0.434735    0.948123    0.846401    11.00000    0.03790    0.01913 =
         0.02766   -0.00044    0.00444    0.00141
AFIX  43
H4    2    0.444798    1.014804    0.945957    11.00000   -1.20000
AFIX   0
C5    1    0.473436    0.863197    0.856885    11.00000    0.02983    0.02100 =
         0.02678    0.00003    0.00073   -0.00189
AFIX  43
H5    2    0.510275    0.869893    0.964831    11.00000   -1.20000
AFIX   0
C6    1    0.456193    0.768552    0.703939    11.00000    0.02714    0.01683 =
         0.02796    0.00247    0.00297   -0.00014
C8    1    0.567554    0.701394    0.534687    11.00000    0.02700    0.01938 =
         0.02850    0.00085   -0.00226   -0.00378
C10   1    0.613663    0.618385    0.495519    11.00000    0.02939    0.01612 =
         0.02292    0.00059   -0.00419   -0.00206
C11   1    0.606072    0.513998    0.612121    11.00000    0.02682    0.01868 =
         0.02587    0.00113   -0.00124   -0.00353
AFIX  43
H11   2    0.571383    0.494357    0.728517    11.00000   -1.20000
AFIX   0
C12   1    0.649355    0.438972    0.557508    11.00000    0.03028    0.01541 =
         0.02941    0.00308   -0.00409   -0.00329
AFIX  43
H12   2    0.644736    0.367567    0.633914    11.00000   -1.20000
AFIX   0
C13   1    0.698833    0.470616    0.390734    11.00000    0.02679    0.01891 =
         0.02888    0.00073   -0.00408    0.00196
C14   1    0.708168    0.574192    0.274492    11.00000    0.02586    0.02095 =
         0.02852   -0.00074   -0.00033   -0.00596
AFIX  43
H14   2    0.743200    0.593441    0.161129    11.00000   -1.20000
AFIX   0
C15   1    0.664556    0.648315    0.329906    11.00000    0.02852    0.01705 =
         0.02767    0.00149   -0.00450   -0.00243
AFIX  43
H15   2    0.669537    0.719721    0.254326    11.00000   -1.20000
AFIX   0
N1    3    0.405118    0.752076    0.553609    11.00000    0.03080    0.02163 =
         0.02697    0.00069    0.00150   -0.00261
N16   3    0.744304    0.390140    0.321186    11.00000    0.02788    0.02295 =
         0.03260   -0.00243   -0.00302    0.00031
O9    4    0.574572    0.792888    0.445484    11.00000    0.03432    0.01639 =
         0.03711    0.00552    0.00161   -0.00242
O17   4    0.737403    0.300893    0.446742    11.00000    0.03759    0.01916 =
         0.05708    0.00714   -0.00162    0.00384
O18   4    0.785785    0.415292    0.144780    11.00000    0.03368    0.03103 =
         0.07001    0.00339    0.01449    0.00422
S1    5    0.501050    0.652659    0.715461    11.00000    0.02659    0.01472 =
         0.03103    0.00064    0.00254   -0.00165
HKLF 4
REM  TCD1770 in Pna2(1)
REM wR2 = 0.121485, GooF = S = 1.03526, Restrained GooF = 1.03496 for all data
REM R1 = 0.043438 for 1759 Fo > 4sig(Fo) and 0.045710 for all 1870 data
REM 163 parameters refined using 1 restraints
END
WGHT      0.0767      0.6178
REM Highest difference peak  0.451,  deepest hole -0.261,  1-sigma level  0.066
Q1    1   0.5327  0.6703  0.5602  11.00000  0.05    0.45
Q2    1   0.5393  0.6644  0.7393  11.00000  0.05    0.37
Q3    1   0.4201  0.7440  0.7916  11.00000  0.05    0.29
Q4    1   0.6807  0.4545  0.5789  11.00000  0.05    0.28
Q5    1   0.5224  0.6451  0.9493  11.00000  0.05    0.27
Q6    1   0.4610  0.6599  0.6922  11.00000  0.05    0.27
Q7    1   0.4977  0.7018  0.2254  11.00000  0.05    0.27
Q8    1   0.6290  0.6200  0.2590  11.00000  0.05    0.27
Q9    1   0.5890  0.6474  0.5162  11.00000  0.05    0.25
Q10   1   0.4783  0.6559  0.9459  11.00000  0.05    0.23
  REM The information below was added by Olex2.
  REM
  REM R1 = 0.043438 for 1759 Fo > 4sig(Fo) and 0.045710 for all 9088 data
  REM 163 parameters refined using n/a restraints
  REM Highest difference peak 0.45, deepest hole -0.26
  REM Mean Shift 0, Max Shift 0.000.
  REM +++ Tabular Listing of Refinement Information +++
  REM R1_all = 0.045710
  REM R1_gt = 0.043438
  REM wR_ref = 0.121485
  REM GOOF = 1.03526
  REM Shift_max = 0.000
  REM Shift_mean = 0
  REM Reflections_all = 9088
  REM Reflections_gt = 1759
  REM Parameters = 163
  REM Hole = -0.26
  REM Peak = 0.45
  REM Flack = 0.02(3)
;
data_2
_audit_creation_method
;
Olex2 1.5
(compiled 2022.04.07 svn.rca3783a0 for OlexSys, GUI svn.r6498)
;
_chemical_name_systematic
;
<i>S</i>-(Pyridin-2-yl) 4-methylbenzothioate
;
_chemical_name_common     ?
_chemical_formula_moiety     'C13 H11 N O S'
_chemical_formula_sum     'C13 H11 N O S'
_chemical_formula_iupac     'C13 H11 N O S'
_chemical_formula_weight     229.29
_chemical_melting_point     ?
_space_group_crystal_system     triclinic
_space_group_name_H-M_alt     'P -1'
_space_group_name_Hall     '-P 1'
loop_
    _space_group_symop_operation_xyz
    'x, y, z'
    '-x, -y, -z'
_cell_length_a     7.1775(2)
_cell_length_b     9.1492(3)
_cell_length_c     9.2832(3)
_cell_angle_alpha     101.2966(14)
_cell_angle_beta     108.4632(13)
_cell_angle_gamma     92.5673(14)
_cell_volume     563.28(3)
_cell_formula_units_Z     2
_cell_measurement_reflns_used     5814
_cell_measurement_theta_min     4.962
_cell_measurement_theta_max     70.05
_cell_measurement_temperature     100(2)
_exptl_crystal_description     plate
_exptl_crystal_colour     'clear colourless'
_exptl_crystal_size_max     0.387
_exptl_crystal_size_mid     0.221
_exptl_crystal_size_min     0.092
_exptl_crystal_density_diffrn     1.352
_exptl_crystal_density_meas     ?
_exptl_crystal_density_method     'not measured'
_exptl_crystal_F_000     240
loop_
    _exptl_crystal_face_index_h
    _exptl_crystal_face_index_k
    _exptl_crystal_face_index_l
    _exptl_crystal_face_perp_dist
    -2.00 2.00 1.00 0.0700
    2.00 -2.00 -1.00 0.0930
    1.00 0.00 0.00 0.0780
    0.00 0.00 1.00 0.0030
    0.00 0.00 -1.00 0.0220
    1.00 5.00 -1.00 0.0350
    -1.00 -6.00 1.00 0.0400
    -1.00 -1.00 3.00 0.0360
    -3.00 -2.00 1.00 0.0740
_exptl_absorpt_coefficient_mu     2.352
_exptl_absorpt_correction_type     multi-scan
_exptl_absorpt_process_details
;
(SADABS; Krause <i>et al.</i>,  2015)
;
_exptl_absorpt_correction_T_min     0.6410
_exptl_absorpt_correction_T_max     0.7533
_diffrn_ambient_temperature     100(2)
_diffrn_source     'microfocus sealed X-ray tube'
_diffrn_source_power     0.29275800000000E-1
_diffrn_source_voltage     49.62
_diffrn_source_current     0.59
_diffrn_radiation_type     'Cu K\a'
_diffrn_radiation_wavelength     1.54178
_diffrn_radiation_monochromator     'mirror optics'
_diffrn_measurement_device_type     'Bruker APEXII Kappa Duo'
_diffrn_measurement_device     'Kappa diffractometer'
_diffrn_measurement_method     '\w and \f scans'
_diffrn_detector     'CCD area detector'
_diffrn_detector_area_resol_mean     8.33
_diffrn_reflns_number     7937
_diffrn_reflns_av_R_equivalents     0.0355
_diffrn_reflns_av_unetI/netI     0.0299
_diffrn_reflns_theta_min     4.962
_diffrn_reflns_theta_max     70.044
_diffrn_reflns_theta_full     67.679
_diffrn_measured_fraction_theta_max     0.986
_diffrn_measured_fraction_theta_full     0.997
_diffrn_reflns_limit_h_min     -8
_diffrn_reflns_limit_h_max     8
_diffrn_reflns_limit_k_min     -10
_diffrn_reflns_limit_k_max     10
_diffrn_reflns_limit_l_min     -11
_diffrn_reflns_limit_l_max     11
_diffrn_standards_number     .
_diffrn_radiation_probe     x-ray
_refine_special_details     ?
_reflns_number_total     2106
_reflns_number_gt     1958
_reflns_threshold_expression     'I > 2\s(I)'
_refine_ls_structure_factor_coef     Fsqd
_refine_ls_matrix_type     full
_refine_ls_R_factor_all     0.0436
_refine_ls_R_factor_gt     0.0419
_refine_ls_wR_factor_gt     0.1232
_refine_ls_wR_factor_ref     0.1260
_refine_ls_goodness_of_fit_ref     1.122
_refine_ls_restrained_S_all     1.122
_refine_ls_number_reflns     2106
_refine_ls_number_parameters     146
_refine_ls_number_restraints     0
_refine_ls_hydrogen_treatment     constr
_refine_ls_weighting_scheme     calc
_refine_ls_weighting_details
              'w=1/[\s^2^(Fo^2^)+(0.0776P)^2^+0.2152P] where P=(Fo^2^+2Fc^2^)/3'
_atom_sites_solution_hydrogens     geom
_atom_sites_solution_primary     dual
_atom_sites_solution_secondary     ?
_refine_ls_shift/su_max     0.001
_refine_ls_shift/su_mean     0.000
_refine_diff_density_max     0.325
_refine_diff_density_min     -0.268
_refine_ls_extinction_method     none
_refine_ls_extinction_coef     .
loop_
    _atom_type_symbol
    _atom_type_description
    _atom_type_scat_dispersion_real
    _atom_type_scat_dispersion_imag
    _atom_type_scat_source
    'C' 'C' 0.0181 0.0091
                         'International Tables Vol C Tables 4.2.6.8 and 6.1.1.4'
    'H' 'H' 0.0000 0.0000
                         'International Tables Vol C Tables 4.2.6.8 and 6.1.1.4'
    'N' 'N' 0.0311 0.0180
                         'International Tables Vol C Tables 4.2.6.8 and 6.1.1.4'
    'O' 'O' 0.0492 0.0322
                         'International Tables Vol C Tables 4.2.6.8 and 6.1.1.4'
    'S' 'S' 0.3331 0.5567
                         'International Tables Vol C Tables 4.2.6.8 and 6.1.1.4'
_computing_data_collection
;
APEX4 (Bruker, 2021)
;
_computing_cell_refinement
;
SAINT (Bruker, 2016)
;
_computing_data_reduction
;
SAINT (Bruker, 2016)
;
_computing_structure_solution
;
<i>SHELXT</i> (Sheldrick, 2015a)
;
_computing_structure_refinement
;
SHELXL (Sheldrick, 2015b)
;
_computing_molecular_graphics
;
Olex2 (Dolomanov <i>et al.</i>,  2009)
;
_computing_publication_material
;
Olex2 (Dolomanov <i>et al.</i>,  2009)
;
loop_
    _atom_site_type_symbol
    _atom_site_label
    _atom_site_fract_x
    _atom_site_fract_y
    _atom_site_fract_z
    _atom_site_U_iso_or_equiv
    _atom_site_adp_type
    _atom_site_calc_flag
    _atom_site_occupancy
    _atom_site_disorder_assembly
    _atom_site_disorder_group
    S S1 0.49730(6) 0.81629(5) 0.54572(5) 0.02575(19) Uani d 1 . .
    N N1 0.1173(2) 0.85006(17) 0.44707(17) 0.0239(3) Uani d 1 . .
    C C2 -0.0761(3) 0.8008(2) 0.3793(2) 0.0250(4) Uani d 1 . .
    H H2 -0.167830 0.872979 0.368508 0.030 Uiso calc 1 . .
    C C3 -0.1488(3) 0.6502(2) 0.3242(2) 0.0245(4) Uani d 1 . .
    H H3 -0.286999 0.620400 0.278163 0.029 Uiso calc 1 . .
    C C4 -0.0162(3) 0.5439(2) 0.3376(2) 0.0241(4) Uani d 1 . .
    H H4 -0.061528 0.439922 0.300499 0.029 Uiso calc 1 . .
    C C5 0.1838(3) 0.5928(2) 0.4062(2) 0.0237(4) Uani d 1 . .
    H H5 0.279047 0.523231 0.416127 0.028 Uiso calc 1 . .
    C C6 0.2416(3) 0.7455(2) 0.4599(2) 0.0219(4) Uani d 1 . .
    C C8 0.5659(3) 0.73280(19) 0.7124(2) 0.0216(4) Uani d 1 . .
    O O9 0.44856(19) 0.65460(16) 0.74143(15) 0.0294(3) Uani d 1 . .
    C C10 0.7791(3) 0.76691(19) 0.8087(2) 0.0218(4) Uani d 1 . .
    C C11 0.8476(3) 0.6978(2) 0.9337(2) 0.0241(4) Uani d 1 . .
    H H11 0.757864 0.634654 0.957347 0.029 Uiso calc 1 . .
    C C12 1.0455(3) 0.7206(2) 1.0234(2) 0.0250(4) Uani d 1 . .
    H H12 1.090277 0.672879 1.108358 0.030 Uiso calc 1 . .
    C C13 1.1805(3) 0.8126(2) 0.9914(2) 0.0247(4) Uani d 1 . .
    C C14 1.1111(3) 0.8823(2) 0.8667(2) 0.0255(4) Uani d 1 . .
    H H14 1.201135 0.945560 0.843497 0.031 Uiso calc 1 . .
    C C15 0.9125(3) 0.8605(2) 0.7760(2) 0.0229(4) Uani d 1 . .
    H H15 0.867412 0.909236 0.691895 0.028 Uiso calc 1 . .
    C C16 1.3959(3) 0.8344(2) 1.0883(2) 0.0313(5) Uani d 1 . .
    H H16A 1.433901 0.939493 1.144431 0.047 Uiso calc 1 . .
    H H16B 1.475338 0.808356 1.020416 0.047 Uiso calc 1 . .
    H H16C 1.418740 0.769623 1.163247 0.047 Uiso calc 1 . .
loop_
    _atom_site_aniso_label
    _atom_site_aniso_U_11
    _atom_site_aniso_U_22
    _atom_site_aniso_U_33
    _atom_site_aniso_U_12
    _atom_site_aniso_U_13
    _atom_site_aniso_U_23
    S1 0.0200(3) 0.0285(3) 0.0265(3) -0.00191(19) 0.00180(19) 0.0118(2)
    N1 0.0244(8) 0.0223(8) 0.0238(7) 0.0017(6) 0.0060(6) 0.0056(6)
    C2 0.0217(9) 0.0264(10) 0.0276(9) 0.0063(7) 0.0068(7) 0.0090(7)
    C3 0.0213(9) 0.0292(10) 0.0229(9) 0.0014(7) 0.0065(7) 0.0074(7)
    C4 0.0274(9) 0.0224(9) 0.0199(8) -0.0008(7) 0.0051(7) 0.0042(7)
    C5 0.0245(9) 0.0239(9) 0.0217(8) 0.0056(7) 0.0058(7) 0.0053(7)
    C6 0.0212(8) 0.0241(9) 0.0197(8) 0.0018(7) 0.0051(7) 0.0063(7)
    C8 0.0221(9) 0.0200(9) 0.0212(8) 0.0014(7) 0.0062(7) 0.0027(7)
    O9 0.0229(7) 0.0362(8) 0.0285(7) -0.0035(6) 0.0055(5) 0.0122(6)
    C10 0.0217(9) 0.0201(9) 0.0216(8) 0.0020(7) 0.0061(7) 0.0019(7)
    C11 0.0252(9) 0.0238(9) 0.0237(9) 0.0019(7) 0.0088(7) 0.0056(7)
    C12 0.0259(9) 0.0269(10) 0.0217(9) 0.0051(7) 0.0060(7) 0.0070(7)
    C13 0.0228(9) 0.0259(9) 0.0219(8) 0.0021(7) 0.0052(7) 0.0010(7)
    C14 0.0233(9) 0.0248(9) 0.0265(9) -0.0021(7) 0.0067(7) 0.0045(7)
    C15 0.0226(9) 0.0216(9) 0.0224(9) 0.0011(7) 0.0043(7) 0.0051(7)
    C16 0.0231(10) 0.0379(11) 0.0284(10) 0.0018(8) 0.0029(8) 0.0068(8)
_geom_special_details
;
 All esds (except the esd in the dihedral angle between two l.s. planes)
 are estimated using the full covariance matrix.  The cell esds are taken
 into account individually in the estimation of esds in distances, angles
 and torsion angles; correlations between esds in cell parameters are only
 used when they are defined by crystal symmetry.  An approximate (isotropic)
 treatment of cell esds is used for estimating esds involving l.s. planes.
;
loop_
    _geom_bond_atom_site_label_1
    _geom_bond_atom_site_label_2
    _geom_bond_site_symmetry_2
    _geom_bond_distance
    _geom_bond_publ_flag
    S1 C6 . 1.7853(18) ?
    S1 C8 . 1.7981(18) ?
    N1 C2 . 1.344(2) ?
    N1 C6 . 1.333(2) ?
    C2 H2 . 0.9500 ?
    C2 C3 . 1.387(3) ?
    C3 H3 . 0.9500 ?
    C3 C4 . 1.386(3) ?
    C4 H4 . 0.9500 ?
    C4 C5 . 1.385(3) ?
    C5 H5 . 0.9500 ?
    C5 C6 . 1.385(3) ?
    C8 O9 . 1.208(2) ?
    C8 C10 . 1.490(2) ?
    C10 C11 . 1.394(3) ?
    C10 C15 . 1.398(3) ?
    C11 H11 . 0.9500 ?
    C11 C12 . 1.383(3) ?
    C12 H12 . 0.9500 ?
    C12 C13 . 1.394(3) ?
    C13 C14 . 1.395(3) ?
    C13 C16 . 1.503(2) ?
    C14 H14 . 0.9500 ?
    C14 C15 . 1.389(2) ?
    C15 H15 . 0.9500 ?
    C16 H16A . 0.9800 ?
    C16 H16B . 0.9800 ?
    C16 H16C . 0.9800 ?
loop_
    _geom_angle_atom_site_label_1
    _geom_angle_atom_site_label_2
    _geom_angle_atom_site_label_3
    _geom_angle_site_symmetry_1
    _geom_angle_site_symmetry_3
    _geom_angle
    _geom_angle_publ_flag
    C6 S1 C8 . . 100.57(8) ?
    C6 N1 C2 . . 116.56(16) ?
    N1 C2 H2 . . 118.3 ?
    N1 C2 C3 . . 123.44(16) ?
    C3 C2 H2 . . 118.3 ?
    C2 C3 H3 . . 120.6 ?
    C4 C3 C2 . . 118.82(16) ?
    C4 C3 H3 . . 120.6 ?
    C3 C4 H4 . . 120.8 ?
    C5 C4 C3 . . 118.49(17) ?
    C5 C4 H4 . . 120.8 ?
    C4 C5 H5 . . 120.8 ?
    C6 C5 C4 . . 118.36(16) ?
    C6 C5 H5 . . 120.8 ?
    N1 C6 S1 . . 114.99(14) ?
    N1 C6 C5 . . 124.31(16) ?
    C5 C6 S1 . . 120.64(14) ?
    O9 C8 S1 . . 122.42(14) ?
    O9 C8 C10 . . 123.49(16) ?
    C10 C8 S1 . . 114.09(12) ?
    C11 C10 C8 . . 117.77(16) ?
    C11 C10 C15 . . 119.22(16) ?
    C15 C10 C8 . . 122.97(16) ?
    C10 C11 H11 . . 119.8 ?
    C12 C11 C10 . . 120.32(17) ?
    C12 C11 H11 . . 119.8 ?
    C11 C12 H12 . . 119.5 ?
    C11 C12 C13 . . 121.07(17) ?
    C13 C12 H12 . . 119.5 ?
    C12 C13 C14 . . 118.44(17) ?
    C12 C13 C16 . . 120.50(17) ?
    C14 C13 C16 . . 121.06(17) ?
    C13 C14 H14 . . 119.5 ?
    C15 C14 C13 . . 121.01(17) ?
    C15 C14 H14 . . 119.5 ?
    C10 C15 H15 . . 120.0 ?
    C14 C15 C10 . . 119.94(16) ?
    C14 C15 H15 . . 120.0 ?
    C13 C16 H16A . . 109.5 ?
    C13 C16 H16B . . 109.5 ?
    C13 C16 H16C . . 109.5 ?
    H16A C16 H16B . . 109.5 ?
    H16A C16 H16C . . 109.5 ?
    H16B C16 H16C . . 109.5 ?
loop_
    _geom_torsion_atom_site_label_1
    _geom_torsion_atom_site_label_2
    _geom_torsion_atom_site_label_3
    _geom_torsion_atom_site_label_4
    _geom_torsion_site_symmetry_1
    _geom_torsion_site_symmetry_2
    _geom_torsion_site_symmetry_3
    _geom_torsion_site_symmetry_4
    _geom_torsion
    _geom_torsion_publ_flag
    S1 C8 C10 C11 . . . . -175.48(13) ?
    S1 C8 C10 C15 . . . . 2.5(2) ?
    N1 C2 C3 C4 . . . . -0.8(3) ?
    C2 N1 C6 S1 . . . . 178.32(12) ?
    C2 N1 C6 C5 . . . . 1.1(3) ?
    C2 C3 C4 C5 . . . . 0.3(3) ?
    C3 C4 C5 C6 . . . . 0.8(3) ?
    C4 C5 C6 S1 . . . . -178.64(13) ?
    C4 C5 C6 N1 . . . . -1.6(3) ?
    C6 S1 C8 O9 . . . . -1.13(17) ?
    C6 S1 C8 C10 . . . . 178.01(12) ?
    C6 N1 C2 C3 . . . . 0.1(3) ?
    C8 S1 C6 N1 . . . . 120.11(14) ?
    C8 S1 C6 C5 . . . . -62.55(16) ?
    C8 C10 C11 C12 . . . . 177.48(16) ?
    C8 C10 C15 C14 . . . . -177.17(16) ?
    O9 C8 C10 C11 . . . . 3.7(3) ?
    O9 C8 C10 C15 . . . . -178.40(17) ?
    C10 C11 C12 C13 . . . . 0.0(3) ?
    C11 C10 C15 C14 . . . . 0.7(3) ?
    C11 C12 C13 C14 . . . . 0.4(3) ?
    C11 C12 C13 C16 . . . . -178.99(17) ?
    C12 C13 C14 C15 . . . . -0.2(3) ?
    C13 C14 C15 C10 . . . . -0.4(3) ?
    C15 C10 C11 C12 . . . . -0.5(3) ?
    C16 C13 C14 C15 . . . . 179.19(16) ?
loop_
    _geom_hbond_atom_site_label_D
    _geom_hbond_atom_site_label_H
    _geom_hbond_atom_site_label_A
    _geom_hbond_site_symmetry_A
    _geom_hbond_distance_DH
    _geom_hbond_distance_HA
    _geom_hbond_distance_DA
    _geom_hbond_angle_DHA
    _geom_hbond_publ_flag
    C2 H2 N1 2_576 0.95 2.70 3.355(2) 126.4 yes
    C3 H3 O9 2_566 0.95 2.67 3.278(2) 122.2 yes
    C4 H4 O9 2_566 0.95 2.75 3.316(2) 118.7 yes
    C16 H16B O9 1_655 0.98 2.64 3.460(2) 141.6 yes
_shelx_space_group_comment
;
The symmetry employed for this shelxl refinement is uniquely defined
by the following loop, which should always be used as a source of
symmetry information in preference to the above space-group names.
They are only intended as comments.
;
_shelx_estimated_absorpt_T_min     0.463
_shelx_estimated_absorpt_T_max     0.813
_shelx_hkl_file
;
  -1   0   0   32.66    1.57
  -1   0   0   34.73    1.57
  -1   0   0   32.03    1.59
   1   0   0   32.49    1.57
   1   0   0   34.12    1.59
   1   0   0   34.56    1.57
  -2   0   0  108.46    5.15
  -2   0   0  113.69    5.15
  -2   0   0  107.07    5.14
   2   0   0  118.21    5.19
   2   0   0  109.13    5.15
   2   0   0  106.38    5.15
   2   0   0  107.05    5.15
   2   0   0  116.34    5.15
   2   0   0  104.47    5.16
  -3   0   0  274.49   11.94
   3   0   0  259.30   11.93
   3   0   0  237.10   11.94
   3   0   0  245.88   11.92
   3   0   0  254.72   11.99
   3   0   0  263.81   11.93
   3   0   0  253.49   11.94
  -4   0   0    2.99    0.22
   4   0   0    2.39    0.20
   4   0   0    2.63    0.19
   4   0   0    2.96    0.20
  -5   0   0    7.20    0.43
   5   0   0    7.31    0.46
   5   0   0    6.16    0.41
  -6   0   0    2.06    0.24
  -6   0   0    2.43    0.23
   6   0   0    2.29    0.20
   6   0   0    2.24    0.22
   6   0   0    2.08    0.21
  -7   0   0    3.70    0.29
  -7   0   0    3.60    0.26
   7   0   0    3.99    0.26
   7   0   0    3.63    0.26
  -8   0   0    2.52    0.17
   8   0   0    2.46    0.15
   8   0   0    2.34    0.17
   8  -1   0    2.50    0.16
   8  -1   0    2.88    0.18
   8  -1   0    2.88    0.18
  -8   1   0    2.17    0.18
   7  -1   0    7.67    0.41
   7  -1   0    7.00    0.43
  -7   1   0    7.28    0.45
  -7   1   0    6.71    0.43
   6  -1   0    1.25    0.15
   6  -1   0    1.33    0.17
  -6   1   0    1.22    0.20
  -6   1   0    1.31    0.17
   5  -1   0   26.79    1.40
   5  -1   0   27.96    1.40
  -5   1   0   28.65    1.42
   4  -1   0    0.34    0.08
   4  -1   0    0.11    0.07
  -4   1   0    0.08    0.07
   3  -1   0   23.60    1.21
   3  -1   0   24.50    1.28
   3  -1   0   23.20    1.20
   3  -1   0   25.90    1.22
   3  -1   0   27.06    1.22
  -3   1   0   25.70    1.22
   2  -1   0   26.10    1.26
   2  -1   0   25.44    1.22
   2  -1   0   24.24    1.20
   2  -1   0   26.44    1.21
   2  -1   0   24.62    1.21
   2  -1   0   24.61    1.21
  -2   1   0   24.50    1.21
  -2   1   0   26.65    1.21
   1  -1   0   25.22    1.22
   1  -1   0   26.15    1.25
   1  -1   0   25.89    1.22
  -1   1   0   26.82    1.22
   0  -1   0    6.03    0.31
   0   1   0    6.80    0.29
   0   1   0    5.86    0.31
   0   1   0    5.91    0.29
  -1  -1   0    0.31    0.06
  -1  -1   0    0.29    0.03
  -1  -1   0    0.28    0.03
   1   1   0    0.29    0.03
  -2  -1   0    0.62    0.06
  -2  -1   0    0.65    0.08
  -2  -1   0    0.65    0.06
   2   1   0    0.80    0.08
   2   1   0    0.98    0.18
   2   1   0    0.64    0.08
   2   1   0    0.80    0.09
   2   1   0    0.54    0.06
   2   1   0    0.82    0.11
   2   1   0    0.67    0.06
   2   1   0    0.66    0.10
  -3  -1   0    2.97    0.19
   3   1   0    2.87    0.21
   3   1   0    2.23    0.18
   3   1   0    2.84    0.21
   3   1   0    2.87    0.18
   3   1   0    2.98    0.19
   3   1   0    2.77    0.23
  -4  -1   0   13.37    0.69
   4   1   0   13.22    0.72
   4   1   0   12.20    0.67
  -5  -1   0    7.47    0.47
   5   1   0    7.95    0.50
  -6  -1   0    0.77    0.14
  -6  -1   0    0.73    0.14
   6   1   0    0.37    0.12
   6   1   0    0.57    0.13
   6   1   0    0.80    0.12
  -7  -1   0    5.79    0.36
   7   1   0    5.87    0.33
   7   1   0    5.58    0.36
   7   1   0    5.53    0.34
  -8  -1   0    2.72    0.17
   8   1   0    2.14    0.15
   8   1   0    2.85    0.17
   8   1   0    2.76    0.15
   8  -2   0    5.45    0.29
   8  -2   0    4.69    0.29
   8  -2   0    4.94    0.30
  -8   2   0    4.94    0.29
  -8   2   0    5.35    0.29
  -8   2   0    5.82    0.32
   7  -2   0   12.42    0.69
   7  -2   0   12.62    0.67
  -7   2   0   13.92    0.72
  -7   2   0   12.61    0.66
  -7   2   0   13.10    0.70
   6  -2   0    3.09    0.25
  -6   2   0    2.91    0.26
  -6   2   0    3.11    0.26
  -6   2   0    2.86    0.21
   5  -2   0   34.82    1.77
   5  -2   0   36.07    1.77
   4  -2   0    0.84    0.13
   4  -2   0    0.93    0.13
   4  -2   0    0.70    0.11
  -4   2   0    0.97    0.14
   3  -2   0   61.55    2.80
   3  -2   0   60.50    2.80
   3  -2   0   60.01    2.80
  -3   2   0   55.08    2.78
  -3   2   0   57.18    2.80
   2  -2   0   37.66    1.73
   2  -2   0   38.20    1.75
   2  -2   0   34.86    1.73
   2  -2   0   37.53    1.74
   2  -2   0   38.64    1.75
   2  -2   0   38.67    1.80
  -2   2   0   31.80    1.77
  -2   2   0   38.60    1.73
  -2   2   0   33.59    1.74
   1  -2   0    0.10    0.05
   1  -2   0    0.08    0.03
   1  -2   0    0.07    0.02
   1  -2   0    0.09    0.02
   1  -2   0    0.11    0.04
   1  -2   0    0.06    0.04
  -1   2   0    0.09    0.02
  -1   2   0    0.06    0.02
   0  -2   0  611.43   27.86
   0   2   0  599.58   27.79
   0   2   0  570.46   27.74
  -1  -2   0   75.24    3.83
  -1  -2   0   86.71    3.83
  -1  -2   0   79.73    3.87
  -1  -2   0   85.63    3.83
   1   2   0   82.61    3.83
   1   2   0   79.26    3.92
   1   2   0   84.58    3.88
   1   2   0   83.60    3.83
  -2  -2   0    0.73    0.07
  -2  -2   0    0.73    0.06
   2   2   0    0.76    0.09
   2   2   0    0.66    0.08
   2   2   0    0.60    0.07
   2   2   0    0.95    0.20
   2   2   0    0.91    0.13
  -3  -2   0   85.33    4.08
   3   2   0   87.50    4.11
   3   2   0   87.59    4.26
   3   2   0   85.91    4.13
  -4  -2   0   10.76    0.59
   4   2   0   10.11    0.62
   4   2   0   11.31    0.62
  -5  -2   0    4.04    0.30
   5   2   0    4.07    0.33
  -6  -2   0    1.64    0.20
   6   2   0    1.51    0.18
   6   2   0    1.73    0.18
   6   2   0    1.61    0.21
   6   2   0    1.53    0.16
  -7  -2   0    1.39    0.15
   7   2   0    1.30    0.15
   7   2   0    1.20    0.13
   7   2   0    1.41    0.18
   7   2   0    1.53    0.15
  -8   3   0    4.19    0.24
  -8   3   0    3.90    0.22
   7  -3   0   20.32    1.06
  -7   3   0   21.27    1.06
  -7   3   0   20.50    1.05
  -7   3   0   21.59    1.04
  -7   3   0   20.99    1.09
   6  -3   0    0.05    0.07
  -6   3   0    0.10    0.07
  -6   3   0    0.02    0.15
  -6   3   0    0.12    0.08
  -6   3   0    0.02    0.09
   5  -3   0   27.85    1.39
   5  -3   0   26.77    1.40
   4  -3   0    3.19    0.24
   4  -3   0    3.18    0.24
   4  -3   0    3.18    0.25
   3  -3   0    0.27    0.07
   3  -3   0    0.24    0.07
   3  -3   0    0.30    0.07
   2  -3   0   55.07    2.47
   2  -3   0   54.60    2.46
   2  -3   0   50.02    2.44
   2  -3   0   51.84    2.45
   2  -3   0   51.39    2.52
  -2   3   0   47.89    2.46
   1  -3   0   16.14    0.73
   1  -3   0   16.18    0.76
   1  -3   0   15.08    0.74
   1  -3   0   16.46    0.80
   1  -3   0   15.76    0.76
  -1   3   0   15.10    0.74
  -1   3   0   15.10    0.76
  -1   3   0   14.44    0.76
  -1   3   0   14.47    0.81
   0  -3   0  130.59    5.72
   0   3   0  122.30    5.70
   0   3   0  112.42    5.69
   0   3   0  123.11    5.77
   0   3   0  119.34    5.65
  -1  -3   0    7.43    0.39
  -1  -3   0    6.43    0.34
   1   3   0    6.47    0.37
   1   3   0    6.78    0.34
   1   3   0    7.62    0.40
   1   3   0    7.36    0.48
  -2  -3   0   20.76    1.03
   2   3   0   22.32    1.09
   2   3   0   22.01    1.19
   2   3   0   20.35    1.05
  -3  -3   0   21.63    1.10
   3   3   0   23.06    1.17
   3   3   0   21.82    1.13
   3   3   0   22.98    1.31
  -4  -3   0   24.81    1.24
   4   3   0   23.67    1.31
   4   3   0   26.25    1.29
  -5  -3   0    9.51    0.55
   5   3   0    9.82    0.53
   5   3   0   10.17    0.58
  -6  -3   0    7.15    0.43
   6   3   0    7.25    0.44
   6   3   0    7.20    0.43
   6   3   0    6.76    0.40
  -7  -3   0   16.64    0.84
   7   3   0   16.38    0.84
   7   3   0   16.65    0.83
  -8   4   0    0.84    0.09
   7  -4   0    0.11    0.07
  -7   4   0    0.10    0.09
  -7   4   0    0.09    0.09
  -7   4   0    0.19    0.06
  -7   4   0    0.22    0.08
   6  -4   0    3.70    0.29
  -6   4   0    3.52    0.36
  -6   4   0    3.65    0.28
  -6   4   0    3.87    0.24
  -6   4   0    3.72    0.32
  -6   4   0    3.44    0.28
   5  -4   0    2.17    0.22
   4  -4   0    0.52    0.10
   4  -4   0    0.50    0.11
   4  -4   0    0.35    0.10
   3  -4   0   12.85    0.66
   3  -4   0   13.48    0.69
   3  -4   0   12.67    0.68
  -3   4   0   11.90    0.66
   2  -4   0    0.16    0.06
   2  -4   0    0.11    0.06
   2  -4   0    0.10    0.04
  -2   4   0    0.15    0.07
   1  -4   0    7.05    0.36
   1  -4   0    7.48    0.39
   1  -4   0    6.85    0.43
   1  -4   0    7.77    0.40
  -1   4   0    7.79    0.40
  -1   4   0    6.75    0.46
  -1   4   0    6.99    0.40
   0  -4   0   14.49    0.76
   0   4   0   13.22    0.73
   0   4   0   14.33    0.73
   0   4   0   15.44    0.84
   0   4   0   15.03    0.75
   1   4   0   24.49    1.26
   1   4   0   19.80    1.09
   1   4   0   20.90    1.10
   1   4   0   24.35    1.14
   2   4   0   11.41    0.63
   2   4   0   12.29    0.68
   2   4   0   12.15    0.80
   3   4   0   19.33    1.04
   3   4   0   20.58    1.26
   3   4   0   20.75    1.09
   4   4   0   70.86    3.48
   5   4   0   42.29    2.15
   5   4   0   45.66    2.17
   5   4   0   43.58    2.24
   5   4   0   47.00    2.19
  -6  -4   0    0.10    0.09
   6   4   0    0.11    0.13
   6   4   0    0.03    0.07
   7   4   0    0.54    0.08
   7  -5   0   13.87    0.71
  -7   5   0   13.59    0.72
  -7   5   0   13.14    0.67
  -7   5   0   13.72    0.69
  -7   5   0   13.53    0.70
   6  -5   0    3.00    0.24
  -6   5   0    2.74    0.21
  -6   5   0    2.79    0.19
  -6   5   0    2.98    0.26
  -6   5   0    2.87    0.30
  -6   5   0    2.62    0.22
  -6   5   0    2.55    0.27
   5  -5   0    0.02    0.08
  -5   5   0    0.10    0.18
  -5   5   0   -0.02    0.09
  -5   5   0    0.00    0.09
  -5   5   0    0.01    0.12
  -5   5   0   -0.01    0.06
  -5   5   0    0.13    0.08
   4  -5   0    0.70    0.13
   4  -5   0    0.70    0.13
   4  -5   0    0.38    0.09
   3  -5   0    0.37    0.10
   3  -5   0    0.31    0.10
   3  -5   0    0.30    0.07
  -3   5   0    0.50    0.10
   2  -5   0    2.96    0.22
   2  -5   0    2.79    0.20
  -2   5   0    3.10    0.23
   1  -5   0   14.35    0.72
   1  -5   0   14.34    0.71
  -1   5   0   12.48    0.82
  -1   5   0   14.65    0.73
  -1   5   0   13.35    0.72
   0   5   0   12.76    0.71
   0   5   0   13.88    0.84
   0   5   0   13.99    0.71
   0   5   0   13.76    0.73
   1   5   0   34.59    1.89
   1   5   0   35.37    1.75
   2   5   0   15.74    1.04
   2   5   0   15.96    0.89
   3   5   0   51.20    2.64
   3   5   0   44.53    2.36
   3   5   0   44.00    2.26
   3   5   0   50.81    2.40
   4   5   0   36.67    1.77
   4   5   0   34.84    1.84
   4   5   0   36.19    1.75
   4   5   0   35.27    1.83
   5   5   0    4.33    0.40
   5   5   0    5.38    0.35
   5   5   0    4.95    0.33
   5   5   0    4.72    0.32
   6   5   0   14.49    0.73
   6   5   0   13.92    0.74
   7  -6   0    6.13    0.34
  -7   6   0    5.68    0.33
   6  -6   0    8.78    0.47
  -6   6   0    7.63    0.53
  -6   6   0    7.48    0.43
  -6   6   0    8.03    0.49
  -6   6   0    8.43    0.48
  -6   6   0    7.71    0.45
   5  -6   0   10.65    0.57
  -5   6   0   10.13    0.60
  -5   6   0   10.41    0.58
  -5   6   0    9.73    0.54
  -5   6   0   10.63    0.68
  -5   6   0    9.52    0.56
  -4   6   0    3.69    0.26
  -4   6   0    2.92    0.30
  -4   6   0    3.82    0.37
   3  -6   0   12.37    0.68
   3  -6   0   13.50    0.71
  -3   6   0   11.36    0.69
   2  -6   0   48.16    2.33
   2  -6   0   45.88    2.31
  -2   6   0   53.61    2.36
  -2   6   0   44.06    2.37
   1  -6   0    6.65    0.41
  -1   6   0    7.72    0.44
  -1   6   0    6.69    0.48
   0   6   0   24.07    1.10
   0   6   0   22.18    1.13
   0   6   0   21.07    1.28
   0   6   0   20.30    1.17
   1   6   0   11.52    0.71
   1   6   0   12.12    0.70
   1   6   0   12.00    0.85
   1   6   0   11.64    0.61
   2   6   0   11.11    0.86
   2   6   0   10.41    0.67
   2   6   0   10.52    0.68
   2   6   0   11.15    0.57
   3   6   0   12.49    0.67
   3   6   0   11.96    0.69
   3   6   0   12.48    0.77
   3   6   0   13.30    0.78
   3   6   0   13.17    0.66
   4   6   0    8.25    0.47
   4   6   0    7.45    0.53
   4   6   0    8.45    0.50
   4   6   0    8.04    0.47
   4   6   0    8.30    0.56
   5   6   0   13.45    0.69
   5   6   0   11.74    0.75
   5   6   0   13.34    0.69
   5   6   0   13.72    0.72
   6   6   0    5.22    0.29
   6   6   0    5.28    0.30
   6  -7   0    0.54    0.09
  -6   7   0    0.55    0.10
  -6   7   0    0.64    0.17
  -6   7   0    0.40    0.09
   5  -7   0    0.22    0.07
  -5   7   0    0.34    0.16
  -5   7   0    0.23    0.11
  -4   7   0   -0.02    0.08
  -4   7   0    0.01    0.13
  -4   7   0   -0.02    0.06
  -4   7   0    0.07    0.11
  -3   7   0    0.38    0.11
  -3   7   0    0.47    0.12
  -3   7   0    0.45    0.15
   2  -7   0   10.95    0.68
  -2   7   0   12.62    0.77
  -2   7   0   13.09    0.72
  -1   7   0   11.19    0.70
  -1   7   0    9.94    0.62
   0   7   0    2.16    0.29
   0   7   0    2.09    0.17
   0   7   0    1.97    0.21
   1   7   0    8.67    0.76
   1   7   0    9.97    0.65
   1   7   0   10.32    0.52
   2   7   0    4.03    0.31
   2   7   0    4.61    0.42
   2   7   0    4.76    0.30
   2   7   0    4.47    0.30
   2   7   0    4.70    0.41
   3   7   0    2.85    0.27
   3   7   0    3.12    0.24
   3   7   0    3.22    0.35
   3   7   0    3.46    0.32
   3   7   0    3.16    0.26
   4   7   0   15.81    0.92
   4   7   0   16.42    0.85
   4   7   0   16.46    0.85
   4   7   0   17.06    0.85
   5   7   0    0.37    0.10
   5   7   0    0.40    0.09
   5   7   0    0.55    0.12
   5   7   0    0.43    0.08
   6  -8   0   30.96    1.64
  -6   8   0   34.74    1.61
  -6   8   0   34.85    1.66
  -5   8   0    2.48    0.23
  -5   8   0    2.60    0.26
  -4   8   0    6.14    0.38
  -4   8   0    6.31    0.46
  -4   8   0    5.99    0.40
  -3   8   0    6.60    0.42
  -3   8   0    6.44    0.40
  -3   8   0    6.39    0.50
  -3   8   0    6.70    0.40
  -2   8   0   33.54    1.69
  -2   8   0   36.47    1.83
  -2   8   0   33.69    1.69
  -2   8   0   34.07    1.79
  -1   8   0    0.12    0.18
  -1   8   0    0.06    0.08
  -1   8   0   -0.04    0.18
  -1   8   0    0.03    0.17
   0   8   0    4.03    0.40
   0   8   0    3.53    0.35
   0   8   0    4.37    0.41
   0   8   0    3.76    0.26
   1   8   0   15.41    0.95
   1   8   0   18.42    1.02
   1   8   0   15.35    0.87
   1   8   0   16.56    0.88
   1   8   0   18.72    0.87
   1   8   0   18.32    0.99
   2   8   0    1.78    0.17
   2   8   0    1.33    0.23
   2   8   0    1.31    0.15
   2   8   0    1.19    0.17
   2   8   0    1.21    0.21
   3   8   0    2.84    0.22
   3   8   0    2.64    0.22
   3   8   0    2.32    0.26
   3   8   0    2.69    0.27
   4   8   0    3.12    0.22
   4   8   0    2.99    0.25
   4   8   0    2.96    0.20
  -5   9   0    0.01    0.05
  -5   9   0    0.00    0.05
  -5   9   0    0.03    0.07
  -4   9   0    3.48    0.24
  -4   9   0    3.09    0.29
  -4   9   0    3.55    0.24
  -3   9   0    0.63    0.16
  -3   9   0    0.57    0.10
  -2   9   0    1.61    0.23
  -2   9   0    1.61    0.19
  -2   9   0    1.61    0.17
  -1   9   0    5.67    0.36
  -1   9   0    5.51    0.46
  -1   9   0    5.74    0.42
   0   9   0    2.40    0.19
   0   9   0    2.90    0.30
   0   9   0    2.58    0.30
   0   9   0    2.30    0.29
   1   9   0    3.06    0.30
   1   9   0    2.98    0.22
   1   9   0    3.17    0.31
   2   9   0    2.36    0.19
   2   9   0    2.10    0.24
   2   9   0    2.60    0.29
   3   9   0    2.04    0.17
   3   9   0    2.07    0.23
   3   9   0    2.07    0.17
  -4  10   0    0.06    0.06
  -4  10   0    0.31    0.10
  -3  10   0    2.15    0.20
  -3  10   0    2.17    0.16
  -2  10   0    0.35    0.07
  -2  10   0    0.75    0.14
  -1  10   0    0.06    0.07
  -1  10   0    0.04    0.12
   0  10   0    0.14    0.13
   1  10   0    1.46    0.19
   2  10   0    0.05    0.16
   1  10  -1    6.58    0.46
   1  10  -1    7.72    0.46
   1  10  -1    6.90    0.38
   0  10  -1    1.55    0.21
   0  10  -1    1.41    0.14
  -1  10  -1   22.67    1.13
  -2  10  -1    2.20    0.18
  -3  10  -1    2.11    0.22
  -3  10  -1    2.32    0.17
  -3  10  -1    2.18    0.16
  -4  10  -1    0.34    0.06
   4   9  -1    0.04    0.08
   4   9  -1    0.01    0.05
   3   9  -1   16.28    0.84
   3   9  -1   16.90    0.91
   2   9  -1    0.01    0.05
   2   9  -1    0.02    0.13
   2   9  -1   -0.01    0.07
   2   9  -1   -0.02    0.11
   1   9  -1    9.73    0.65
   1   9  -1    9.63    0.62
   1   9  -1    9.98    0.53
   0   9  -1    3.07    0.22
   0   9  -1    3.39    0.33
   0   9  -1    3.16    0.26
   0   9  -1    2.78    0.35
  -1   9  -1    0.01    0.06
  -1   9  -1    0.04    0.16
  -2   9  -1    1.13    0.14
  -2   9  -1    1.04    0.19
  -2   9  -1    0.84    0.14
  -3   9  -1    0.03    0.08
  -3   9  -1   -0.02    0.07
  -3   9  -1    0.05    0.11
  -4   9  -1    0.66    0.16
  -4   9  -1    0.32    0.08
  -4   9  -1    0.61    0.10
  -5   9  -1    0.06    0.10
  -5   9  -1    0.27    0.06
   5   8  -1    0.53    0.08
   5   8  -1    0.72    0.16
   5   8  -1    0.68    0.10
   4   8  -1    8.96    0.55
   4   8  -1    9.29    0.49
   4   8  -1    8.18    0.49
   3   8  -1    0.56    0.17
   3   8  -1    0.64    0.12
   3   8  -1    0.49    0.10
   3   8  -1    0.33    0.15
   3   8  -1    0.33    0.08
   2   8  -1    9.15    0.54
   2   8  -1   10.06    0.66
   2   8  -1    9.06    0.62
   2   8  -1    9.93    0.52
   1   8  -1    3.00    0.31
   1   8  -1    2.82    0.31
   1   8  -1    3.04    0.23
   0   8  -1    2.56    0.20
   0   8  -1    2.56    0.32
   0   8  -1    2.71    0.30
   0   8  -1    2.02    0.21
  -1   8  -1    0.13    0.09
  -1   8  -1    0.23    0.10
  -1   8  -1    0.29    0.15
  -1   8  -1    0.07    0.15
  -1   8  -1    0.19    0.19
  -2   8  -1   62.28    3.05
  -2   8  -1   64.77    3.04
  -2   8  -1   65.19    3.05
  -2   8  -1   61.42    3.12
  -3   8  -1    0.32    0.09
  -3   8  -1    0.43    0.11
  -3   8  -1    0.20    0.17
  -4   8  -1    2.16    0.26
  -4   8  -1    2.30    0.21
  -4   8  -1    2.03    0.18
  -5   8  -1   47.08    2.31
  -5   8  -1   49.00    2.37
  -6   8  -1    0.00    0.04
   6   7  -1    5.07    0.28
   5   7  -1    0.43    0.08
   5   7  -1    0.54    0.13
   5   7  -1    0.60    0.17
   4   7  -1    0.45    0.14
   4   7  -1    0.15    0.10
   4   7  -1    0.18    0.14
   3   7  -1    0.04    0.10
   3   7  -1    0.11    0.18
   3   7  -1    0.08    0.08
   3   7  -1    0.03    0.09
   3   7  -1   -0.05    0.12
   3   7  -1    0.01    0.07
   2   7  -1    7.92    0.39
   2   7  -1    6.28    0.39
   2   7  -1    6.73    0.48
   2   7  -1    5.23    0.71
   2   7  -1    7.31    0.51
   2   7  -1    6.18    0.41
   1   7  -1    1.39    0.15
   1   7  -1    1.33    0.25
   1   7  -1    1.40    0.18
   0   7  -1   -0.07    0.06
   0   7  -1    0.00    0.06
   0   7  -1    0.02    0.14
  -1   7  -1   39.19    1.83
  -1   7  -1   33.60    1.74
  -1   7  -1   38.34    1.89
   1  -7   1   33.93    1.80
  -2   7  -1    1.59    0.27
  -2   7  -1    1.11    0.17
   2  -7   1    0.75    0.13
   2  -7   1    1.13    0.17
  -3   7  -1    5.23    0.47
  -3   7  -1    6.89    0.48
  -3   7  -1    4.95    0.41
  -3   7  -1    7.04    0.40
  -4   7  -1    8.89    0.51
  -4   7  -1    8.14    0.50
  -4   7  -1    8.28    0.56
  -4   7  -1    8.06    0.48
  -5   7  -1    6.88    0.42
  -5   7  -1    7.17    0.49
  -5   7  -1    6.97    0.43
   5  -7   1    6.80    0.41
  -6   7  -1    0.35    0.14
  -6   7  -1    0.36    0.11
  -6   7  -1    0.66    0.09
   6   6  -1    0.62    0.09
   6   6  -1    0.73    0.11
   6   6  -1    0.38    0.11
   6   6  -1    0.64    0.09
   5   6  -1    7.21    0.45
   5   6  -1    7.06    0.42
   5   6  -1    6.62    0.42
   5   6  -1    7.08    0.51
   4   6  -1   10.75    0.59
   4   6  -1   11.19    0.70
   4   6  -1    9.38    0.57
   4   6  -1   10.67    0.61
   4   6  -1   11.52    0.61
   3   6  -1    6.70    0.49
   3   6  -1    6.81    0.66
   3   6  -1    6.48    0.47
   3   6  -1    7.23    0.39
   2   6  -1    3.90    0.35
   2   6  -1    4.82    0.49
   2   6  -1    3.96    0.30
   2   6  -1    4.65    0.36
   2   6  -1    4.09    0.26
   1   6  -1    1.16    0.20
   1   6  -1    1.18    0.19
   1   6  -1    1.15    0.27
   1   6  -1    1.18    0.16
   1   6  -1    0.99    0.11
   0   6  -1    5.97    0.38
   0   6  -1    5.95    0.38
   0  -6   1    5.85    0.36
  -1   6  -1    0.23    0.08
  -1   6  -1    0.15    0.13
  -1   6  -1    0.21    0.10
   1  -6   1    0.25    0.07
   1  -6   1    0.10    0.07
  -2   6  -1   42.78    2.24
  -2   6  -1   46.58    2.21
   2  -6   1   42.55    2.18
   2  -6   1   47.33    2.20
  -3   6  -1    5.31    0.38
   3  -6   1    5.63    0.38
   3  -6   1    5.95    0.38
  -4   6  -1    1.22    0.21
  -4   6  -1    1.09    0.18
  -4   6  -1    1.11    0.21
   4  -6   1    0.78    0.13
  -5   6  -1   75.63    3.52
  -5   6  -1   73.77    3.49
  -5   6  -1   69.38    3.45
  -5   6  -1   74.21    3.57
   5  -6   1   71.37    3.48
  -6   6  -1    0.05    0.05
  -6   6  -1    0.12    0.09
  -6   6  -1    0.11    0.11
  -6   6  -1    0.08    0.11
   6  -6   1    0.11    0.06
  -7   6  -1    8.09    0.40
  -7   6  -1    7.98    0.42
   7  -6   1    6.68    0.40
   7   5  -1    9.74    0.51
   7   5  -1   10.63    0.53
   6   5  -1    8.77    0.50
   6   5  -1    8.90    0.49
   6   5  -1    8.79    0.48
   6   5  -1    8.85    0.55
   5   5  -1   26.26    1.35
   5   5  -1   27.58    1.45
   5   5  -1   27.73    1.38
   5   5  -1   27.30    1.35
   4   5  -1   13.25    0.69
   4   5  -1   13.87    0.82
   4   5  -1   10.44    0.67
   4   5  -1   10.04    0.71
   4   5  -1   11.40    0.71
   3   5  -1   18.14    1.17
   3   5  -1   18.56    0.93
   3   5  -1   18.80    0.99
   3   5  -1   14.85    0.85
   2   5  -1   80.64    3.93
   2   5  -1   80.11    3.76
   2   5  -1   72.25    3.70
   1   5  -1    1.96    0.18
   1   5  -1    1.94    0.27
   1   5  -1    1.59    0.16
   0   5  -1   68.83    3.30
   0   5  -1   66.22    3.39
   0   5  -1   68.38    3.28
   0   5  -1   71.80    3.28
  -1   5  -1    3.53    0.26
  -1   5  -1    3.80    0.26
   1  -5   1    3.99    0.25
  -2   5  -1  111.66    4.93
  -2   5  -1  102.32    4.94
   2  -5   1  103.71    4.92
   2  -5   1   96.96    4.88
   2  -5   1  105.09    4.92
  -3   5  -1    3.92    0.28
   3  -5   1    4.32    0.27
   3  -5   1    3.92    0.29
   3  -5   1    3.94    0.29
   4  -5   1   17.27    0.92
   4  -5   1   17.28    0.89
   4  -5   1   16.23    0.91
  -5   5  -1   29.61    1.48
  -5   5  -1   31.79    1.51
  -5   5  -1   30.56    1.61
  -5   5  -1   29.21    1.52
  -5   5  -1   30.51    1.56
   5  -5   1   31.79    1.53
  -6   5  -1    4.24    0.33
  -6   5  -1    4.36    0.26
  -6   5  -1    4.34    0.36
  -6   5  -1    3.92    0.29
  -6   5  -1    4.49    0.28
   6  -5   1    4.22    0.29
  -7   5  -1    4.85    0.30
  -7   5  -1    4.40    0.27
  -7   5  -1    4.83    0.28
   7  -5   1    4.69    0.29
   7   4  -1    3.96    0.30
   7   4  -1    4.23    0.27
   7   4  -1    4.70    0.27
  -7  -4   1    4.37    0.27
   6   4  -1    2.07    0.28
   6   4  -1    2.18    0.19
   6   4  -1    1.81    0.26
  -6  -4   1    2.13    0.18
   5   4  -1   10.83    0.60
   5   4  -1   10.37    0.58
   5   4  -1   10.64    0.59
   5   4  -1   10.84    0.62
   5   4  -1   10.73    0.68
   4   4  -1   20.16    1.04
   4   4  -1   18.50    1.06
   3   4  -1    0.89    0.26
   3   4  -1    0.81    0.14
   3   4  -1    0.97    0.17
   2   4  -1    1.88    0.27
   2   4  -1    1.81    0.16
   2   4  -1    2.00    0.20
   1   4  -1   25.14    1.21
   1   4  -1   26.26    1.24
   1   4  -1   22.06    1.19
   1   4  -1   25.92    1.34
  -1  -4   1   23.92    1.25
   0   4  -1   25.66    1.28
   0   4  -1   26.76    1.27
   0   4  -1   25.88    1.34
   0   4  -1   26.12    1.27
   0  -4   1   25.17    1.24
  -1   4  -1    0.47    0.09
  -1   4  -1    0.42    0.10
   1  -4   1    0.39    0.05
   1  -4   1    0.31    0.09
   1  -4   1    0.44    0.07
  -2   4  -1   12.19    0.66
  -2   4  -1   12.02    0.64
   2  -4   1   11.90    0.61
   2  -4   1   11.98    0.64
   2  -4   1   12.29    0.64
  -3   4  -1    1.02    0.14
   3  -4   1    1.32    0.14
   3  -4   1    1.44    0.15
   3  -4   1    1.20    0.12
   4  -4   1    0.05    0.07
   4  -4   1    0.17    0.08
   4  -4   1    0.23    0.09
  -5   4  -1    0.18    0.09
  -5   4  -1    0.30    0.11
  -5   4  -1    0.03    0.15
   5  -4   1    0.31    0.10
  -6   4  -1    9.30    0.52
  -6   4  -1    8.81    0.54
  -6   4  -1    8.74    0.49
  -6   4  -1    8.52    0.51
   6  -4   1    9.14    0.52
  -7   4  -1    0.39    0.09
   7  -4   1    0.47    0.08
   7   3  -1   16.44    0.86
   7   3  -1   17.88    0.86
   7   3  -1   15.83    0.90
  -7  -3   1   17.15    0.86
   6   3  -1    2.86    0.24
   6   3  -1    2.83    0.26
   6   3  -1    2.85    0.20
   6   3  -1    2.91    0.22
  -6  -3   1    2.95    0.23
   5   3  -1   68.21    3.33
   4   3  -1   15.87    0.91
   4   3  -1   17.50    0.90
  -4  -3   1   16.66    0.85
   3   3  -1   43.94    2.06
   3   3  -1   43.37    2.08
   3   3  -1   40.29    2.02
   3   3  -1   42.34    2.22
  -3  -3   1   41.15    2.02
   2   3  -1   98.30    4.59
   2   3  -1  101.00    4.62
   2   3  -1   97.84    4.72
   2   3  -1   95.60    4.57
  -2  -3   1   93.94    4.55
   1   3  -1    0.48    0.04
   1   3  -1    0.75    0.12
   1   3  -1    0.84    0.18
   1   3  -1    0.59    0.09
  -1  -3   1    0.59    0.10
  -1  -3   1    0.46    0.04
   0   3  -1   13.98    0.76
   0   3  -1   14.20    0.68
   0   3  -1   14.66    0.73
   0   3  -1   14.53    0.68
   0   3  -1   14.43    0.72
   0   3  -1   14.69    0.72
   0  -3   1   14.60    0.70
   0  -3   1   13.42    0.68
   0  -3   1   15.84    0.76
  -1   3  -1   15.19    0.79
  -1   3  -1   15.83    0.80
  -1   3  -1   15.62    0.77
   1  -3   1   15.06    0.77
   1  -3   1   15.68    0.77
   1  -3   1   16.32    0.76
   1  -3   1   16.67    0.79
   1  -3   1   16.73    0.84
  -2   3  -1   67.55    3.41
   2  -3   1   74.46    3.42
   2  -3   1   77.04    3.42
   2  -3   1   71.70    3.40
   2  -3   1   70.31    3.48
   3  -3   1    5.99    0.35
   3  -3   1    6.02    0.36
   3  -3   1    5.74    0.35
   4  -3   1    1.02    0.14
   4  -3   1    0.86    0.14
   5  -3   1   53.95    2.58
   5  -3   1   51.06    2.57
  -6   3  -1    0.85    0.16
  -6   3  -1    0.56    0.12
  -6   3  -1    0.84    0.11
   6  -3   1    0.99    0.14
  -7   3  -1    3.72    0.25
  -7   3  -1    3.93    0.27
  -7   3  -1    4.05    0.29
   7  -3   1    3.97    0.26
   8   2  -1   15.25    0.74
   8   2  -1   15.40    0.74
  -8  -2   1   14.08    0.74
   7   2  -1    8.51    0.43
   7   2  -1    8.44    0.45
   7   2  -1    7.36    0.46
   7   2  -1    8.16    0.46
  -7  -2   1    7.39    0.47
  -7  -2   1    8.45    0.47
   6   2  -1    3.49    0.24
   6   2  -1    3.59    0.29
   6   2  -1    3.50    0.26
  -6  -2   1    3.18    0.27
  -6  -2   1    3.48    0.27
   5   2  -1   75.06    3.58
  -5  -2   1   72.25    3.54
   4   2  -1    3.52    0.26
   4   2  -1    3.02    0.22
   4   2  -1    3.15    0.26
  -4  -2   1    3.40    0.23
   3   2  -1   29.79    1.47
   3   2  -1   29.57    1.48
   3   2  -1   29.81    1.44
  -3  -2   1   30.10    1.44
   2   2  -1    2.13    0.24
   2   2  -1    2.12    0.13
   2   2  -1    2.03    0.16
   2   2  -1    2.10    0.12
   2   2  -1    2.06    0.15
   2   2  -1    1.89    0.12
  -2  -2   1    1.93    0.12
  -2  -2   1    2.06    0.13
   1   2  -1    2.27    0.13
   1   2  -1    2.05    0.15
   1   2  -1    2.49    0.14
   1   2  -1    2.28    0.12
   1   2  -1    2.14    0.21
   1   2  -1    2.28    0.12
  -1  -2   1    2.12    0.12
  -1  -2   1    2.28    0.11
   0   2  -1   16.30    0.76
   0   2  -1   14.81    0.80
   0  -2   1   16.20    0.75
   0  -2   1   16.19    0.80
   0  -2   1   16.81    0.75
  -1   2  -1    0.37    0.04
  -1   2  -1    0.36    0.05
   1  -2   1    0.34    0.05
   1  -2   1    0.41    0.06
   1  -2   1    0.31    0.04
   1  -2   1    0.43    0.06
   1  -2   1    0.33    0.04
   1  -2   1    0.32    0.08
  -2   2  -1    0.28    0.05
  -2   2  -1    0.27    0.06
  -2   2  -1    0.36    0.06
   2  -2   1    0.24    0.05
   2  -2   1    0.37    0.07
   2  -2   1    0.31    0.05
   2  -2   1    0.26    0.06
   2  -2   1    0.30    0.09
   2  -2   1    0.33    0.07
  -3   2  -1   18.10    0.94
   3  -2   1   18.15    0.93
   3  -2   1   19.56    0.94
   3  -2   1   19.13    0.94
  -4   2  -1   21.02    1.11
   4  -2   1   22.13    1.11
   4  -2   1   21.99    1.11
   5  -2   1   14.39    0.78
   5  -2   1   13.97    0.78
  -6   2  -1    1.77    0.18
  -6   2  -1    1.57    0.17
  -6   2  -1    1.73    0.22
   6  -2   1    1.65    0.19
   6  -2   1    1.44    0.18
   6  -2   1    1.50    0.17
  -7   2  -1   13.39    0.71
  -7   2  -1   13.23    0.69
  -7   2  -1   12.92    0.67
   7  -2   1   13.26    0.69
   7  -2   1   12.58    0.67
   8   1  -1    0.00    0.04
   8   1  -1    0.00    0.05
   8   1  -1   -0.04    0.05
  -8  -1   1    0.03    0.05
  -8  -1   1   -0.03    0.05
   7   1  -1    3.56    0.25
   7   1  -1    3.50    0.23
  -7  -1   1    3.12    0.28
  -7  -1   1    3.43    0.27
   6   1  -1    0.04    0.10
   6   1  -1   -0.04    0.07
   6   1  -1    0.04    0.10
  -6  -1   1    0.07    0.09
  -6  -1   1    0.07    0.09
   5   1  -1   19.16    0.99
   5   1  -1   17.08    0.94
  -5  -1   1   18.63    0.96
   4   1  -1    8.18    0.49
   4   1  -1    8.22    0.46
  -4  -1   1    8.49    0.47
   3   1  -1   40.60    1.94
   3   1  -1   38.07    1.93
   3   1  -1   40.15    1.98
   3   1  -1   37.90    1.91
   3   1  -1   42.43    1.92
  -3  -1   1   41.44    1.92
   2   1  -1    3.90    0.22
   2   1  -1    4.22    0.26
   2   1  -1    4.59    0.28
   2   1  -1    4.36    0.23
   2   1  -1    4.33    0.22
   2   1  -1    3.98    0.24
  -2  -1   1    4.39    0.22
  -2  -1   1    4.01    0.22
  -2  -1   1    4.06    0.23
   1   1  -1   24.80    1.13
  -1  -1   1   23.02    1.16
  -1  -1   1   24.42    1.13
  -1  -1   1   23.56    1.13
   0   1  -1   84.85    4.01
   0   1  -1   83.90    4.01
   0  -1   1   89.46    4.01
   0  -1   1   84.44    4.04
   0  -1   1   87.76    4.01
  -1   1  -1   16.65    0.84
  -1   1  -1   16.78    0.81
  -1   1  -1   17.18    0.81
   1  -1   1   18.11    0.84
   1  -1   1   17.50    0.81
   1  -1   1   16.82    0.81
   1  -1   1   15.70    0.81
  -2   1  -1    5.95    0.33
  -2   1  -1    6.14    0.32
   2  -1   1    6.60    0.37
   2  -1   1    5.89    0.32
   2  -1   1    6.48    0.32
   2  -1   1    5.55    0.33
   2  -1   1    5.95    0.32
   2  -1   1    6.45    0.33
   2  -1   1    6.28    0.33
  -3   1  -1  117.26    5.35
   3  -1   1  114.44    5.33
   3  -1   1  116.15    5.35
   3  -1   1  114.46    5.34
   3  -1   1  105.38    5.40
  -4   1  -1    0.41    0.10
   4  -1   1    0.29    0.09
   4  -1   1    0.25    0.08
  -5   1  -1    0.58    0.13
  -6   1  -1    4.11    0.29
  -6   1  -1    3.82    0.32
   6  -1   1    3.92    0.26
   6  -1   1    3.88    0.30
  -7   1  -1    0.03    0.08
  -7   1  -1    0.06    0.07
   7  -1   1    0.06    0.06
   7  -1   1    0.05    0.07
   8  -1   1    6.24    0.35
   8   0  -1   11.92    0.57
   8   0  -1   10.71    0.57
   8   0  -1    9.87    0.54
  -8   0   1   10.45    0.56
  -8   0   1   11.04    0.58
   7   0  -1    1.69    0.15
   7   0  -1    1.57    0.17
  -7   0   1    1.71    0.20
  -7   0   1    1.74    0.19
   6   0  -1    0.59    0.11
   6   0  -1    0.50    0.14
  -6   0   1    0.63    0.13
  -6   0   1    0.75    0.15
   5   0  -1   31.23    1.58
   5   0  -1   30.59    1.54
  -5   0   1   30.77    1.55
   4   0  -1   55.35    2.87
   4   0  -1   60.70    2.90
   4   0  -1   61.62    2.88
  -4   0   1   63.04    2.88
   3   0  -1   11.83    0.62
   3   0  -1   12.23    0.62
   3   0  -1   12.43    0.63
   3   0  -1   12.18    0.68
   3   0  -1   12.85    0.63
  -3   0   1   13.31    0.64
  -3   0   1   12.20    0.62
   2   0  -1   43.23    1.98
   2   0  -1   42.95    1.93
   2   0  -1   40.42    1.94
   2   0  -1   39.81    1.94
   2   0  -1   39.77    1.94
  -2   0   1   42.59    1.93
  -2   0   1   39.16    1.93
  -2   0   1   40.12    1.94
   1   0  -1  114.17    5.47
   1   0  -1  121.08    5.49
   1   0  -1  122.29    5.47
  -1   0   1  114.43    5.47
  -1   0   1  111.99    5.49
  -1   0   1  119.78    5.47
   0   0  -1   61.06    2.93
   0   0  -1   64.65    2.93
   0   0   1   64.76    2.96
   0   0   1   63.10    2.93
   0   0   1   60.62    2.93
  -1   0  -1    3.38    0.17
  -1   0  -1    3.17    0.18
  -1   0  -1    3.27    0.17
  -1   0  -1    3.10    0.18
   1   0   1    3.22    0.17
   1   0   1    3.27    0.17
   1   0   1    2.79    0.17
   1   0   1    3.42    0.19
  -2   0  -1   20.50    0.97
  -2   0  -1   20.51    0.97
   2   0   1   20.34    0.97
   2   0   1   20.06    0.99
   2   0   1   19.68    0.96
   2   0   1   20.86    1.00
   2   0   1   18.41    1.02
   2   0   1   19.70    0.97
   2   0   1   20.04    0.97
  -3   0  -1   57.70    2.57
   3   0   1   52.95    2.55
   3   0   1   50.33    2.60
   3   0   1   52.21    2.56
   3   0   1   53.51    2.58
   3   0   1   55.03    2.55
  -4   0  -1   20.41    1.02
   4   0   1   19.08    1.00
  -5   0  -1   25.48    1.31
   5   0   1   24.86    1.32
  -6   0  -1   18.20    0.95
   6   0   1   18.15    0.94
   6   0   1   18.30    0.92
   6   0   1   17.64    0.94
  -7   0  -1   15.37    0.82
   7   0   1   15.98    0.79
   7   0   1   15.64    0.80
   7   0   1   15.45    0.81
   8  -1  -1    3.03    0.19
   8  -1  -1    2.71    0.20
  -8   1   1    2.93    0.22
   7  -1  -1    1.34    0.14
   7  -1  -1    1.34    0.18
  -7   1   1    1.46    0.19
  -7   1   1    1.25    0.18
   6  -1  -1    3.84    0.28
   6  -1  -1    4.14    0.34
  -6   1   1    3.74    0.27
  -6   1   1    4.10    0.33
   5  -1  -1   27.93    1.41
   5  -1  -1   27.66    1.38
   5  -1  -1   26.49    1.38
  -5   1   1   26.98    1.38
   4  -1  -1   34.20    1.63
   4  -1  -1   31.58    1.62
   4  -1  -1   34.29    1.63
  -4   1   1   33.17    1.63
   3  -1  -1   15.33    0.76
   3  -1  -1   14.89    0.76
   3  -1  -1   15.99    0.77
   3  -1  -1   14.91    0.82
  -3   1   1   14.38    0.75
  -3   1   1   15.58    0.76
   2  -1  -1   49.40    2.37
   2  -1  -1   50.21    2.37
   2  -1  -1   51.91    2.41
   2  -1  -1   47.45    2.36
   2  -1  -1   50.34    2.37
   2  -1  -1   52.02    2.36
  -2   1   1   51.25    2.36
  -2   1   1   48.50    2.37
   1  -1  -1  177.17    8.27
   1  -1  -1  185.72    8.28
   1  -1  -1  159.17    8.25
   1  -1  -1  180.43    8.27
  -1   1   1  173.86    8.27
  -1   1   1  186.40    8.27
   0  -1  -1   20.29    0.96
   0  -1  -1   20.92    0.97
   0  -1  -1   19.81    0.97
   0   1   1   20.04    0.97
   0   1   1   22.04    0.97
  -1  -1  -1   46.33    2.13
  -1  -1  -1   45.51    2.14
  -1  -1  -1   44.84    2.14
  -1  -1  -1   47.99    2.13
   1   1   1   48.10    2.13
   1   1   1   46.23    2.13
   1   1   1   45.22    2.16
   1   1   1   42.67    2.14
   1   1   1   42.24    2.19
  -2  -1  -1   41.51    1.91
  -2  -1  -1   42.10    1.92
   2   1   1   42.46    1.94
   2   1   1   42.38    1.95
   2   1   1   40.25    2.01
   2   1   1   36.31    1.91
   2   1   1   37.75    1.92
   2   1   1   39.84    1.91
   2   1   1   42.09    1.92
   2   1   1   38.12    1.90
  -3  -1  -1   60.89    2.86
   3   1   1   56.17    2.97
   3   1   1   61.90    2.86
   3   1   1   60.82    2.89
   3   1   1   60.33    2.88
  -4  -1  -1    4.11    0.29
   4   1   1    3.88    0.28
   4   1   1    4.24    0.31
  -5  -1  -1   11.38    0.66
   5   1   1   11.74    0.69
  -6  -1  -1    1.93    0.22
   6   1   1    2.03    0.19
   6   1   1    2.09    0.22
   6   1   1    2.07    0.21
   6   1   1    1.93    0.22
  -7  -1  -1    5.52    0.34
   7   1   1    5.72    0.33
   7   1   1    5.88    0.34
   7   1   1    5.23    0.31
   8  -2  -1    0.26    0.06
   8  -2  -1    0.09    0.05
  -8   2   1    0.28    0.06
  -8   2   1    0.37    0.09
  -8   2   1    0.17    0.05
   7  -2  -1    0.56    0.11
   7  -2  -1    0.52    0.12
  -7   2   1    0.55    0.10
  -7   2   1    0.63    0.10
  -7   2   1    0.79    0.18
   6  -2  -1   16.22    0.91
   6  -2  -1   15.07    0.82
  -6   2   1   15.86    0.86
  -6   2   1   15.11    0.82
   5  -2  -1   12.52    0.70
   5  -2  -1   12.75    0.70
   4  -2  -1   58.39    2.71
   4  -2  -1   60.15    2.71
   4  -2  -1   55.95    2.70
  -4   2   1   50.81    2.70
   3  -2  -1    0.73    0.11
   3  -2  -1    0.61    0.09
   3  -2  -1    0.64    0.09
   3  -2  -1    0.42    0.11
  -3   2   1    0.44    0.07
  -3   2   1    0.66    0.09
   2  -2  -1   30.39    1.41
   2  -2  -1   30.48    1.39
   2  -2  -1   29.51    1.40
   2  -2  -1   30.63    1.45
   2  -2  -1   28.01    1.39
   2  -2  -1   29.01    1.40
  -2   2   1   27.89    1.40
  -2   2   1   28.62    1.48
  -2   2   1   30.79    1.39
  -2   2   1   26.91    1.39
   1  -2  -1  640.65   28.60
   1  -2  -1  602.13   28.48
   1  -2  -1  613.36   28.47
   1  -2  -1  606.35   28.46
   1  -2  -1  630.96   28.46
   1  -2  -1  559.58   28.43
  -1   2   1  619.51   28.44
  -1   2   1  584.07   28.60
  -1   2   1  603.38   28.58
  -1   2   1  644.24   28.46
   0  -2  -1   14.54    0.74
   0  -2  -1   15.67    0.73
   0  -2  -1   15.95    0.75
   0  -2  -1   16.57    0.73
   0   2   1   16.12    0.74
   0   2   1   15.18    0.77
   0   2   1   15.18    0.83
   0   2   1   15.26    0.74
  -1  -2  -1   49.95    2.37
  -1  -2  -1   51.22    2.36
   1   2   1   49.55    2.36
   1   2   1   52.13    2.41
   1   2   1   49.27    2.47
   1   2   1   50.38    2.38
  -2  -2  -1   19.74    0.94
  -2  -2  -1   18.08    0.92
   2   2   1   20.01    0.95
   2   2   1   17.72    0.95
   2   2   1   19.77    1.07
   2   2   1   20.30    0.99
  -3  -2  -1    6.13    0.36
   3   2   1    5.95    0.37
   3   2   1    6.22    0.50
   3   2   1    6.22    0.40
   3   2   1    6.46    0.36
  -4  -2  -1    0.06    0.05
   4   2   1   -0.01    0.07
   4   2   1    0.05    0.07
  -5  -2  -1    5.64    0.38
   5   2   1    6.14    0.37
   5   2   1    6.13    0.39
  -6  -2  -1    0.30    0.12
   6   2   1    0.39    0.11
   6   2   1    0.49    0.10
   6   2   1    0.37    0.07
   6   2   1    0.27    0.12
  -7  -2  -1    1.55    0.15
   7   2   1    1.39    0.12
   7   2   1    1.30    0.16
   7   2   1    1.36    0.11
   7   2   1    1.47    0.14
  -8   3   1    7.45    0.38
  -8   3   1    8.23    0.41
  -8   3   1    6.49    0.41
  -8   3   1    7.21    0.40
   7  -3  -1    0.23    0.08
  -7   3   1    0.21    0.08
  -7   3   1    0.21    0.09
  -7   3   1    0.17    0.13
   6  -3  -1   37.30    1.82
  -6   3   1   37.87    1.82
  -6   3   1   36.34    1.78
  -6   3   1   37.18    1.81
  -6   3   1   35.88    1.88
  -6   3   1   36.24    1.84
   5  -3  -1    7.98    0.47
   5  -3  -1    7.95    0.46
   5  -3  -1    6.60    0.45
   4  -3  -1   81.44    3.76
   4  -3  -1   78.67    3.77
   4  -3  -1   76.74    3.77
   3  -3  -1   16.05    0.78
   3  -3  -1   15.95    0.79
   3  -3  -1   15.44    0.77
  -3   3   1   13.79    0.77
   2  -3  -1   77.26    3.50
   2  -3  -1   74.70    3.50
   2  -3  -1   73.33    3.48
   2  -3  -1   72.12    3.56
   2  -3  -1   79.29    3.52
  -2   3   1   71.10    3.51
  -2   3   1   72.64    3.60
   1  -3  -1   36.97    1.77
   1  -3  -1   36.86    1.73
   1  -3  -1   35.24    1.74
   1  -3  -1   37.50    1.72
   1  -3  -1   37.02    1.75
  -1   3   1   35.60    1.76
  -1   3   1   37.43    1.84
   0  -3  -1  101.89    4.82
   0  -3  -1   98.38    4.81
   0  -3  -1  100.85    4.79
   0   3   1  108.47    4.93
   0   3   1  101.97    4.82
   0   3   1  104.78    4.84
  -1  -3  -1    0.60    0.06
   1   3   1    0.66    0.12
   1   3   1    0.72    0.19
   1   3   1    0.60    0.08
  -2  -3  -1   14.10    0.74
   2   3   1   15.39    0.76
   2   3   1   15.54    0.81
   2   3   1   15.02    0.92
  -3  -3  -1   24.84    1.19
   3   3   1   23.75    1.41
   3   3   1   23.62    1.26
  -4  -3  -1    8.61    0.51
   4   3   1    9.27    0.58
  -5  -3  -1    5.99    0.37
   5   3   1    5.94    0.38
   5   3   1    5.64    0.38
   5   3   1    5.59    0.35
   5   3   1    5.46    0.34
  -6  -3  -1    5.88    0.36
   6   3   1    5.44    0.39
   6   3   1    6.30    0.38
   6   3   1    5.18    0.32
   6   3   1    5.91    0.37
  -7  -3  -1   10.79    0.56
   7   3   1   11.12    0.56
   8  -4  -1    1.14    0.11
  -8   4   1    1.68    0.12
  -8   4   1    1.51    0.10
  -8   4   1    1.17    0.12
  -8   4   1    1.49    0.14
   7  -4  -1    1.61    0.19
  -7   4   1    1.71    0.19
  -7   4   1    1.69    0.14
  -7   4   1    1.73    0.19
  -7   4   1    1.61    0.17
   6  -4  -1    6.47    0.41
  -6   4   1    6.22    0.42
  -6   4   1    6.81    0.41
  -6   4   1    6.28    0.49
  -6   4   1    6.28    0.39
  -6   4   1    6.14    0.36
   5  -4  -1    2.16    0.21
   5  -4  -1    2.16    0.20
   5  -4  -1    1.94    0.20
   4  -4  -1   16.25    0.87
   4  -4  -1   15.91    0.86
   4  -4  -1   16.90    0.85
   3  -4  -1   14.80    0.75
   3  -4  -1   13.70    0.73
   3  -4  -1   14.44    0.72
  -3   4   1   13.39    0.74
   2  -4  -1   10.56    0.54
   2  -4  -1    9.62    0.52
   2  -4  -1   10.49    0.51
  -2   4   1    9.13    0.61
  -2   4   1   10.06    0.54
   1  -4  -1   23.66    1.30
   1  -4  -1   28.59    1.33
  -1   4   1   28.70    1.34
  -1   4   1   28.46    1.45
   0   4   1    6.14    0.35
   0   4   1    6.30    0.46
   0   4   1    6.02    0.37
   1   4   1    6.06    0.49
   1   4   1    5.79    0.38
   2   4   1    1.01    0.17
   2   4   1    1.26    0.30
   3   4   1    8.29    0.71
   3   4   1    8.72    0.55
   4   4   1   13.70    1.09
   4   4   1   15.15    0.88
   4   4   1   14.45    0.80
   4   4   1   17.49    0.99
  -5  -4  -1    3.76    0.29
   5   4   1    3.73    0.40
   5   4   1    4.43    0.34
   5   4   1    4.68    0.31
   5   4   1    3.90    0.33
  -6  -4  -1    9.66    0.53
   6   4   1   10.60    0.53
   6   4   1    8.88    0.56
   6   4   1   10.16    0.55
   7  -5  -1    0.23    0.07
  -7   5   1    0.21    0.07
  -7   5   1    0.30    0.06
  -7   5   1    0.22    0.11
  -7   5   1    0.27    0.07
   6  -5  -1    0.27    0.09
  -6   5   1    0.30    0.14
  -6   5   1    0.29    0.07
  -6   5   1    0.33    0.10
  -6   5   1    0.16    0.09
  -6   5   1    0.15    0.17
  -6   5   1    0.34    0.08
   5  -5  -1    1.15    0.16
  -5   5   1    1.08    0.19
  -5   5   1    1.68    0.29
  -5   5   1    0.98    0.13
  -5   5   1    1.08    0.16
  -5   5   1    1.08    0.17
  -5   5   1    1.32    0.14
   4  -5  -1    8.35    0.48
   4  -5  -1    7.38    0.44
   4  -5  -1    7.23    0.46
   3  -5  -1    0.23    0.08
   3  -5  -1    0.13    0.05
   3  -5  -1    0.12    0.07
  -3   5   1    0.09    0.06
   2  -5  -1    5.17    0.32
  -2   5   1    4.69    0.32
   1  -5  -1    7.48    0.44
  -1   5   1    8.22    0.46
  -1   5   1    8.09    0.58
   0   5   1   25.13    1.25
   0   5   1   23.11    1.26
   0   5   1   26.64    1.43
   1   5   1    2.84    0.36
   1   5   1    2.21    0.23
   2   5   1    0.21    0.11
   2   5   1    0.41    0.16
   2   5   1    0.42    0.07
   2   5   1    0.26    0.21
   3   5   1   48.75    2.53
   3   5   1   52.29    2.80
   3   5   1   49.83    2.53
   4   5   1    3.48    0.26
   4   5   1    3.30    0.34
   4   5   1    3.68    0.27
   4   5   1    3.54    0.35
   4   5   1    3.20    0.27
   5   5   1    9.94    0.53
   5   5   1    8.91    0.59
   5   5   1    9.87    0.56
   6   5   1   10.73    0.56
   7  -6  -1    0.82    0.10
  -7   6   1    0.90    0.11
  -7   6   1    0.60    0.08
  -7   6   1    0.67    0.10
   6  -6  -1    3.72    0.26
  -6   6   1    3.77    0.33
  -6   6   1    3.51    0.25
  -6   6   1    3.10    0.25
  -6   6   1    3.45    0.23
  -6   6   1    3.73    0.26
   5  -6  -1    9.23    0.53
  -5   6   1    9.41    0.64
  -5   6   1    9.61    0.54
  -5   6   1    9.36    0.53
  -4   6   1    1.88    0.29
  -4   6   1    1.59    0.19
   3  -6  -1    1.02    0.15
  -3   6   1    1.70    0.19
   2  -6  -1   36.42    1.81
  -2   6   1   33.50    1.86
  -2   6   1   40.47    1.84
  -1   6   1    0.08    0.13
  -1   6   1   -0.01    0.07
  -1   6   1    0.20    0.15
   0   6   1    0.47    0.16
   0   6   1    0.30    0.10
   0   6   1    0.42    0.07
   0   6   1    0.46    0.19
   1   6   1   39.95    1.97
   1   6   1   36.72    1.95
   1   6   1   39.78    2.18
   1   6   1   37.72    1.85
   2   6   1   15.59    0.77
   2   6   1   13.76    0.87
   2   6   1   15.32    0.89
   2   6   1   14.51    1.08
   3   6   1    1.09    0.14
   3   6   1    1.25    0.17
   3   6   1    1.17    0.24
   3   6   1    1.14    0.24
   3   6   1    1.11    0.23
   4   6   1   59.91    2.88
   4   6   1   58.30    2.97
   4   6   1   57.44    2.94
   4   6   1   60.97    2.88
   4   6   1   63.37    2.88
   5   6   1    6.80    0.38
   5   6   1    7.00    0.39
   5   6   1    6.31    0.39
  -7   7   1    0.03    0.04
   6  -7  -1   19.85    0.99
  -6   7   1   18.50    0.99
  -6   7   1   20.76    1.00
  -6   7   1   19.63    1.06
   5  -7  -1    0.07    0.06
  -5   7   1    0.09    0.18
  -5   7   1    0.07    0.08
  -5   7   1    0.03    0.08
  -5   7   1    0.09    0.11
  -4   7   1    0.67    0.22
  -4   7   1    0.46    0.12
  -4   7   1    0.62    0.13
  -4   7   1    0.33    0.10
  -4   7   1    0.43    0.12
  -3   7   1   39.25    1.87
  -3   7   1   39.02    1.97
  -3   7   1   36.76    2.05
  -3   7   1   38.73    1.87
  -3   7   1   36.68    1.87
  -2   7   1    8.14    0.53
  -2   7   1    8.41    0.57
  -1   7   1    3.91    0.38
  -1   7   1    3.92    0.32
   0   7   1    5.87    0.39
   0   7   1    6.10    0.47
   0   7   1    5.48    0.33
   0   7   1    4.61    0.53
   1   7   1    2.98    0.31
   1   7   1    2.73    0.23
   1   7   1    2.87    0.30
   1   7   1    2.87    0.22
   1   7   1    2.37    0.30
   2   7   1    1.74    0.29
   2   7   1    1.35    0.22
   2   7   1    1.11    0.17
   2   7   1    1.46    0.17
   2   7   1    1.39    0.21
   3   7   1    7.16    0.43
   3   7   1    6.10    0.46
   3   7   1    6.63    0.49
   3   7   1    7.22    0.51
   3   7   1    7.26    0.43
   4   7   1    0.86    0.15
   4   7   1    0.68    0.13
   4   7   1    0.43    0.15
   4   7   1    0.91    0.12
   5   7   1    0.01    0.06
   5   7   1   -0.01    0.05
  -6   8   1    0.13    0.09
  -6   8   1    0.02    0.05
  -6   8   1   -0.01    0.04
  -5   8   1    4.03    0.32
  -5   8   1    3.60    0.24
  -5   8   1    3.61    0.27
  -5   8   1    3.51    0.24
  -4   8   1    6.09    0.40
  -4   8   1    6.68    0.39
  -4   8   1    6.40    0.39
  -4   8   1    6.57    0.47
  -3   8   1    1.14    0.26
  -3   8   1    0.85    0.15
  -3   8   1    0.87    0.14
  -3   8   1    1.13    0.15
  -2   8   1   30.28    1.53
  -2   8   1   28.84    1.43
  -2   8   1   27.28    1.43
  -2   8   1   28.69    1.44
  -2   8   1   29.26    1.55
  -1   8   1    1.62    0.18
  -1   8   1    1.80    0.30
  -1   8   1    1.94    0.30
  -1   8   1    1.54    0.29
  -1   8   1    1.70    0.21
   0   8   1    1.81    0.22
   0   8   1    1.86    0.29
   0   8   1    1.84    0.22
   0   8   1    2.00    0.18
   0   8   1    2.00    0.27
   0   8   1    2.01    0.31
   1   8   1   24.62    1.23
   1   8   1   25.27    1.32
   1   8   1   25.21    1.36
   1   8   1   23.02    1.22
   1   8   1   23.58    1.30
   2   8   1    0.54    0.14
   2   8   1    0.90    0.18
   2   8   1    0.67    0.20
   2   8   1    1.05    0.21
   2   8   1    0.76    0.15
   3   8   1    4.91    0.29
   3   8   1    4.42    0.35
   3   8   1    4.03    0.32
   3   8   1    4.71    0.29
   3   8   1    4.05    0.33
   4   8   1    7.06    0.36
   4   8   1    5.64    0.34
  -5   9   1    0.41    0.11
  -4   9   1    6.32    0.44
  -4   9   1    7.14    0.38
  -4   9   1    6.11    0.37
  -3   9   1   24.31    1.19
  -3   9   1   24.66    1.19
  -3   9   1   23.84    1.26
  -3   9   1   22.45    1.19
  -2   9   1    0.21    0.09
  -2   9   1    0.33    0.08
  -2   9   1    0.30    0.09
  -2   9   1    0.33    0.15
  -1   9   1    3.70    0.33
  -1   9   1    3.33    0.27
  -1   9   1    3.46    0.36
   0   9   1    0.02    0.10
   0   9   1    0.08    0.18
   0   9   1    0.10    0.13
   0   9   1    0.16    0.13
   1   9   1    1.96    0.24
   1   9   1    1.84    0.19
   1   9   1    2.11    0.18
   1   9   1    2.06    0.24
   1   9   1    1.66    0.21
   2   9   1    0.08    0.10
   2   9   1   -0.01    0.07
   2   9   1    0.02    0.09
   2   9   1    0.05    0.10
   2   9   1    0.06    0.06
   3   9   1    0.00    0.04
   3   9   1    0.06    0.06
  -4  10   1    1.75    0.18
  -3  10   1    0.23    0.06
  -3  10   1    0.55    0.12
  -2  10   1    0.20    0.13
  -2  10   1    0.27    0.06
  -2  10   1    0.10    0.08
  -1  10   1    0.95    0.16
  -1  10   1    0.99    0.11
   0  10   1   -0.08    0.05
   0  10   1    0.03    0.09
   1  10   1    0.02    0.07
   1  10   1    0.01    0.04
   2  10  -2    7.27    0.45
   1  10  -2    4.50    0.33
   1  10  -2    4.51    0.27
   0  10  -2   25.66    1.29
   0  10  -2   26.21    1.26
  -1  10  -2    0.95    0.13
  -1  10  -2    0.97    0.13
  -2  10  -2    3.07    0.23
  -2  10  -2    4.25    0.26
  -3  10  -2    8.78    0.48
  -3  10  -2    9.31    0.49
   4   9  -2    0.02    0.05
   4   9  -2    0.10    0.06
   4   9  -2    0.26    0.11
   3   9  -2    0.60    0.11
   3   9  -2    0.61    0.10
   3   9  -2    0.71    0.17
   2   9  -2    2.44    0.17
   2   9  -2    2.07    0.18
   2   9  -2    2.55    0.30
   2   9  -2    2.05    0.24
   1   9  -2    1.68    0.14
   1   9  -2    1.49    0.23
   1   9  -2    1.56    0.27
   0   9  -2    6.01    0.39
   0   9  -2    6.05    0.46
   0   9  -2    5.96    0.34
   0   9  -2    5.69    0.37
   0   9  -2    5.35    0.42
  -1   9  -2    7.68    0.47
  -1   9  -2    7.42    0.45
  -2   9  -2    5.35    0.37
  -2   9  -2    5.24    0.35
  -3   9  -2    1.30    0.17
  -3   9  -2    1.39    0.20
  -4   9  -2   -0.02    0.06
  -4   9  -2    0.03    0.09
  -4   9  -2   -0.02    0.07
  -4   9  -2    0.00    0.06
  -5   9  -2    0.07    0.08
   5   8  -2    6.74    0.42
   5   8  -2    6.40    0.37
   5   8  -2    6.85    0.38
   4   8  -2    5.55    0.33
   4   8  -2    5.71    0.43
   4   8  -2    4.70    0.33
   3   8  -2   15.48    0.82
   3   8  -2   15.69    0.79
   3   8  -2   16.21    0.90
   3   8  -2   15.05    0.81
   2   8  -2   24.57    1.35
   2   8  -2   25.54    1.36
   2   8  -2   26.90    1.25
   2   8  -2   23.74    1.26
   1   8  -2    6.69    0.37
   1   8  -2    5.71    0.46
   1   8  -2    6.62    0.48
   1   8  -2    5.31    0.38
   0   8  -2   32.39    1.82
   0   8  -2   39.00    1.73
   0   8  -2   40.02    1.89
   0   8  -2   33.55    1.76
   0   8  -2   33.75    1.75
  -1   8  -2    7.80    0.54
  -1   8  -2    7.20    0.41
  -1   8  -2    6.86    0.46
  -1   8  -2    7.35    0.45
  -2   8  -2    8.18    0.48
  -2   8  -2    8.07    0.54
  -2   8  -2    7.83    0.48
  -3   8  -2    3.39    0.35
  -3   8  -2    3.79    0.28
  -3   8  -2    3.41    0.28
  -3   8  -2    3.75    0.28
  -4   8  -2    1.44    0.20
  -4   8  -2    1.16    0.20
  -4   8  -2    1.23    0.19
  -5   8  -2    0.00    0.06
  -5   8  -2    0.04    0.07
  -5   8  -2    0.07    0.09
   6   7  -2    0.16    0.05
   6   7  -2    0.26    0.08
   6   7  -2    0.20    0.09
   5   7  -2    0.34    0.10
   5   7  -2    0.46    0.15
   5   7  -2    0.55    0.11
   4   7  -2    0.68    0.13
   4   7  -2    0.76    0.22
   4   7  -2    0.79    0.14
   4   7  -2    0.54    0.13
   3   7  -2    3.44    0.33
   3   7  -2    3.17    0.26
   3   7  -2    3.31    0.24
   3   7  -2    3.42    0.23
   3   7  -2    3.58    0.26
   2   7  -2    3.20    0.32
   2   7  -2    4.14    0.32
   2   7  -2    3.80    0.25
   2   7  -2    3.64    0.29
   2   7  -2    3.54    0.35
   2   7  -2    3.83    0.38
   1   7  -2    1.20    0.18
   1   7  -2    1.25    0.20
   1   7  -2    1.31    0.15
   1   7  -2    1.58    0.26
   0   7  -2    0.18    0.07
   0   7  -2    0.11    0.08
   0   7  -2    0.25    0.10
   0   7  -2    0.26    0.13
   0  -7   2    0.14    0.08
   0  -7   2    0.14    0.07
  -1   7  -2   46.11    2.29
  -1   7  -2   47.41    2.23
  -1   7  -2   47.69    2.25
  -1   7  -2   44.15    2.15
   1  -7   2   43.10    2.21
   1  -7   2   41.35    2.21
  -2   7  -2    0.19    0.10
   2  -7   2    0.18    0.08
   2  -7   2    0.22    0.08
  -3   7  -2    3.99    0.29
  -3   7  -2    3.99    0.29
  -3   7  -2    4.39    0.31
  -3   7  -2    3.79    0.37
  -4   7  -2    8.47    0.49
  -4   7  -2    8.34    0.56
  -4   7  -2    8.55    0.52
  -5   7  -2   11.78    0.64
  -5   7  -2   11.91    0.66
  -5   7  -2   12.02    0.72
   5  -7   2   11.75    0.63
  -6   7  -2    0.79    0.10
  -6   7  -2    0.99    0.12
   6  -7   2    0.95    0.12
   6   6  -2    0.74    0.10
   6   6  -2    0.64    0.12
   6   6  -2    0.47    0.16
   5   6  -2    5.41    0.34
   5   6  -2    5.70    0.39
   5   6  -2    5.38    0.34
   5   6  -2    5.37    0.42
   4   6  -2    6.19    0.39
   4   6  -2    6.50    0.40
   4   6  -2    6.31    0.50
   4   6  -2    6.46    0.40
   3   6  -2    8.02    0.45
   3   6  -2    8.34    0.52
   3   6  -2    9.10    0.58
   2   6  -2    0.23    0.12
   2   6  -2    0.36    0.22
   2   6  -2    0.22    0.16
   2   6  -2    0.20    0.07
   2   6  -2    0.26    0.10
   1   6  -2    0.20    0.05
   1   6  -2    0.10    0.09
   1   6  -2    0.05    0.08
  -1  -6   2    0.12    0.05
   0   6  -2    0.45    0.11
   0   6  -2    0.30    0.10
   0   6  -2    0.31    0.10
   0  -6   2    0.36    0.09
  -1   6  -2   22.49    1.34
  -1   6  -2   27.64    1.33
  -1   6  -2   26.22    1.31
   1  -6   2   27.12    1.30
  -2   6  -2    0.97    0.15
   2  -6   2    1.13    0.16
   2  -6   2    1.29    0.14
  -3   6  -2    0.11    0.07
   3  -6   2    0.13    0.08
   3  -6   2    0.07    0.06
  -4   6  -2   12.74    0.70
  -4   6  -2   12.33    0.74
  -4   6  -2   12.28    0.67
  -4   6  -2   11.44    0.64
   4  -6   2   12.11    0.66
  -5   6  -2    7.09    0.41
  -5   6  -2    7.30    0.53
  -5   6  -2    7.43    0.44
  -5   6  -2    7.49    0.47
   5  -6   2    7.70    0.45
  -6   6  -2    0.10    0.08
  -6   6  -2    0.12    0.06
  -6   6  -2    0.06    0.05
  -6   6  -2    0.15    0.06
   6  -6   2    0.20    0.07
   7   5  -2   10.37    0.59
   7   5  -2   10.99    0.56
   6   5  -2    9.34    0.52
   6   5  -2    8.74    0.50
   6   5  -2    8.80    0.58
   5   5  -2   21.97    1.14
   5   5  -2   22.58    1.17
   5   5  -2   23.73    1.25
   5   5  -2   22.37    1.14
   4   5  -2   28.81    1.46
   4   5  -2   27.43    1.49
   3   5  -2    7.28    0.48
   3   5  -2    7.67    0.44
   3   5  -2    5.79    0.35
   2   5  -2    0.44    0.13
   2   5  -2    0.25    0.09
   2   5  -2    0.55    0.23
   1   5  -2   45.15    2.44
   1   5  -2   50.65    2.35
   1   5  -2   50.06    2.32
   1   5  -2   45.77    2.30
  -1  -5   2   47.44    2.29
   0   5  -2   32.57    1.69
   0   5  -2   36.26    1.70
   0   5  -2   35.23    1.68
   0  -5   2   33.26    1.65
  -1   5  -2   79.62    3.76
  -1   5  -2   80.03    3.74
   1  -5   2   75.76    3.73
  -2   5  -2   69.79    3.25
  -2   5  -2   70.54    3.27
   2  -5   2   65.55    3.24
   2  -5   2   68.75    3.24
   2  -5   2   63.18    3.20
  -3   5  -2   11.72    0.65
   3  -5   2   11.37    0.62
   3  -5   2   11.36    0.66
   3  -5   2   11.70    0.65
   4  -5   2   28.87    1.37
   4  -5   2   23.67    1.35
  -5   5  -2   24.28    1.20
  -5   5  -2   22.31    1.20
  -5   5  -2   23.60    1.24
  -5   5  -2   24.69    1.31
  -5   5  -2   24.14    1.17
   5  -5   2   24.35    1.21
  -6   5  -2    6.01    0.39
  -6   5  -2    6.07    0.38
   6  -5   2    6.30    0.39
  -7   5  -2    3.32    0.23
  -7   5  -2    3.46    0.21
  -7   5  -2    3.66    0.20
   7  -5   2    4.32    0.23
   7   4  -2    1.55    0.21
   7   4  -2    1.41    0.15
   7   4  -2    1.46    0.15
  -7  -4   2    1.46    0.15
   6   4  -2    4.74    0.32
   6   4  -2    4.94    0.31
   6   4  -2    5.07    0.36
   6   4  -2    4.82    0.32
   6   4  -2    5.49    0.43
  -6  -4   2    4.65    0.31
  -6  -4   2    5.66    0.42
   5   4  -2    7.20    0.46
   5   4  -2    8.00    0.50
   5   4  -2    7.38    0.44
   5   4  -2    7.30    0.44
   4   4  -2   23.78    1.19
   4   4  -2   21.18    1.20
   3   4  -2   12.62    0.70
   3   4  -2   13.03    0.73
   2   4  -2   21.12    1.08
   2   4  -2   20.65    1.19
   2   4  -2   20.28    1.04
   1   4  -2   65.45    3.23
   1   4  -2   70.34    3.24
   1   4  -2   73.02    3.27
   1   4  -2   68.29    3.35
  -1  -4   2   63.93    3.29
   0   4  -2    4.51    0.29
   0   4  -2    4.62    0.27
   0   4  -2    4.57    0.28
   0  -4   2    4.42    0.23
   0  -4   2    4.49    0.26
   0  -4   2    4.09    0.31
  -1   4  -2    3.51    0.24
  -1   4  -2    3.12    0.22
   1  -4   2    3.09    0.19
   1  -4   2    3.19    0.22
   1  -4   2    3.02    0.20
  -2   4  -2    0.97    0.13
   2  -4   2    0.81    0.12
   2  -4   2    0.90    0.10
   3  -4   2    5.15    0.34
   3  -4   2    5.33    0.34
   3  -4   2    5.76    0.36
   4  -4   2    5.53    0.40
   4  -4   2    6.47    0.39
  -5   4  -2    7.27    0.43
  -5   4  -2    7.13    0.51
  -5   4  -2    6.86    0.47
  -5   4  -2    7.04    0.41
   5  -4   2    7.20    0.43
  -6   4  -2    0.27    0.09
  -6   4  -2    0.15    0.07
  -6   4  -2    0.34    0.12
   6  -4   2    0.18    0.10
  -7   4  -2    0.02    0.06
  -7   4  -2    0.01    0.04
   7  -4   2    0.01    0.07
   8   3  -2    0.11    0.08
  -8  -3   2    0.00    0.04
   7   3  -2    1.47    0.18
   7   3  -2    1.42    0.20
   7   3  -2    1.50    0.18
   7   3  -2    1.27    0.13
  -7  -3   2    1.48    0.19
  -7  -3   2    1.56    0.17
   6   3  -2   18.30    0.97
   6   3  -2   18.85    1.00
   6   3  -2   20.06    0.97
   6   3  -2   19.27    0.99
   6   3  -2   18.57    0.94
  -6  -3   2   19.22    1.02
  -6  -3   2   19.75    0.99
   5   3  -2   15.08    0.82
  -5  -3   2   13.56    0.76
   4   3  -2    2.20    0.21
   4   3  -2    2.17    0.18
   4   3  -2    1.99    0.21
  -4  -3   2    2.15    0.17
   3   3  -2   58.68    2.77
   3   3  -2   57.56    2.79
   3   3  -2   57.89    2.81
  -3  -3   2   58.38    2.76
   2   3  -2   28.86    1.35
   2   3  -2   27.69    1.39
   2   3  -2   27.66    1.36
   2   3  -2   27.29    1.34
   2   3  -2   28.53    1.49
  -2  -3   2   27.59    1.33
   1   3  -2  103.92    5.25
   1   3  -2  115.78    5.29
   1   3  -2  112.24    5.27
   1   3  -2  111.57    5.35
  -1  -3   2  111.08    5.23
  -1  -3   2  115.34    5.31
  -1  -3   2  114.91    5.22
   0   3  -2   24.09    1.16
   0   3  -2   23.48    1.24
   0   3  -2   23.47    1.17
   0   3  -2   24.85    1.18
   0  -3   2   24.24    1.13
   0  -3   2   23.81    1.15
   0  -3   2   24.00    1.21
   0  -3   2   23.93    1.14
  -1   3  -2  165.87    7.40
  -1   3  -2  157.34    7.38
   1  -3   2  156.32    7.38
   1  -3   2  158.84    7.37
   1  -3   2  164.13    7.37
   1  -3   2  149.13    7.44
   1  -3   2  151.64    7.35
  -2   3  -2   61.70    3.06
   2  -3   2   66.12    3.06
   2  -3   2   62.21    3.04
   2  -3   2   67.66    3.07
   3  -3   2   31.63    1.48
   3  -3   2   30.39    1.47
   3  -3   2   27.03    1.45
   4  -3   2   10.08    0.57
   4  -3   2    9.59    0.57
  -5   3  -2   48.57    2.31
  -5   3  -2   46.18    2.33
   5  -3   2   47.37    2.30
  -6   3  -2    2.89    0.23
  -6   3  -2    3.06    0.28
  -6   3  -2    3.06    0.23
   6  -3   2    3.05    0.24
  -7   3  -2    1.94    0.17
   8   2  -2   14.50    0.72
   8   2  -2   14.49    0.73
   8   2  -2   14.60    0.78
   8   2  -2   13.07    0.74
  -8  -2   2   15.13    0.76
  -8  -2   2   17.16    0.76
   7   2  -2    2.95    0.22
   7   2  -2    2.76    0.20
   7   2  -2    2.70    0.22
  -7  -2   2    2.45    0.25
  -7  -2   2    2.80    0.22
   6   2  -2   66.23    3.38
   6   2  -2   60.68    3.43
   6   2  -2   74.42    3.38
   6   2  -2   74.99    3.36
  -6  -2   2   73.13    3.39
  -6  -2   2   74.96    3.43
   5   2  -2    2.49    0.21
   5   2  -2    2.60    0.24
  -5  -2   2    2.47    0.21
   4   2  -2   58.25    2.78
   4   2  -2   56.89    2.80
  -4  -2   2   58.58    2.77
   3   2  -2   57.47    2.80
   3   2  -2   58.67    2.80
   3   2  -2   56.36    2.77
   3   2  -2   60.96    2.78
  -3  -2   2   59.04    2.77
   2   2  -2   26.63    1.29
   2   2  -2   26.64    1.31
   2   2  -2   27.79    1.29
   2   2  -2   26.64    1.30
   2   2  -2   25.73    1.27
  -2  -2   2   27.04    1.28
  -2  -2   2   27.06    1.27
   1   2  -2   13.10    0.67
   1   2  -2   13.71    0.64
   1   2  -2   13.41    0.66
  -1  -2   2   13.45    0.64
  -1  -2   2   12.56    0.64
  -1  -2   2   13.88    0.64
   0   2  -2  135.89    6.41
   0  -2   2  131.40    6.41
   0  -2   2  136.28    6.40
   0  -2   2  138.46    6.46
   0  -2   2  144.74    6.40
  -1   2  -2   10.73    0.56
  -1   2  -2   10.85    0.57
  -1   2  -2   11.54    0.55
  -1   2  -2   10.19    0.55
   1  -2   2   10.09    0.54
   1  -2   2   11.61    0.61
   1  -2   2   11.18    0.55
   1  -2   2   10.88    0.56
   1  -2   2   11.67    0.55
   1  -2   2   11.75    0.54
  -2   2  -2    1.56    0.12
  -2   2  -2    1.66    0.13
  -2   2  -2    1.63    0.14
   2  -2   2    1.67    0.14
   2  -2   2    1.81    0.14
   2  -2   2    1.72    0.14
   2  -2   2    1.68    0.18
  -3   2  -2    2.20    0.17
   3  -2   2    2.23    0.18
   3  -2   2    1.89    0.16
   3  -2   2    2.10    0.17
  -4   2  -2   13.32    0.80
   4  -2   2   14.91    0.76
   4  -2   2   13.17    0.74
  -5   2  -2    1.45    0.19
  -5   2  -2    1.34    0.20
   5  -2   2    1.16    0.17
  -6   2  -2   14.68    0.75
  -6   2  -2   14.78    0.80
  -6   2  -2   14.78    0.77
   6  -2   2   13.81    0.77
   6  -2   2   14.32    0.75
   7  -2   2    4.16    0.23
   7  -2   2    3.23    0.24
   8   1  -2    0.14    0.05
   8   1  -2    0.16    0.09
   8   1  -2    0.10    0.05
  -8  -1   2    0.08    0.07
  -8  -1   2    0.18    0.07
   7   1  -2    0.72    0.11
   7   1  -2    0.92    0.13
  -7  -1   2    0.92    0.14
  -7  -1   2    0.58    0.15
   6   1  -2   10.61    0.63
   6   1  -2    9.82    0.56
  -6  -1   2   10.31    0.61
  -6  -1   2   10.08    0.57
   5   1  -2    2.37    0.22
   5   1  -2    2.05    0.19
  -5  -1   2    2.29    0.20
   4   1  -2   13.93    0.71
   4   1  -2   13.15    0.73
  -4  -1   2   13.83    0.71
   3   1  -2   37.67    1.84
   3   1  -2   38.96    1.85
   3   1  -2   39.64    1.87
   3   1  -2   36.20    1.86
   3   1  -2   36.07    1.85
   3   1  -2   41.21    1.86
  -3  -1   2   41.85    1.86
   2   1  -2    2.94    0.17
   2   1  -2    2.80    0.17
   2   1  -2    2.57    0.17
   2   1  -2    2.67    0.18
   2   1  -2    2.88    0.16
  -2  -1   2    2.70    0.17
  -2  -1   2    3.00    0.16
  -2  -1   2    2.73    0.16
   1   1  -2  488.86   21.04
   1   1  -2  446.01   21.11
   1   1  -2  449.13   21.00
   1   1  -2  446.30   21.00
   1   1  -2  431.49   21.00
  -1  -1   2  460.86   21.03
  -1  -1   2  442.62   21.04
  -1  -1   2  437.98   20.98
   0   1  -2  177.78    8.81
   0   1  -2  185.03    8.80
   0   1  -2  203.35    8.81
   0  -1   2  191.98    8.82
   0  -1   2  183.89    8.81
   0  -1   2  188.49    8.80
   0  -1   2  200.57    8.91
   0  -1   2  180.64    8.81
  -1   1  -2    1.09    0.10
  -1   1  -2    1.07    0.08
   1  -1   2    1.21    0.10
   1  -1   2    0.99    0.09
   1  -1   2    1.22    0.09
   1  -1   2    1.06    0.09
   1  -1   2    1.16    0.12
   1  -1   2    1.25    0.11
  -2   1  -2   21.45    1.06
  -2   1  -2   22.86    1.07
   2  -1   2   20.82    1.06
   2  -1   2   20.78    1.06
   2  -1   2   22.97    1.07
   2  -1   2   21.57    1.10
   2  -1   2   22.18    1.06
  -3   1  -2   11.69    0.60
   3  -1   2   11.64    0.59
   3  -1   2   10.11    0.61
   3  -1   2   11.73    0.60
   3  -1   2   10.40    0.58
  -4   1  -2    0.27    0.10
   4  -1   2    0.42    0.09
   4  -1   2    0.38    0.11
  -5   1  -2    3.20    0.27
   5  -1   2    2.76    0.27
   5  -1   2    3.18    0.24
  -6   1  -2    4.53    0.32
   6  -1   2    5.06    0.34
   6  -1   2    4.61    0.29
  -7   1  -2    1.45    0.15
   7  -1   2    1.54    0.15
   7  -1   2    1.59    0.13
   8   0  -2   16.83    0.85
   8   0  -2   17.54    0.83
  -8   0   2   16.24    0.87
  -8   0   2   16.63    0.85
   7   0  -2    6.43    0.39
   7   0  -2    5.93    0.36
  -7   0   2    6.50    0.41
  -7   0   2    6.54    0.44
   6   0  -2   34.15    1.73
   6   0  -2   36.71    1.80
  -6   0   2   34.03    1.73
  -6   0   2   36.08    1.78
   5   0  -2    2.79    0.24
   5   0  -2    2.62    0.21
  -5   0   2    2.78    0.23
   4   0  -2   16.64    0.86
   4   0  -2   16.05    0.86
   4   0  -2   17.44    0.87
   4   0  -2   16.89    0.88
  -4   0   2   17.85    0.87
   3   0  -2    2.27    0.16
   3   0  -2    2.17    0.20
   3   0  -2    2.12    0.17
   3   0  -2    1.97    0.14
   3   0  -2    2.23    0.16
   3   0  -2    2.09    0.16
  -3   0   2    2.47    0.16
   2   0  -2    1.13    0.09
   2   0  -2    1.22    0.14
   2   0  -2    1.06    0.10
   2   0  -2    1.16    0.09
   2   0  -2    1.27    0.09
  -2   0   2    1.33    0.09
  -2   0   2    1.21    0.10
   1   0  -2    5.73    0.30
   1   0  -2    6.30    0.30
   1   0  -2    5.25    0.30
   1   0  -2    6.02    0.29
  -1   0   2    5.57    0.30
  -1   0   2    6.80    0.30
  -1   0   2    5.64    0.30
   0   0  -2   46.76    2.23
   0   0  -2   51.37    2.24
   0   0  -2   46.86    2.24
   0   0   2   43.35    2.23
   0   0   2   50.99    2.24
   0   0   2   50.44    2.24
   0   0   2   45.67    2.23
   0   0   2   45.23    2.24
  -1   0  -2    2.90    0.17
  -1   0  -2    3.08    0.17
  -1   0  -2    2.73    0.17
  -1   0  -2    2.83    0.17
   1   0   2    2.72    0.18
   1   0   2    2.92    0.18
   1   0   2    2.93    0.17
   1   0   2    2.97    0.18
  -2   0  -2    0.07    0.06
   2   0   2    0.05    0.04
   2   0   2    0.12    0.05
   2   0   2    0.15    0.05
   2   0   2    0.07    0.07
  -3   0  -2   62.22    2.81
   3   0   2   58.50    2.84
   3   0   2   59.52    2.80
   3   0   2   53.78    2.80
  -4   0  -2    4.10    0.29
   4   0   2    3.97    0.30
   4   0   2    3.95    0.28
  -5   0  -2   10.45    0.59
   5   0   2   10.47    0.58
   5   0   2   10.51    0.59
  -6   0  -2    6.04    0.40
   6   0   2    6.48    0.38
   6   0   2    6.15    0.38
   6   0   2    6.27    0.40
  -7   0  -2   11.73    0.60
   7   0   2   12.79    0.59
   7   0   2   11.79    0.60
   7   0   2    9.68    0.58
   8  -1  -2    1.50    0.14
   8  -1  -2    1.99    0.16
  -8   1   2    2.26    0.19
   7  -1  -2    0.17    0.07
   7  -1  -2    0.02    0.10
  -7   1   2    0.10    0.13
  -7   1   2    0.14    0.10
   6  -1  -2    6.39    0.41
   6  -1  -2    6.33    0.44
  -6   1   2    6.01    0.48
  -6   1   2    6.41    0.42
  -6   1   2    6.06    0.40
   5  -1  -2    3.09    0.27
   5  -1  -2    3.04    0.24
   5  -1  -2    2.93    0.24
   5  -1  -2    3.09    0.24
  -5   1   2    2.97    0.24
   4  -1  -2   17.58    0.89
   4  -1  -2   17.01    0.88
   4  -1  -2   17.33    0.88
  -4   1   2   17.34    0.89
   3  -1  -2    7.18    0.46
   3  -1  -2    7.68    0.41
   3  -1  -2    8.35    0.42
   3  -1  -2    8.08    0.42
  -3   1   2    7.02    0.40
  -3   1   2    7.63    0.41
   2  -1  -2    9.20    0.44
   2  -1  -2    8.88    0.45
   2  -1  -2    8.65    0.45
   2  -1  -2    8.85    0.46
   2  -1  -2    9.19    0.49
  -2   1   2    8.49    0.45
  -2   1   2    8.74    0.44
   1  -1  -2  923.88   44.26
   1  -1  -2  937.23   44.32
   1  -1  -2  958.65   44.30
   1  -1  -2  996.04   44.28
   1  -1  -2  990.81   44.41
  -1   1   2  895.51   44.37
  -1   1   2 1000.00   44.29
  -1   1   2  895.45   44.40
   0  -1  -2    0.91    0.07
   0  -1  -2    0.71    0.06
   0  -1  -2    0.71    0.07
   0   1   2    0.84    0.07
   0   1   2    1.11    0.18
   0   1   2    0.71    0.07
   0   1   2    0.76    0.10
  -1  -1  -2   65.69    3.02
  -1  -1  -2   68.32    3.01
  -1  -1  -2   60.26    3.00
   1   1   2   67.09    3.05
   1   1   2   59.27    3.01
   1   1   2   64.16    3.01
   1   1   2   60.95    3.09
   1   1   2   66.15    3.02
  -2  -1  -2  379.81   16.52
   2   1   2  365.73   16.52
   2   1   2  330.27   16.60
   2   1   2  369.23   16.56
   2   1   2  325.14   16.51
  -3  -1  -2    1.26    0.13
   3   1   2    1.25    0.16
   3   1   2    1.31    0.15
  -4  -1  -2   30.30    1.47
   4   1   2   28.63    1.46
   4   1   2   28.01    1.51
  -5  -1  -2    0.91    0.14
   5   1   2    0.95    0.17
   5   1   2    0.92    0.15
   5   1   2    0.96    0.15
   5   1   2    0.89    0.11
  -6  -1  -2    8.22    0.49
   6   1   2    8.59    0.48
   6   1   2    8.36    0.46
   6   1   2    8.44    0.49
  -7  -1  -2    1.40    0.13
   7   1   2    1.24    0.18
   7   1   2    1.22    0.10
   7   1   2    1.10    0.11
   7   1   2    1.36    0.12
   8  -2  -2    0.02    0.05
   8  -2  -2   -0.03    0.05
  -8   2   2    0.04    0.05
  -8   2   2    0.01    0.07
  -8   2   2    0.00    0.04
   7  -2  -2    4.27    0.32
   7  -2  -2    4.51    0.29
   7  -2  -2    4.47    0.30
  -7   2   2    4.94    0.29
  -7   2   2    4.61    0.33
  -7   2   2    4.86    0.36
   6  -2  -2    3.19    0.29
   6  -2  -2    3.25    0.27
  -6   2   2    3.32    0.25
  -6   2   2    3.39    0.30
   5  -2  -2   18.23    0.98
   5  -2  -2   18.70    0.98
   5  -2  -2   19.18    0.99
   4  -2  -2    5.89    0.36
   4  -2  -2    6.26    0.36
   4  -2  -2    5.72    0.36
   3  -2  -2   36.09    1.59
   3  -2  -2   35.84    1.58
   3  -2  -2   30.22    1.67
   3  -2  -2   35.29    1.58
  -3   2   2   27.52    1.58
  -3   2   2   30.09    1.56
   2  -2  -2   59.43    2.66
   2  -2  -2   53.54    2.65
   2  -2  -2   56.77    2.64
   2  -2  -2   56.84    2.69
   2  -2  -2   58.44    2.65
  -2   2   2   52.42    2.64
  -2   2   2   53.90    2.66
  -2   2   2   57.39    2.77
   1  -2  -2  300.89   14.01
   1  -2  -2  314.86   14.00
   1  -2  -2  278.74   13.99
   1  -2  -2  310.42   13.99
   1  -2  -2  312.34   14.07
  -1   2   2  304.10   14.02
  -1   2   2  300.87   13.99
  -1   2   2  308.63   14.11
  -1   2   2  273.52   14.00
   0  -2  -2   17.95    0.83
   0  -2  -2   17.43    0.82
   0   2   2   17.50    0.94
   0   2   2   17.20    0.84
   0   2   2   15.62    0.82
   0   2   2   16.62    0.82
   0   2   2   17.21    0.86
  -1  -2  -2    0.08    0.05
  -1  -2  -2    0.12    0.03
   1   2   2    0.14    0.08
   1   2   2    0.18    0.13
   1   2   2    0.12    0.06
  -2  -2  -2    3.03    0.20
   2   2   2    2.65    0.30
   2   2   2    2.66    0.24
   2   2   2    2.98    0.21
  -3  -2  -2   15.14    0.83
   3   2   2   16.75    0.84
   3   2   2   15.99    0.89
  -4  -2  -2    3.62    0.27
   4   2   2    3.09    0.29
   4   2   2    3.76    0.28
  -5  -2  -2   10.50    0.58
   5   2   2   10.66    0.60
   5   2   2   10.58    0.58
   5   2   2    9.80    0.55
   5   2   2   10.29    0.58
  -6  -2  -2    0.00    0.07
   6   2   2    0.07    0.07
   6   2   2    0.12    0.09
   6   2   2    0.11    0.11
   6   2   2   -0.01    0.10
   6   2   2    0.11    0.14
  -7  -2  -2    1.75    0.14
   7   2   2    1.50    0.12
   7   2   2    1.62    0.15
  -8   3   2    1.64    0.15
  -8   3   2    1.92    0.15
  -8   3   2    2.14    0.14
  -8   3   2    2.03    0.18
   7  -3  -2    0.06    0.07
  -7   3   2    0.02    0.07
  -7   3   2    0.05    0.06
  -7   3   2    0.01    0.08
   6  -3  -2   30.88    1.55
  -6   3   2   30.61    1.54
  -6   3   2   32.46    1.55
  -6   3   2   30.40    1.57
  -6   3   2   31.15    1.52
   5  -3  -2   11.96    0.66
   5  -3  -2   11.48    0.66
   5  -3  -2   11.87    0.67
   4  -3  -2   13.28    0.71
   4  -3  -2   13.36    0.73
   4  -3  -2   13.59    0.71
   3  -3  -2   58.34    2.70
   3  -3  -2   55.90    2.70
   3  -3  -2   57.73    2.72
  -3   3   2   56.78    2.86
  -3   3   2   54.81    2.71
   2  -3  -2   31.28    1.56
   2  -3  -2   34.14    1.57
   2  -3  -2   29.32    1.61
   2  -3  -2   34.14    1.59
  -2   3   2   34.43    1.72
  -2   3   2   32.92    1.59
   1  -3  -2  138.77    6.87
   1  -3  -2  144.02    6.89
   1  -3  -2  148.45    6.88
  -1   3   2  150.40    6.91
  -1   3   2  154.89    7.04
   0  -3  -2  159.54    7.27
   0   3   2  158.03    7.43
   0   3   2  150.68    7.31
   0   3   2  154.08    7.29
  -1  -3  -2   18.53    0.92
   1   3   2   19.08    1.09
   1   3   2   17.99    0.93
   1   3   2   19.38    0.98
  -2  -3  -2   70.53    3.41
   2   3   2   73.37    3.49
   2   3   2   70.87    3.62
   2   3   2   72.89    3.42
  -3  -3  -2   62.79    3.05
   3   3   2   63.42    3.14
   3   3   2   65.26    3.08
   4   3   2    0.15    0.16
   4   3   2    0.03    0.13
  -5  -3  -2    4.14    0.31
   5   3   2    4.20    0.28
   5   3   2    4.29    0.38
   5   3   2    4.46    0.31
   5   3   2    4.17    0.29
  -6  -3  -2    7.14    0.42
   6   3   2    7.43    0.42
   6   3   2    7.33    0.41
   6   3   2    6.66    0.45
   8  -4  -2   10.66    0.54
  -8   4   2    8.70    0.53
  -8   4   2   11.28    0.56
  -8   4   2   11.41    0.55
   7  -4  -2    0.71    0.11
  -7   4   2    0.39    0.09
  -7   4   2    0.68    0.11
  -7   4   2    0.58    0.13
   6  -4  -2    8.21    0.50
  -6   4   2    8.15    0.52
  -6   4   2    8.43    0.47
  -6   4   2    7.95    0.56
  -6   4   2    8.77    0.50
  -6   4   2    8.90    0.50
   5  -4  -2    0.52    0.12
   5  -4  -2    0.57    0.12
   5  -4  -2    0.46    0.10
   4  -4  -2    3.67    0.25
   4  -4  -2    3.62    0.25
   4  -4  -2    3.20    0.26
   3  -4  -2   24.72    1.22
   3  -4  -2   25.52    1.25
   3  -4  -2   23.68    1.22
  -3   4   2   24.79    1.24
  -3   4   2   24.43    1.38
   2  -4  -2   30.72    1.47
   2  -4  -2   30.56    1.50
  -2   4   2   30.54    1.64
  -2   4   2   30.05    1.50
   1  -4  -2  136.93    6.88
   1  -4  -2  145.05    6.86
  -1   4   2  151.89    6.91
  -1   4   2  153.22    7.06
   0   4   2    3.67    0.25
   0   4   2    3.95    0.38
   0   4   2    3.54    0.26
   1   4   2    5.05    0.36
   1   4   2    5.40    0.49
   2   4   2   21.24    1.14
   2   4   2   21.02    1.32
   3   4   2    4.01    0.35
   3   4   2    3.54    0.47
   4   4   2    1.32    0.19
   4   4   2    1.01    0.20
   4   4   2    1.14    0.15
  -5  -4  -2    2.17    0.18
   5   4   2    2.19    0.23
   5   4   2    2.30    0.22
   5   4   2    2.09    0.24
   5   4   2    2.15    0.28
  -6  -4  -2    4.37    0.27
   6   4   2    4.82    0.27
   6   4   2    4.63    0.27
   6   4   2    3.72    0.29
   7  -5  -2    7.03    0.42
  -7   5   2    7.46    0.43
  -7   5   2    7.86    0.41
  -7   5   2    7.23    0.39
   6  -5  -2    0.03    0.09
  -6   5   2    0.00    0.06
  -6   5   2    0.00    0.07
  -6   5   2    0.08    0.08
  -6   5   2   -0.04    0.17
  -6   5   2   -0.02    0.08
   5  -5  -2   26.44    1.33
  -5   5   2   26.67    1.42
  -5   5   2   27.56    1.34
  -5   5   2   25.76    1.32
  -5   5   2   26.29    1.31
  -5   5   2   25.73    1.28
   4  -5  -2    1.60    0.15
   4  -5  -2    1.63    0.18
   3  -5  -2    4.32    0.32
  -3   5   2    5.07    0.33
   2  -5  -2   26.50    1.35
  -2   5   2   27.65    1.37
  -2   5   2   26.87    1.52
  -1   5   2    4.49    0.44
  -1   5   2    4.70    0.32
   0   5   2    8.35    0.51
   0   5   2    9.24    0.69
   1   5   2    1.81    0.20
   1   5   2    1.77    0.32
   1   5   2    1.77    0.15
   1   5   2    1.74    0.24
   2   5   2    0.07    0.10
   2   5   2    0.01    0.19
   2   5   2    0.02    0.14
   3   5   2   39.60    1.97
   3   5   2   37.12    1.95
   3   5   2   39.65    2.05
   3   5   2   44.88    2.10
   4   5   2   16.07    0.81
   4   5   2   15.48    0.89
   4   5   2   14.59    0.81
   4   5   2   16.07    0.91
   4   5   2   14.21    0.79
   5   5   2    1.53    0.15
   5   5   2    1.34    0.18
   5   5   2    1.18    0.17
   5   5   2    1.45    0.17
   6   5   2    4.71    0.26
  -7   6   2    0.31    0.07
  -7   6   2    0.29    0.09
   6  -6  -2    8.62    0.50
  -6   6   2    8.75    0.49
  -6   6   2    8.96    0.58
  -6   6   2    9.06    0.51
  -6   6   2    8.14    0.46
   5  -6  -2    0.32    0.08
  -5   6   2    0.43    0.12
  -5   6   2    0.45    0.10
  -5   6   2    0.38    0.20
  -5   6   2    0.25    0.08
  -4   6   2    1.89    0.17
  -4   6   2    1.81    0.23
  -4   6   2    1.84    0.30
   3  -6  -2    0.16    0.08
  -3   6   2    0.13    0.09
  -2   6   2    7.32    0.62
  -2   6   2    7.98    0.53
  -1   6   2    0.53    0.17
  -1   6   2    0.30    0.20
  -1   6   2    0.31    0.12
   0   6   2   15.78    0.84
   0   6   2   17.96    1.15
   0   6   2   17.01    0.92
   0   6   2   17.51    0.97
   1   6   2   10.45    0.89
   1   6   2   12.62    0.75
   2   6   2   12.67    0.69
   2   6   2   12.65    0.70
   2   6   2   12.32    0.78
   2   6   2   14.15    0.81
   3   6   2   43.38    2.17
   3   6   2   40.80    2.04
   3   6   2   41.85    2.13
   3   6   2   41.63    2.04
   4   6   2    0.83    0.14
   4   6   2    0.96    0.19
   4   6   2    0.84    0.12
   4   6   2    1.04    0.19
   5   6   2   12.97    0.74
   5   6   2   15.40    0.72
   6  -7  -2    0.94    0.11
  -6   7   2    0.70    0.13
  -6   7   2    0.95    0.12
  -6   7   2    1.09    0.18
  -5   7   2    1.62    0.18
  -5   7   2    1.88    0.19
  -5   7   2    2.11    0.20
  -5   7   2    2.04    0.26
  -4   7   2    0.20    0.19
  -4   7   2    0.21    0.13
  -4   7   2    0.25    0.11
  -4   7   2    0.11    0.10
  -3   7   2   12.94    0.70
  -3   7   2   12.61    0.69
  -3   7   2   12.82    0.71
  -3   7   2   13.20    0.80
  -2   7   2    6.49    0.49
  -2   7   2    8.18    0.51
  -2   7   2    8.21    0.56
  -2   7   2    6.24    0.55
  -2   7   2    8.03    0.53
  -2   7   2    7.88    0.44
  -1   7   2    3.58    0.30
  -1   7   2    3.03    0.28
  -1   7   2    3.40    0.35
  -1   7   2    3.40    0.37
  -1   7   2    3.74    0.37
   0   7   2   10.69    0.64
   0   7   2   11.47    0.64
   0   7   2   11.16    0.71
   0   7   2   12.51    0.74
   0   7   2   11.30    0.70
   1   7   2    1.02    0.17
   1   7   2    1.14    0.18
   1   7   2    1.13    0.25
   1   7   2    1.25    0.22
   1   7   2    0.86    0.19
   2   7   2    0.76    0.15
   2   7   2    0.75    0.20
   2   7   2    1.12    0.21
   2   7   2    0.65    0.21
   2   7   2    0.67    0.15
   3   7   2    3.81    0.27
   3   7   2    3.99    0.35
   3   7   2    3.99    0.35
   3   7   2    3.91    0.29
   4   7   2    0.11    0.09
   4   7   2    0.19    0.07
   4   7   2    0.29    0.10
  -6   8   2    0.98    0.13
  -5   8   2    0.06    0.11
  -5   8   2    0.00    0.07
  -5   8   2    0.03    0.10
  -4   8   2    0.36    0.09
  -4   8   2    0.17    0.10
  -4   8   2    0.23    0.18
  -4   8   2    0.37    0.11
  -3   8   2    0.10    0.07
  -3   8   2    0.03    0.12
  -3   8   2    0.15    0.10
  -3   8   2    0.10    0.13
  -2   8   2    1.86    0.26
  -2   8   2    1.64    0.19
  -2   8   2    1.67    0.20
  -2   8   2    1.45    0.26
  -2   8   2    1.62    0.20
  -1   8   2    0.01    0.17
  -1   8   2    0.00    0.12
  -1   8   2   -0.05    0.16
   0   8   2    6.47    0.41
   0   8   2    6.46    0.48
   0   8   2    6.19    0.46
   0   8   2    5.95    0.38
   0   8   2    6.08    0.45
   1   8   2   11.20    0.70
   1   8   2   12.10    0.73
   1   8   2   11.52    0.64
   1   8   2   12.65    0.65
   1   8   2   11.55    0.75
   2   8   2    0.23    0.13
   2   8   2    0.18    0.11
   2   8   2    0.14    0.09
   2   8   2    0.24    0.09
   2   8   2    0.15    0.11
   3   8   2   58.17    2.72
   3   8   2   56.17    2.72
  -5   9   2    1.02    0.09
  -5   9   2    1.07    0.14
  -4   9   2   10.58    0.60
  -4   9   2   12.34    0.61
  -4   9   2   12.17    0.67
  -4   9   2   11.43    0.60
  -3   9   2    0.76    0.17
  -3   9   2    0.34    0.12
  -3   9   2    0.64    0.10
  -3   9   2    0.72    0.10
  -2   9   2    5.41    0.33
  -2   9   2    5.54    0.36
  -2   9   2    5.48    0.34
  -2   9   2    5.23    0.40
  -1   9   2    0.10    0.08
  -1   9   2    0.01    0.17
  -1   9   2    0.16    0.12
   0   9   2   18.24    1.10
   0   9   2   20.03    1.01
   0   9   2   20.86    1.09
   0   9   2   21.39    1.02
   1   9   2    0.93    0.17
   1   9   2    0.71    0.12
   1   9   2    1.03    0.13
   1   9   2    0.77    0.15
   2   9   2    1.28    0.16
   2   9   2    1.31    0.12
   2   9   2    1.54    0.14
  -3  10   2    1.43    0.15
  -3  10   2    1.21    0.11
  -3  10   2    1.17    0.15
  -2  10   2    0.16    0.09
  -2  10   2    0.21    0.06
  -1  10   2    0.10    0.12
  -1  10   2    0.17    0.06
   0  10   2    0.08    0.07
   0  10   2    0.06    0.08
   3  10  -3    0.74    0.09
   2  10  -3    6.15    0.38
   2  10  -3    8.04    0.44
   1  10  -3    5.81    0.34
   1  10  -3    5.26    0.31
   0  10  -3    1.29    0.16
   0  10  -3    1.05    0.12
   0  10  -3    1.16    0.14
  -1  10  -3    5.55    0.35
  -1  10  -3    5.34    0.33
  -2  10  -3    5.62    0.35
  -2  10  -3    5.90    0.34
  -3  10  -3    8.09    0.45
  -3  10  -3    9.35    0.47
   4   9  -3    0.23    0.13
   4   9  -3    0.05    0.07
   4   9  -3    0.13    0.06
   3   9  -3    4.16    0.27
   3   9  -3    4.40    0.34
   3   9  -3    5.11    0.31
   2   9  -3    6.64    0.40
   2   9  -3    6.17    0.46
   2   9  -3    5.81    0.41
   2   9  -3    6.97    0.37
   1   9  -3    1.09    0.19
   1   9  -3    1.45    0.20
   1   9  -3    1.15    0.14
   1   9  -3    0.81    0.13
   1   9  -3    1.24    0.14
   0   9  -3   11.94    0.61
   0   9  -3   12.09    0.64
   0   9  -3   11.84    0.63
   0   9  -3   10.22    0.62
  -1   9  -3    8.94    0.55
  -1   9  -3   11.72    0.60
  -1   9  -3   10.42    0.62
  -1   9  -3   11.65    0.60
  -2   9  -3    2.47    0.25
  -2   9  -3    2.41    0.20
  -2   9  -3    2.49    0.25
  -3   9  -3    2.39    0.20
  -3   9  -3    2.28    0.20
  -3   9  -3    2.11    0.23
  -4   9  -3    0.55    0.09
  -4   9  -3    0.35    0.09
   5   8  -3    1.92    0.21
   5   8  -3    2.50    0.17
   5   8  -3    2.52    0.19
   4   8  -3   26.63    1.29
   4   8  -3   25.51    1.35
   4   8  -3   24.91    1.27
   4   8  -3   26.05    1.27
   3   8  -3    2.42    0.22
   3   8  -3    2.59    0.31
   3   8  -3    2.52    0.20
   3   8  -3    2.78    0.23
   3   8  -3    2.69    0.21
   2   8  -3   17.51    0.94
   2   8  -3   19.08    0.91
   2   8  -3   16.89    1.00
   2   8  -3   18.16    0.94
   1   8  -3   40.88    2.01
   1   8  -3   40.90    2.08
   1   8  -3   37.14    1.98
   1   8  -3   45.06    1.97
   1   8  -3   39.70    1.99
   0   8  -3    4.71    0.39
   0   8  -3    4.82    0.29
   0   8  -3    3.85    0.31
   0   8  -3    4.34    0.31
   0   8  -3    4.37    0.33
   0   8  -3    4.03    0.29
  -1   8  -3   30.00    1.44
  -1   8  -3   27.63    1.46
  -1   8  -3   29.56    1.45
  -1   8  -3   26.45    1.43
  -1   8  -3   29.97    1.41
  -2   8  -3    4.33    0.34
  -2   8  -3    4.65    0.33
  -2   8  -3    4.25    0.32
  -3   8  -3    1.55    0.16
  -3   8  -3    1.63    0.22
  -3   8  -3    1.82    0.19
  -4   8  -3    1.56    0.19
  -4   8  -3    1.48    0.17
  -5   8  -3    6.37    0.35
  -5   8  -3    6.87    0.37
   5  -8   3    5.36    0.33
   6   7  -3   11.08    0.60
   6   7  -3    9.83    0.55
   5   7  -3    2.13    0.18
   5   7  -3    2.05    0.20
   5   7  -3    2.28    0.25
   5   7  -3    2.02    0.19
   4   7  -3   28.37    1.43
   4   7  -3   27.90    1.51
   4   7  -3   28.43    1.41
   4   7  -3   29.41    1.42
   3   7  -3   14.44    0.76
   3   7  -3   13.20    0.73
   3   7  -3   13.64    0.77
   3   7  -3   14.87    0.72
   3   7  -3   14.18    0.84
   3   7  -3   13.81    0.74
   2   7  -3   10.61    0.53
   2   7  -3   10.38    0.61
   2   7  -3    9.57    0.57
  -2  -7   3    9.10    0.57
   1   7  -3    3.64    0.23
   1   7  -3    3.18    0.31
   1   7  -3    3.85    0.31
   1   7  -3    3.19    0.33
   0   7  -3    8.21    0.58
   0   7  -3    8.66    0.54
   0   7  -3    9.43    0.56
   0   7  -3    8.99    0.48
   0  -7   3    8.93    0.52
  -1   7  -3   26.54    1.32
  -1   7  -3   27.29    1.41
   1  -7   3   28.11    1.40
   1  -7   3   26.52    1.39
  -2   7  -3    0.04    0.12
  -2   7  -3    0.11    0.10
  -2   7  -3    0.06    0.09
  -2   7  -3    0.03    0.09
  -3   7  -3    2.73    0.23
  -3   7  -3    2.57    0.23
  -3   7  -3    3.08    0.28
  -4   7  -3   33.79    1.82
  -4   7  -3   37.41    1.79
  -4   7  -3   36.47    1.76
   4  -7   3   35.49    1.75
  -5   7  -3    3.08    0.24
  -5   7  -3    2.74    0.21
   5  -7   3    3.09    0.22
  -6   7  -3    5.24    0.30
   6  -7   3    5.12    0.29
   6   6  -3    4.69    0.36
   6   6  -3    4.46    0.33
   6   6  -3    4.42    0.29
   5   6  -3    0.07    0.07
   5   6  -3    0.28    0.15
   5   6  -3    0.07    0.07
   5   6  -3   -0.01    0.12
   4   6  -3    5.88    0.35
   4   6  -3    4.82    0.35
   4   6  -3    5.48    0.35
   4   6  -3    5.42    0.36
   4   6  -3    5.46    0.45
   3   6  -3    4.11    0.34
   3   6  -3    3.95    0.31
   3   6  -3    3.51    0.24
  -3  -6   3    3.73    0.28
   2   6  -3   16.87    0.97
   2   6  -3   18.51    0.93
   2   6  -3   15.80    0.86
  -2  -6   3   17.74    0.90
   1   6  -3    7.24    0.41
   1   6  -3    7.12    0.44
   1   6  -3    6.64    0.61
   1   6  -3    8.00    0.50
   1   6  -3    8.11    0.48
  -1  -6   3    7.44    0.43
   0   6  -3    0.74    0.17
   0   6  -3    0.73    0.14
   0   6  -3    0.94    0.11
   0   6  -3    0.99    0.15
   0  -6   3    0.93    0.14
  -1   6  -3    2.00    0.20
  -1   6  -3    1.67    0.14
  -1   6  -3    2.26    0.21
   1  -6   3    1.99    0.19
  -2   6  -3    0.77    0.15
   2  -6   3    0.50    0.11
   2  -6   3    0.55    0.12
  -3   6  -3    2.74    0.26
  -3   6  -3    3.08    0.27
  -3   6  -3    3.17    0.25
  -4   6  -3   13.00    0.77
  -4   6  -3   12.43    0.69
  -4   6  -3   12.72    0.69
  -4   6  -3   12.13    0.66
  -4   6  -3   13.02    0.73
   4  -6   3   13.12    0.69
  -5   6  -3    1.77    0.17
  -5   6  -3    2.08    0.22
  -5   6  -3    1.62    0.14
  -5   6  -3    1.68    0.16
   5  -6   3    1.89    0.20
  -6   6  -3    1.22    0.11
  -6   6  -3    1.17    0.11
  -6   6  -3    1.20    0.13
   6  -6   3    1.19    0.13
   7   5  -3    1.04    0.10
   7   5  -3    1.25    0.21
   7   5  -3    1.09    0.13
   6   5  -3   16.88    0.92
   6   5  -3   15.57    0.83
   6   5  -3   16.46    0.82
   6   5  -3   16.68    0.85
  -6  -5   3   14.54    0.85
   5   5  -3    1.45    0.19
   5   5  -3    1.46    0.24
   5   5  -3    1.76    0.21
   5   5  -3    1.09    0.17
   5   5  -3    1.48    0.16
   4   5  -3   50.05    2.59
   4   5  -3   53.24    2.55
   3   5  -3    5.32    0.34
   3   5  -3    7.13    0.42
   3   5  -3    7.12    0.46
   2   5  -3    0.08    0.06
   2   5  -3    0.19    0.08
  -2  -5   3    0.09    0.06
   1   5  -3   38.54    1.88
   1   5  -3   37.34    1.85
   1   5  -3   35.66    1.83
  -1  -5   3   38.58    1.82
   0   5  -3    5.22    0.34
   0   5  -3    5.84    0.36
   0  -5   3    5.02    0.31
  -1   5  -3   12.47    0.67
  -1   5  -3   11.81    0.64
   1  -5   3   11.63    0.64
   1  -5   3   11.17    0.60
  -2   5  -3   14.55    0.75
   2  -5   3   12.10    0.73
   2  -5   3   13.84    0.71
   3  -5   3    2.80    0.23
   3  -5   3    2.94    0.23
   3  -5   3    2.80    0.25
  -4   5  -3   30.71    1.53
  -4   5  -3   30.00    1.49
  -4   5  -3   29.19    1.58
   4  -5   3   31.10    1.51
  -5   5  -3    8.24    0.50
   5  -5   3    8.32    0.49
  -6   5  -3    8.19    0.42
  -6   5  -3    8.50    0.44
  -6   5  -3    7.36    0.45
   6  -5   3    7.92    0.45
   7   4  -3    0.84    0.10
   7   4  -3    0.90    0.12
   7   4  -3    0.73    0.18
  -7  -4   3    0.87    0.11
  -7  -4   3    0.85    0.14
   6   4  -3    3.34    0.29
   6   4  -3    3.50    0.25
   6   4  -3    3.20    0.26
   6   4  -3    3.42    0.24
  -6  -4   3    3.14    0.23
  -6  -4   3    3.29    0.31
   5   4  -3    6.52    0.42
   5   4  -3    5.80    0.37
   5   4  -3    5.64    0.38
   5   4  -3    5.81    0.37
   4   4  -3    0.78    0.16
   4   4  -3    1.20    0.15
  -4  -4   3    1.01    0.11
   3   4  -3   22.83    1.13
   3   4  -3   22.37    1.16
  -3  -4   3   20.88    1.07
   2   4  -3    1.04    0.13
   2   4  -3    1.01    0.16
  -2  -4   3    0.83    0.08
   1   4  -3   38.70    1.97
   1   4  -3   42.15    2.01
   1   4  -3   40.62    1.98
  -1  -4   3   42.25    1.96
   0   4  -3    3.25    0.23
   0   4  -3    3.19    0.22
   0  -4   3    3.17    0.20
   0  -4   3    3.20    0.19
  -1   4  -3  220.67   10.24
  -1   4  -3  218.75   10.25
   1  -4   3  223.41   10.22
   1  -4   3  220.94   10.24
   1  -4   3  208.71   10.22
  -2   4  -3    0.44    0.10
   2  -4   3    0.35    0.08
   2  -4   3    0.17    0.08
   2  -4   3    0.21    0.09
   3  -4   3   10.44    0.58
   3  -4   3    9.64    0.57
  -4   4  -3  188.88    8.99
  -5   4  -3    0.61    0.15
  -5   4  -3    0.72    0.14
   5  -4   3    0.59    0.13
  -6   4  -3    8.97    0.48
  -6   4  -3    9.04    0.51
   6  -4   3    8.74    0.50
  -7   4  -3    6.53    0.33
  -7   4  -3    6.12    0.34
   8   3  -3    0.17    0.08
  -8  -3   3    0.11    0.06
  -8  -3   3    0.25    0.06
   7   3  -3    0.20    0.07
   7   3  -3    0.24    0.09
   7   3  -3    0.34    0.05
  -7  -3   3    0.38    0.10
  -7  -3   3    0.37    0.15
   6   3  -3   12.66    0.71
   6   3  -3   12.37    0.65
   6   3  -3   13.19    0.69
   6   3  -3   12.81    0.68
  -6  -3   3   13.40    0.75
  -6  -3   3   12.97    0.70
   5   3  -3    0.18    0.10
   5   3  -3    0.26    0.09
  -5  -3   3    0.26    0.08
   4   3  -3    0.55    0.10
   4   3  -3    0.61    0.12
   4   3  -3    0.41    0.11
  -4  -3   3    0.26    0.08
   3   3  -3    0.08    0.06
   3   3  -3    0.07    0.05
   3   3  -3    0.07    0.07
   3   3  -3    0.11    0.07
  -3  -3   3    0.04    0.05
   2   3  -3    5.85    0.33
   2   3  -3    5.80    0.35
   2   3  -3    5.66    0.32
  -2  -3   3    4.81    0.28
  -2  -3   3    5.68    0.30
   1   3  -3    3.36    0.24
   1   3  -3    3.27    0.21
   1   3  -3    3.51    0.21
  -1  -3   3    3.15    0.26
  -1  -3   3    3.33    0.21
  -1  -3   3    3.13    0.18
  -1  -3   3    3.22    0.19
   0   3  -3   41.24    1.93
   0   3  -3   39.25    1.93
   0  -3   3   39.32    1.90
   0  -3   3   40.99    1.92
   0  -3   3   39.84    1.98
   0  -3   3   40.43    1.91
  -1   3  -3   13.32    0.70
  -1   3  -3   13.20    0.71
   1  -3   3   12.74    0.75
   1  -3   3   14.08    0.69
   1  -3   3   13.95    0.69
   1  -3   3   14.67    0.70
  -2   3  -3    4.86    0.31
   2  -3   3    5.08    0.30
   2  -3   3    5.10    0.31
   2  -3   3    4.85    0.30
   3  -3   3    9.94    0.55
   3  -3   3    9.80    0.54
   3  -3   3    9.20    0.53
   4  -3   3    2.87    0.25
  -5   3  -3   21.08    1.07
  -5   3  -3   20.42    1.03
  -5   3  -3   19.32    1.07
   5  -3   3   21.55    1.06
  -6   3  -3    0.07    0.07
   6  -3   3    0.15    0.10
  -7   3  -3    1.56    0.11
   8   2  -3    8.63    0.43
   8   2  -3    9.13    0.45
   8   2  -3    7.53    0.45
  -8  -2   3    9.49    0.49
  -8  -2   3    8.11    0.46
   7   2  -3    2.28    0.20
   7   2  -3    2.08    0.18
   7   2  -3    1.96    0.19
  -7  -2   3    2.14    0.19
  -7  -2   3    2.12    0.23
   6   2  -3   23.89    1.22
   6   2  -3   24.58    1.18
   6   2  -3   23.84    1.20
   6   2  -3   21.60    1.19
  -6  -2   3   24.68    1.22
  -6  -2   3   25.52    1.26
   5   2  -3    2.93    0.26
   5   2  -3    2.74    0.23
  -5  -2   3    3.35    0.24
   4   2  -3   94.53    4.47
   4   2  -3   87.36    4.44
   4   2  -3   96.89    4.46
  -4  -2   3   96.98    4.45
   3   2  -3   69.95    3.25
   3   2  -3   68.48    3.26
   3   2  -3   71.01    3.26
   3   2  -3   64.24    3.27
  -3  -2   3   69.01    3.24
   2   2  -3   15.91    0.82
   2   2  -3   16.85    0.81
   2   2  -3   15.18    0.79
   2   2  -3   15.98    0.83
   2   2  -3   17.18    0.82
  -2  -2   3   17.24    0.81
  -2  -2   3   16.94    0.81
  -2  -2   3   15.71    0.79
   1   2  -3  123.02    5.64
   1   2  -3  119.22    5.66
   1   2  -3  108.56    5.65
   1   2  -3  122.60    5.66
  -1  -2   3  123.28    5.65
  -1  -2   3  122.43    5.64
  -1  -2   3  125.90    5.65
   0   2  -3   13.19    0.71
   0   2  -3   15.12    0.70
   0   2  -3   13.40    0.71
   0   2  -3   14.82    0.72
   0  -2   3   14.70    0.75
   0  -2   3   14.89    0.70
   0  -2   3   13.39    0.70
   0  -2   3   15.27    0.71
  -1   2  -3   87.78    4.37
  -1   2  -3   88.76    4.37
  -1   2  -3   93.38    4.38
  -1   2  -3   85.14    4.36
   1  -2   3   99.97    4.37
   1  -2   3   96.12    4.37
   1  -2   3   93.88    4.42
   1  -2   3   97.72    4.37
  -2   2  -3   13.16    0.69
  -2   2  -3   12.87    0.70
   2  -2   3   12.47    0.76
   2  -2   3   14.54    0.71
   2  -2   3   14.53    0.70
   2  -2   3   13.61    0.69
  -3   2  -3    4.83    0.34
   3  -2   3    5.40    0.33
   3  -2   3    5.36    0.35
   4  -2   3   84.46    4.06
  -5   2  -3    1.60    0.20
  -5   2  -3    1.42    0.15
   5  -2   3    1.48    0.19
   5  -2   3    1.59    0.20
   5  -2   3    1.46    0.16
   6  -2   3    7.21    0.43
   6  -2   3    7.16    0.41
  -7   2  -3    8.91    0.46
   7  -2   3    9.38    0.47
   8   1  -3    3.29    0.21
   8   1  -3    3.12    0.21
   8   1  -3    3.14    0.19
  -8  -1   3    2.83    0.21
  -8  -1   3    2.89    0.23
   7   1  -3    0.78    0.11
   7   1  -3    0.88    0.13
  -7  -1   3    0.92    0.15
  -7  -1   3    1.19    0.21
   6   1  -3   67.47    3.24
   6   1  -3   68.50    3.30
  -6  -1   3   66.77    3.24
  -6  -1   3   67.32    3.28
   5   1  -3    5.30    0.35
   5   1  -3    5.61    0.38
  -5  -1   3    5.82    0.37
   4   1  -3   11.23    0.62
   4   1  -3   11.19    0.61
   4   1  -3   12.01    0.62
  -4  -1   3   11.43    0.61
   3   1  -3   36.90    1.70
   3   1  -3   34.89    1.70
   3   1  -3   37.25    1.70
   3   1  -3   33.70    1.69
   3   1  -3   32.34    1.68
  -3  -1   3   36.34    1.70
   2   1  -3   79.61    3.61
   2   1  -3   77.62    3.62
   2   1  -3   74.22    3.61
   2   1  -3   75.43    3.60
   2   1  -3   70.45    3.61
  -2  -1   3   81.95    3.62
  -2  -1   3   75.77    3.60
  -2  -1   3   79.19    3.61
   1   1  -3  179.32    7.94
   1   1  -3  169.96    7.95
   1   1  -3  161.36    7.95
   1   1  -3  165.02    7.94
  -1  -1   3  176.44    7.94
  -1  -1   3  171.87    7.94
  -1  -1   3  174.20    7.95
  -1  -1   3  162.95    7.94
   0   1  -3  324.34   15.45
   0   1  -3  312.52   15.44
   0   1  -3  343.04   15.44
   0  -1   3  331.28   15.44
   0  -1   3  332.09   15.45
   0  -1   3  336.66   15.52
   0  -1   3  340.58   15.45
  -1   1  -3    0.75    0.10
  -1   1  -3    0.75    0.10
  -1   1  -3    0.59    0.07
   1  -1   3    0.61    0.07
   1  -1   3    0.55    0.07
   1  -1   3    0.83    0.10
   1  -1   3    0.54    0.09
   1  -1   3    0.73    0.09
  -2   1  -3    0.45    0.09
   2  -1   3    0.44    0.08
   2  -1   3    0.45    0.09
  -3   1  -3    3.07    0.24
   3  -1   3    2.62    0.24
   3  -1   3    2.90    0.22
   3  -1   3    2.47    0.21
  -4   1  -3    1.07    0.16
   4  -1   3    0.61    0.12
  -5   1  -3    3.04    0.26
   5  -1   3    3.02    0.24
   5  -1   3    2.68    0.23
  -6   1  -3    1.45    0.16
   6  -1   3    1.71    0.20
   6  -1   3    1.58    0.15
   7  -1   3    1.82    0.13
   7  -1   3    1.90    0.14
   8   0  -3    3.32    0.23
   8   0  -3    3.35    0.21
  -8   0   3    3.22    0.23
  -8   0   3    3.51    0.26
   7   0  -3   20.32    1.02
   7   0  -3   20.49    1.05
  -7   0   3   19.71    1.04
  -7   0   3   20.94    1.09
   6   0  -3    0.34    0.12
   6   0  -3    0.19    0.10
  -6   0   3    0.28    0.11
  -6   0   3    0.32    0.15
   5   0  -3   14.82    0.81
   5   0  -3   15.22    0.80
   5   0  -3   13.70    0.78
  -5   0   3   15.91    0.81
   4   0  -3   49.85    2.44
   4   0  -3   49.60    2.43
   4   0  -3   50.52    2.43
   4   0  -3   51.07    2.43
  -4   0   3   51.80    2.44
   3   0  -3   16.89    0.82
   3   0  -3   16.48    0.81
   3   0  -3   14.55    0.80
   3   0  -3   16.17    0.81
  -3   0   3   16.65    0.81
   2   0  -3    0.32    0.06
   2   0  -3    0.22    0.06
   2   0  -3    0.26    0.05
   2   0  -3    0.30    0.05
  -2   0   3    0.26    0.04
  -2   0   3    0.23    0.06
  -2   0   3    0.25    0.04
   1   0  -3  187.07    9.30
   1   0  -3  211.06    9.32
   1   0  -3  194.82    9.31
   1   0  -3  205.43    9.31
  -1   0   3  202.05    9.31
  -1   0   3  208.47    9.31
  -1   0   3  187.73    9.30
   0   0  -3    1.49    0.12
   0   0  -3    1.44    0.11
   0   0  -3    1.22    0.09
   0   0   3    1.41    0.11
   0   0   3    1.52    0.11
   0   0   3    1.46    0.12
   0   0   3    1.17    0.17
   0   0   3    1.50    0.12
  -1   0  -3    2.66    0.17
  -1   0  -3    2.07    0.17
   1   0   3    2.60    0.17
   1   0   3    2.36    0.16
   1   0   3    2.68    0.17
  -2   0  -3    2.36    0.18
   2   0   3    2.42    0.18
   2   0   3    2.32    0.21
   2   0   3    2.38    0.19
[truncated: 773,089 more chars]
