# Supplementary material for: Structures of S-(pyridin-2-yl) 4-nitro­benzo­thio­ate, S-(pyridin-2-yl) 4-methyl­benzo­thio­ate and S-(pyridin-2-yl) 4-meth­oxy­benzo­thio­ate: building blocks for low-symmetry multifunctional tetra­pyrroles
Source: Acta Crystallogr E Crystallogr Commun. 2023 Feb 9;79(Pt 3):157–62. doi: 10.1107/S2056989023001056 (PMC9993908; doi:10.1107/S2056989023001056)
Supplement: Supplementary file 2 [file e-79-00157-1sup2.hkl]

data_1                                                                          
_shelx_title ' TCD1770 in Pna2(1)'                                              
_shelx_refln_list_code          4                                               
_shelx_F_calc_maximum      115.07                                               
_exptl_crystal_F_000       536.00                                               
_reflns_d_resolution_high  0.8214                                               
                                                                                
loop_                                                                           
 _space_group_symop_operation_xyz                                               
 'x, y, z'                                                                      
 '-x, -y, z+1/2'                                                                
 'x+1/2, -y+1/2, z'                                                             
 '-x+1/2, y+1/2, z+1/2'                                                         
                                                                                
_cell_length_a    23.0774                                                       
_cell_length_b    12.5622                                                       
_cell_length_c     3.8498                                                       
_cell_angle_alpha  90.000                                                       
_cell_angle_beta   90.000                                                       
_cell_angle_gamma  90.000                                                       
                                                                                
_shelx_F_squared_multiplier     1.000                                           
                                                                                
loop_                                                                           
 _refln_index_h                                                                 
 _refln_index_k                                                                 
 _refln_index_l                                                                 
 _refln_F_squared_calc                                                          
 _refln_F_squared_meas                                                          
 _refln_F_squared_sigma                                                         
 _refln_observed_status                                                         
   2   0  -4        309.56        313.44        17.16 o                         
   4   0  -4        334.21        182.66        15.77 o                         
   1   1  -4         79.37         83.38         5.91 o                         
   3   1  -4        284.31        264.01        10.99 o                         
   0   2  -4        273.02        326.43        24.49 o                         
   2   2  -4         49.32         75.42         9.41 o                         
   3   2  -4         24.06         28.38        11.35 o                         
  13   2  -4         37.39         24.22         5.12 o                         
   9   3  -4        642.77        530.40        36.67 o                         
  10   3  -4         32.17         20.62         3.60 o                         
  11   3  -4        105.36         77.63         7.33 o                         
  12   3  -4        108.42         65.04         6.23 o                         
   6   4  -4         30.42         24.49         3.87 o                         
   7   4  -4         50.71         41.10         5.26 o                         
   8   4  -4        139.12        107.66        10.24 o                         
   9   4  -4         68.06         48.43         5.54 o                         
  10   4  -4        500.79        313.98        22.14 o                         
  11   4  -4        116.76         99.35         8.16 o                         
   6   5  -4         20.59         10.93         3.18 o                         
   7   5  -4         28.65         26.71         4.01 o                         
   8   5  -4          4.84          3.46         2.63 o                         
   9   5  -4        129.48         66.70         6.50 o                         
  10   5  -4        209.68        167.02        12.45 o                         
  11   5  -4          8.43          8.44         3.46 o                         
   6   6  -4         29.60         54.52         5.81 o                         
   7   6  -4        145.59        119.42         9.82 o                         
   8   6  -4         80.45         81.23         7.20 o                         
   9   6  -4         53.50         35.70         4.43 o                         
   7   7  -4        194.09         80.81         7.33 o                         
   2   0  -3         11.98          6.01         2.30 o                         
   4   0  -3        258.29        260.14        10.29 o                         
   6   0  -3        180.62        161.57        14.73 o                         
   8   0  -3         30.84         35.71         5.23 o                         
  10   0  -3         15.09         15.36         6.50 o                         
  12   0  -3         37.26         37.89         5.28 o                         
  14   0  -3        108.33         97.89         7.71 o                         
  16   0  -3        131.04        121.16         8.84 o                         
  18   0  -3        186.42        193.59        15.50 o                         
  20   0  -3         81.07         67.11         7.33 o                         
   0   1  -3          9.60         15.28         3.45 o                         
   1   1  -3         54.77         49.01         5.52 o                         
   2   1  -3        487.25        428.25        16.19 o                         
   3   1  -3        177.57        224.13        15.83 o                         
   4   1  -3        438.56        401.30        12.66 o                         
   5   1  -3         33.55         60.32        13.54 o                         
   6   1  -3       1012.33       1121.22        43.52 o                         
   7   1  -3         33.44         35.20         7.37 o                         
   8   1  -3        115.00         95.30        14.43 o                         
   9   1  -3          9.48         10.57         3.06 o                         
  10   1  -3         74.78         70.84         7.22 o                         
  11   1  -3         16.81         14.72         3.80 o                         
  12   1  -3        163.26        150.96         7.31 o                         
  13   1  -3         52.90         51.98         4.03 o                         
  14   1  -3        176.04        173.95         7.90 o                         
  15   1  -3         47.77         52.27         4.85 o                         
  16   1  -3        116.68        102.94         8.61 o                         
  17   1  -3          6.63          3.95         3.03 o                         
  18   1  -3        334.04        316.18        28.44 o                         
  19   1  -3         23.76         32.54         3.91 o                         
  20   1  -3        185.17        180.06         9.88 o                         
  21   1  -3         12.70         12.04         2.00 o                         
   1   2  -3        563.26        459.56        16.49 o                         
   2   2  -3        267.15        259.64        17.16 o                         
   3   2  -3        517.50        484.70        23.76 o                         
   4   2  -3         85.87        107.07        21.28 o                         
   5   2  -3        589.86        335.26        53.33 o                         
   6   2  -3        607.35        708.40        28.39 o                         
   7   2  -3       1238.43       1065.16       160.45 o                         
   8   2  -3        249.45        244.52        10.22 o                         
   9   2  -3        193.29        169.83        18.55 o                         
  10   2  -3         60.95         51.11         3.98 o                         
  11   2  -3        238.26        193.16        46.45 o                         
  12   2  -3         68.73         61.48        13.59 o                         
  13   2  -3        543.72        435.60       105.58 o                         
  14   2  -3        181.52        165.02         8.16 o                         
  15   2  -3        145.96        151.20         8.49 o                         
  16   2  -3          3.35          5.39         2.81 o                         
  17   2  -3         59.05         54.95         5.32 o                         
  18   2  -3          4.13          2.33         2.62 o                         
  19   2  -3         67.25         72.37         4.73 o                         
  20   2  -3          7.13          6.68         2.13 o                         
  21   2  -3        124.37        112.95         6.42 o                         
   0   3  -3         26.54         13.30         5.39 o                         
   1   3  -3         18.87         11.36         2.83 o                         
   2   3  -3          5.36          5.79         2.11 o                         
   3   3  -3         64.28         57.83         8.55 o                         
   4   3  -3        139.10        139.36        25.27 o                         
   5   3  -3          0.41          3.58         3.11 o                         
   6   3  -3         69.21         66.08         5.81 o                         
   7   3  -3         88.82         94.32         8.71 o                         
   8   3  -3        299.43        279.94        13.08 o                         
   9   3  -3         56.92         44.73         6.50 o                         
  10   3  -3        241.82        219.47        10.69 o                         
  11   3  -3        319.84        301.34        11.92 o                         
  12   3  -3        224.85        174.24        45.40 o                         
  13   3  -3         59.41         60.36         4.76 o                         
  14   3  -3        221.34        212.09         9.24 o                         
  15   3  -3          9.63          9.31         2.70 o                         
  16   3  -3         37.98         32.16         3.53 o                         
  17   3  -3        109.39         89.88         8.30 o                         
  18   3  -3         36.51         37.24         3.67 o                         
  19   3  -3          0.80          1.03         2.03 o                         
  20   3  -3         26.03         24.17         2.59 o                         
   1   4  -3        117.37        111.67        12.45 o                         
   2   4  -3          2.57          8.44         6.23 o                         
   3   4  -3         23.36         24.49         5.28 o                         
   4   4  -3         37.51         31.92         4.85 o                         
   5   4  -3        345.42        318.22        19.12 o                         
   6   4  -3        292.71        311.36        22.35 o                         
   7   4  -3        409.04        335.24        51.48 o                         
   8   4  -3        393.95        365.68        23.47 o                         
   9   4  -3        905.26        986.03        38.01 o                         
  10   4  -3         82.94         64.67         6.83 o                         
  11   4  -3        196.20        164.27        23.26 o                         
  12   4  -3         95.09         93.46         5.76 o                         
  13   4  -3         88.06         92.69         5.43 o                         
  14   4  -3         51.77         46.96         4.71 o                         
  15   4  -3        117.62        129.74        14.18 o                         
  16   4  -3         23.30         15.75         6.85 o                         
  17   4  -3         60.31         46.67         3.95 o                         
  18   4  -3         10.39          8.07         2.22 o                         
  19   4  -3         95.73         84.33         5.43 o                         
  20   4  -3         20.16         11.12         2.35 o                         
   0   5  -3        289.50        276.89        24.22 o                         
   2   5  -3        221.03        186.53        18.54 o                         
   3   5  -3        491.29        482.52        37.50 o                         
   4   5  -3        504.63        533.58        34.87 o                         
   5   5  -3         18.65         16.05         4.70 o                         
   6   5  -3        167.65        127.04        26.15 o                         
   7   5  -3         70.53         72.05         6.19 o                         
   8   5  -3         51.87         52.17         9.27 o                         
   9   5  -3         91.08         83.89        11.07 o                         
  10   5  -3        952.90        992.71        77.77 o                         
  11   5  -3        145.91        144.92        27.47 o                         
  12   5  -3        910.28        864.08        49.99 o                         
  13   5  -3          4.46          4.05         2.56 o                         
  14   5  -3        365.43        402.86        28.71 o                         
  15   5  -3         13.99          9.43         5.67 o                         
  16   5  -3        175.88        171.05        22.49 o                         
  17   5  -3         71.76         62.25         5.65 o                         
  18   5  -3        256.40        262.76        34.80 o                         
  19   5  -3         92.12         72.15        10.59 o                         
   4   6  -3        109.21        128.55        10.93 o                         
   5   6  -3        311.68        286.02        21.03 o                         
   6   6  -3        184.59        170.42        20.34 o                         
   7   6  -3        182.16        175.74        19.86 o                         
   8   6  -3        261.30        259.71        14.38 o                         
   9   6  -3        112.23        122.57         9.82 o                         
  10   6  -3        133.60        138.65         9.71 o                         
  11   6  -3         71.78         67.62         7.17 o                         
  12   6  -3         77.07         84.63         5.81 o                         
  13   6  -3         15.62          8.63         3.81 o                         
  14   6  -3         38.70         38.17         4.59 o                         
  15   6  -3         69.63         77.88         6.37 o                         
  16   6  -3         84.87         91.47         6.71 o                         
  17   6  -3         50.82         43.39         4.77 o                         
  18   6  -3          0.59          2.68         2.15 o                         
   3   7  -3         48.20         45.11         7.89 o                         
   4   7  -3         10.70         10.52         4.57 o                         
   5   7  -3          2.80         -0.97         4.84 o                         
   6   7  -3         40.90         35.85         5.41 o                         
   7   7  -3         54.79         54.35         8.93 o                         
   8   7  -3        522.09        530.47        25.33 o                         
   9   7  -3        144.62        176.81        31.62 o                         
  10   7  -3        110.69        107.63        16.88 o                         
  11   7  -3        272.68        252.74        41.86 o                         
  12   7  -3        238.28        261.46        14.49 o                         
  13   7  -3         42.88         38.98         4.85 o                         
  14   7  -3        158.32        159.39        10.66 o                         
  15   7  -3        140.60        125.76         7.98 o                         
  16   7  -3         19.38         14.26         2.84 o                         
  17   7  -3         58.87         47.88         6.92 o                         
   3   8  -3        391.92        304.98        23.52 o                         
   4   8  -3         13.88          7.20         4.98 o                         
   5   8  -3        195.58        167.10        12.47 o                         
   6   8  -3          5.98         -0.69         4.15 o                         
   7   8  -3        275.53        244.21        27.12 o                         
   8   8  -3          1.35         -0.69         5.67 o                         
   9   8  -3         97.15        110.01        12.87 o                         
  10   8  -3          0.68          2.63         5.54 o                         
  11   8  -3         33.58         39.41         4.52 o                         
  12   8  -3          4.30          3.64         2.74 o                         
  13   8  -3        320.42        360.89        28.09 o                         
  14   8  -3        126.78        107.02        18.75 o                         
  15   8  -3        191.85        173.51        14.74 o                         
   6   9  -3        135.75        149.17        13.28 o                         
   7   9  -3         27.24         36.12         6.78 o                         
   8   9  -3         75.42         58.39         9.69 o                         
   9   9  -3         68.96         68.36         9.13 o                         
  10   9  -3          0.94         -1.01         2.37 o                         
  11   9  -3        115.22        108.07        10.93 o                         
  12   9  -3        279.35        220.62        42.62 o                         
  13   9  -3         66.77         51.57         7.75 o                         
   6  10  -3         16.26         18.96         4.98 o                         
   7  10  -3          1.74         -0.97         4.29 o                         
   8  10  -3          9.51          7.52         2.48 o                         
   9  10  -3          1.69          1.96         1.94 o                         
  10  10  -3         64.63         44.34         4.11 o                         
  11  10  -3          6.73          6.09         5.81 o                         
   0   0  -2        120.61        116.77         9.54 o                         
   2   0  -2        805.67        785.04        28.49 o                         
   4   0  -2       4353.25       4272.01       172.35 o                         
   6   0  -2       2752.83       2855.84        95.87 o                         
   8   0  -2       1353.16       1380.96        42.70 o                         
  10   0  -2       1249.10       1173.36        48.52 o                         
  12   0  -2        149.50        134.86        10.09 o                         
  14   0  -2        313.04        313.67        55.90 o                         
  16   0  -2        174.55        176.65        14.53 o                         
  18   0  -2        875.42        876.20        41.52 o                         
  20   0  -2        564.14        580.33        29.58 o                         
  22   0  -2        560.85        528.63       130.35 o                         
  24   0  -2        620.19        700.72        53.97 o                         
   1   1  -2        548.79        529.48        14.32 o                         
   2   1  -2        443.16        440.02        12.28 o                         
   3   1  -2       1803.45       1858.04        47.86 o                         
   4   1  -2       1481.24       1566.43        43.27 o                         
   5   1  -2       1301.16       1408.97        33.62 o                         
   6   1  -2        631.67        705.63        18.20 o                         
   7   1  -2        333.67        357.92         9.50 o                         
   8   1  -2         49.68         53.11         2.94 o                         
   9   1  -2        177.93        178.72         5.98 o                         
  10   1  -2        321.04        298.98         8.55 o                         
  11   1  -2        460.28        425.20        11.90 o                         
  12   1  -2         21.54         25.28         3.21 o                         
  13   1  -2        477.32        442.64        25.23 o                         
  14   1  -2        201.91        184.61        20.87 o                         
  15   1  -2        168.86        199.14         8.76 o                         
  16   1  -2          6.42          8.66         3.26 o                         
  17   1  -2         60.17         63.57         4.99 o                         
  18   1  -2        107.19        105.39         5.84 o                         
  19   1  -2         57.75         61.99         4.20 o                         
  20   1  -2         20.39         17.31         2.81 o                         
  21   1  -2        100.99        119.65         6.11 o                         
  22   1  -2         61.63         71.14         4.41 o                         
  23   1  -2        255.88        224.04        32.42 o                         
  24   1  -2        137.95        135.87         5.82 o                         
  25   1  -2         73.69         68.36         7.33 o                         
   0   2  -2        659.25        639.03        20.93 o                         
   1   2  -2         53.40         55.07         4.62 o                         
   2   2  -2        426.68        422.90        10.35 o                         
   3   2  -2         17.23         23.53         2.06 o                         
   4   2  -2        330.02        321.15         9.13 o                         
   5   2  -2        109.17         99.56         4.30 o                         
   6   2  -2       1984.34       1992.97        48.04 o                         
   7   2  -2       1217.74       1297.75        37.55 o                         
   8   2  -2        338.92        361.92         9.86 o                         
   9   2  -2         23.38         20.45         2.24 o                         
  10   2  -2         36.11         40.61         4.12 o                         
  11   2  -2         56.61         53.53         4.88 o                         
  12   2  -2         15.77         18.86         2.92 o                         
  13   2  -2         20.83         22.85         3.49 o                         
  14   2  -2         61.10         58.08         7.19 o                         
  15   2  -2        524.25        466.57        68.84 o                         
  16   2  -2        105.20        101.38         8.86 o                         
  17   2  -2        221.34        239.39        11.03 o                         
  18   2  -2         97.14        110.14         6.95 o                         
  19   2  -2         26.02         19.00         3.44 o                         
  20   2  -2        231.54        234.31         8.67 o                         
  21   2  -2          3.34          1.25         2.52 o                         
  22   2  -2        140.33        112.53        18.57 o                         
  23   2  -2          4.78          2.77         1.81 o                         
  24   2  -2         37.24         33.93         2.60 o                         
  25   2  -2          5.11          7.06         4.15 o                         
   1   3  -2       1232.50       1139.00        30.43 o                         
   2   3  -2        157.09        162.80         7.86 o                         
   3   3  -2        986.17        993.82        26.56 o                         
   4   3  -2        319.55        310.62         9.34 o                         
   5   3  -2       1142.85       1119.64        36.27 o                         
   6   3  -2       1480.37       1588.54        41.28 o                         
   7   3  -2       1368.86       1365.97        33.66 o                         
   8   3  -2        486.89        541.58        15.74 o                         
   9   3  -2        367.19        373.60        14.44 o                         
  10   3  -2        134.47        133.52         5.33 o                         
  11   3  -2       1065.73        972.66        26.34 o                         
  12   3  -2        201.28        199.69         7.70 o                         
  13   3  -2        588.97        538.59        25.09 o                         
  14   3  -2         49.78         46.31         5.16 o                         
  15   3  -2       1024.69        991.90        36.93 o                         
  16   3  -2        320.25        343.82        14.83 o                         
  17   3  -2        145.02        161.46         9.48 o                         
  18   3  -2        114.17        107.61         8.46 o                         
  19   3  -2        158.51        172.75         8.88 o                         
  20   3  -2         17.57         12.31         3.44 o                         
  21   3  -2        144.27        131.54         7.96 o                         
  22   3  -2         20.26         19.25         2.67 o                         
  23   3  -2        252.60        222.52        85.45 o                         
  24   3  -2          5.49          3.45         2.59 o                         
   0   4  -2       1292.53       1213.66        37.48 o                         
   1   4  -2        219.63        241.47         6.86 o                         
   2   4  -2         86.20         79.13         3.62 o                         
   3   4  -2        186.07        199.35         6.59 o                         
   4   4  -2       1011.15        964.55        27.81 o                         
   5   4  -2        782.13        775.23        20.91 o                         
   6   4  -2        188.97        162.20         8.02 o                         
   7   4  -2         10.82         11.92         2.55 o                         
   8   4  -2        156.05        143.74         5.67 o                         
   9   4  -2         24.46         21.22         3.48 o                         
  10   4  -2        592.82        521.96        20.75 o                         
  11   4  -2        295.93        263.64        12.41 o                         
  12   4  -2       1106.64        957.57        35.48 o                         
  13   4  -2        652.17        572.23        39.04 o                         
  14   4  -2       1201.92       1178.45        43.04 o                         
  15   4  -2        146.26        136.97         8.51 o                         
  16   4  -2        367.04        351.48        21.72 o                         
  17   4  -2         18.77         21.49         3.63 o                         
  18   4  -2         43.95         48.39         5.08 o                         
  19   4  -2         16.51         12.84         2.94 o                         
  20   4  -2        173.43        150.88        11.47 o                         
  21   4  -2         16.63          9.28         2.40 o                         
  22   4  -2         91.33         84.64         6.35 o                         
  23   4  -2          8.04          6.04         3.74 o                         
  24   4  -2         98.35         98.90         6.50 o                         
   1   5  -2        200.38        204.94         7.65 o                         
   2   5  -2          5.54          5.06         2.66 o                         
   3   5  -2         26.91         24.30         2.95 o                         
   4   5  -2        323.54        354.44        12.45 o                         
   5   5  -2        396.72        348.63        11.67 o                         
   6   5  -2         15.65         13.75         2.36 o                         
   7   5  -2        401.79        407.85        14.14 o                         
   8   5  -2        240.70        241.87         9.45 o                         
   9   5  -2         74.70         69.01         4.74 o                         
  10   5  -2         95.28         87.37         4.76 o                         
  11   5  -2        119.54        113.82         5.48 o                         
  12   5  -2         79.59         79.59         9.18 o                         
  13   5  -2         33.31         29.87         3.17 o                         
  14   5  -2        107.56        102.21         7.94 o                         
  15   5  -2         50.10         53.33         5.28 o                         
  16   5  -2         21.96         22.10         3.53 o                         
  17   5  -2         29.02         31.01         3.70 o                         
  18   5  -2        169.41        169.65         7.78 o                         
  19   5  -2         36.76         34.72         3.50 o                         
  20   5  -2         65.81         65.74         4.83 o                         
  21   5  -2        114.30        108.92         6.95 o                         
  22   5  -2         18.45         20.65         3.18 o                         
  23   5  -2         14.79         12.26         2.60 o                         
   0   6  -2         50.92         34.46        16.19 o                         
   1   6  -2        799.48        911.32        33.02 o                         
   2   6  -2       1148.04       1197.68        37.70 o                         
   3   6  -2        106.30        139.45        28.63 o                         
   4   6  -2        102.09        107.31         8.71 o                         
   5   6  -2         95.56         98.14         5.13 o                         
   6   6  -2        682.56        709.77        22.97 o                         
   7   6  -2        275.60        273.38        10.34 o                         
   8   6  -2        576.49        551.21        18.51 o                         
   9   6  -2         60.78         51.31         7.29 o                         
  10   6  -2        492.85        390.23        49.07 o                         
  11   6  -2        113.00        107.21         7.18 o                         
  12   6  -2       1155.48       1207.84        57.55 o                         
  13   6  -2         21.10         18.34         3.01 o                         
  14   6  -2        187.68        181.54        10.53 o                         
  15   6  -2         57.21         54.14         4.41 o                         
  16   6  -2        399.25        411.66        19.93 o                         
  17   6  -2          2.74          4.77         2.68 o                         
  18   6  -2        244.53        234.49         8.81 o                         
  19   6  -2         19.24         23.11         3.58 o                         
  20   6  -2        186.89        186.06        12.67 o                         
  21   6  -2          4.72          3.89         2.31 o                         
  22   6  -2        189.76        197.74        17.09 o                         
   1   7  -2        936.03        782.26        70.85 o                         
   2   7  -2         59.74         18.96        13.84 o                         
   3   7  -2        525.51        527.05        22.17 o                         
   4   7  -2        207.22        228.52        10.59 o                         
   5   7  -2        746.77        741.85        32.99 o                         
   6   7  -2         35.69         32.26         6.93 o                         
   7   7  -2        811.38        853.29        47.67 o                         
   8   7  -2        173.32        180.84        11.30 o                         
   9   7  -2       1284.61       1297.65        96.38 o                         
  10   7  -2        352.70        369.06        19.79 o                         
  11   7  -2         35.89         35.11         4.77 o                         
  12   7  -2         67.29         70.40         6.17 o                         
  13   7  -2        471.80        489.22        18.58 o                         
  14   7  -2         35.78         33.72         3.36 o                         
  15   7  -2        157.44        158.93         7.14 o                         
  16   7  -2         67.81         61.75         6.17 o                         
  17   7  -2        461.09        497.01        28.92 o                         
  18   7  -2         24.58         24.94         3.58 o                         
  19   7  -2        190.98        183.04         6.85 o                         
  20   7  -2         19.34         19.85         2.20 o                         
  21   7  -2        244.41        239.92        18.47 o                         
   0   8  -2         75.15         64.86        17.37 o                         
   1   8  -2          4.34          3.23         2.50 o                         
   2   8  -2         80.76         68.31        16.14 o                         
   3   8  -2         96.04         96.22         7.16 o                         
   4   8  -2        250.53        243.15        13.81 o                         
   5   8  -2        166.96        171.26         8.45 o                         
   6   8  -2        201.93        216.07        10.00 o                         
   7   8  -2         12.70          9.86         3.33 o                         
   8   8  -2         46.50         48.36         6.25 o                         
   9   8  -2        102.21        105.07         6.94 o                         
  10   8  -2        612.35        629.19        25.43 o                         
  11   8  -2        509.18        519.66        26.50 o                         
  12   8  -2        287.76        267.51        12.10 o                         
  13   8  -2        150.04        147.66         7.89 o                         
  14   8  -2         67.55         66.15         4.94 o                         
  15   8  -2          5.35          5.94         2.74 o                         
  16   8  -2         35.40         36.20         4.36 o                         
  17   8  -2          9.42          7.43         3.08 o                         
  18   8  -2         73.12         77.92         6.37 o                         
  19   8  -2         41.84         45.21         2.98 o                         
  20   8  -2         32.72         25.87         3.37 o                         
   1   9  -2        320.00        293.33        11.60 o                         
   2   9  -2         48.31         42.09         4.43 o                         
   3   9  -2        327.87        322.85        13.71 o                         
   4   9  -2        181.76        171.63        10.42 o                         
   5   9  -2        436.82        443.08        17.88 o                         
   6   9  -2         40.30         43.50         4.22 o                         
   7   9  -2        212.23        217.35         9.44 o                         
   8   9  -2          7.19          5.63         2.87 o                         
   9   9  -2        272.35        284.87        12.33 o                         
  10   9  -2        229.97        213.57         9.58 o                         
  11   9  -2         42.75         36.76         4.80 o                         
  12   9  -2        134.69        119.85        11.12 o                         
  13   9  -2        154.69        141.52         7.85 o                         
  14   9  -2         67.87         67.89         6.09 o                         
  15   9  -2         96.36         93.14         9.46 o                         
  16   9  -2         95.73        108.61         5.10 o                         
  17   9  -2        159.04        167.31         8.64 o                         
  18   9  -2         57.38         53.13         3.26 o                         
  19   9  -2        154.80        149.85        15.78 o                         
   0  10  -2       1037.56        938.73        47.80 o                         
   1  10  -2        250.31        273.64        18.61 o                         
   2  10  -2        619.03        613.69        20.69 o                         
   3  10  -2         30.20         27.84         3.96 o                         
   4  10  -2        486.43        456.84        32.70 o                         
   5  10  -2         79.05         75.14         7.67 o                         
   6  10  -2         86.25         86.03         5.73 o                         
   7  10  -2        137.47        135.82         6.94 o                         
   8  10  -2        502.94        512.85        25.67 o                         
   9  10  -2        108.74        106.00         6.17 o                         
  10  10  -2        165.72        151.31        10.38 o                         
  11  10  -2         18.89         22.80         5.28 o                         
  12  10  -2        417.09        435.56        52.72 o                         
  13  10  -2         12.19          9.63         2.72 o                         
  14  10  -2        277.20        295.43        11.37 o                         
  15  10  -2          7.16          8.46         2.41 o                         
  16  10  -2        435.71        472.10        16.01 o                         
  17  10  -2         20.03         19.74         2.66 o                         
   1  11  -2         70.34         64.91         5.13 o                         
   2  11  -2        635.74        600.52        19.56 o                         
   3  11  -2         96.86        106.64         6.20 o                         
   4  11  -2         81.84         75.37         5.70 o                         
   5  11  -2        116.58        124.04         8.07 o                         
   6  11  -2         28.63         24.33         3.82 o                         
   7  11  -2         43.20         45.74        11.27 o                         
   8  11  -2         33.71         24.16         3.30 o                         
   9  11  -2         83.07         79.11         5.69 o                         
  10  11  -2         72.50         57.89         6.34 o                         
  11  11  -2        145.54        143.98         6.84 o                         
  12  11  -2         12.14         11.64         2.80 o                         
  13  11  -2        223.28        222.80         8.59 o                         
  14  11  -2          8.24          7.74         2.01 o                         
  15  11  -2         69.37         67.94         4.20 o                         
   0  12  -2       1065.27       1202.63        77.21 o                         
   1  12  -2        311.94        355.22        30.58 o                         
   2  12  -2         48.70         47.88         7.61 o                         
   3  12  -2         76.75         69.94         7.19 o                         
   4  12  -2        136.22        152.71        15.98 o                         
   5  12  -2          4.04          3.47         3.68 o                         
   6  12  -2         44.12         30.51         4.79 o                         
   7  12  -2         16.88         13.91         4.32 o                         
   8  12  -2         31.09         21.01         3.21 o                         
   9  12  -2         29.63         22.70         2.46 o                         
  10  12  -2        110.87        109.14         7.43 o                         
  11  12  -2         28.01         23.38         2.39 o                         
  12  12  -2         20.19         15.52         2.51 o                         
   1  13  -2        294.75        308.17        16.87 o                         
   2  13  -2         96.96         78.74         8.99 o                         
   4  13  -2        215.39        209.50         9.98 o                         
   5  13  -2        287.23        295.15        13.96 o                         
   6  13  -2         23.04         19.37         4.53 o                         
   7  13  -2        191.01        185.08        11.56 o                         
   8  13  -2         72.33         64.35        12.87 o                         
   2   0  -1       9023.03       9217.58       302.01 o                         
   4   0  -1        159.61        162.39         7.37 o                         
   6   0  -1       3910.34       4024.52       116.60 o                         
   8   0  -1        794.74        800.55        29.26 o                         
  10   0  -1         27.57         30.43         4.62 o                         
  12   0  -1        846.98        853.98        40.53 o                         
  14   0  -1        140.19        128.19         8.90 o                         
  16   0  -1         86.46         85.36         5.98 o                         
  18   0  -1        179.04        145.02        13.56 o                         
  20   0  -1        355.82        359.38        27.33 o                         
  22   0  -1         92.51         80.67        13.60 o                         
  24   0  -1        837.97        964.62       142.67 o                         
  26   0  -1        207.79        239.44        36.12 o                         
   0   1  -1      13240.06      13213.86       490.59 o                         
   1   1  -1       4150.56       3956.40       108.23 o                         
   2   1  -1       5916.66       5759.86       145.04 o                         
   3   1  -1       9404.53       9164.02       212.32 o                         
   4   1  -1       8646.01       8396.65       259.53 o                         
   5   1  -1       1970.10       1969.75        43.90 o                         
   6   1  -1        354.60        363.87         9.08 o                         
   7   1  -1        737.72        757.24        17.76 o                         
   8   1  -1       2909.42       2747.16        65.09 o                         
   9   1  -1        527.98        541.81        16.44 o                         
  10   1  -1       1341.21       1324.89        37.40 o                         
  11   1  -1         49.32         68.21         3.93 o                         
  12   1  -1         93.84         62.43         3.55 o                         
  13   1  -1         63.60         49.94         3.53 o                         
  14   1  -1        575.71        531.11        15.59 o                         
  15   1  -1        213.08        220.63         7.73 o                         
  16   1  -1        574.05        496.20        20.09 o                         
  17   1  -1         20.54         13.63         3.34 o                         
  18   1  -1        286.95        197.33        17.71 o                         
  19   1  -1        178.10        154.76        12.20 o                         
  20   1  -1        369.30        332.43        31.67 o                         
  21   1  -1        137.82        132.82        15.16 o                         
  22   1  -1        305.76        313.63        27.74 o                         
  23   1  -1         84.32         86.60        11.32 o                         
  24   1  -1        215.40        219.93        20.27 o                         
  25   1  -1        163.05        183.93        12.76 o                         
  26   1  -1         80.79         89.50         6.69 o                         
  27   1  -1         25.96         21.71         2.84 o                         
   1   2  -1        304.14        306.02         9.43 o                         
   2   2  -1       1349.97       1369.75        31.82 o                         
   3   2  -1       6998.70       6864.63       146.15 o                         
   4   2  -1        596.01        583.70        12.01 o                         
   5   2  -1        355.76        325.38         7.78 o                         
   6   2  -1        262.56        255.67         9.83 o                         
   7   2  -1       1362.04       1297.22        33.12 o                         
   8   2  -1         43.33         55.62         3.87 o                         
   9   2  -1        912.17        885.65        23.43 o                         
  10   2  -1        173.73        190.43         6.87 o                         
  11   2  -1       2633.21       2475.75        65.70 o                         
  12   2  -1        557.58        567.18        16.02 o                         
  13   2  -1       1298.13       1345.86        37.41 o                         
  14   2  -1        295.46        297.45        10.42 o                         
  15   2  -1        399.75        360.02        18.60 o                         
  16   2  -1        149.80        137.92         7.13 o                         
  17   2  -1       1134.91       1036.04        49.74 o                         
  18   2  -1        802.04        760.29        37.92 o                         
  19   2  -1        281.61        278.81        11.28 o                         
  20   2  -1         60.26         65.80         9.12 o                         
  21   2  -1       1196.28       1201.25       102.77 o                         
  22   2  -1         64.55         75.97         7.99 o                         
  23   2  -1         70.16         77.36         9.61 o                         
  24   2  -1        109.54        115.92        16.36 o                         
  25   2  -1        215.40        249.00        21.34 o                         
  26   2  -1          2.95          3.22         2.24 o                         
  27   2  -1        184.01        201.35         9.13 o                         
   0   3  -1       2289.13       2231.74        71.67 o                         
   1   3  -1        938.86        881.42        21.62 o                         
   2   3  -1       1419.39       1456.64        35.40 o                         
   3   3  -1        133.13        131.67         3.72 o                         
   4   3  -1        499.15        457.25        10.36 o                         
   5   3  -1        154.59        172.63         4.50 o                         
   6   3  -1        287.43        273.71         8.04 o                         
   7   3  -1        808.41        812.78        26.43 o                         
   8   3  -1       1489.59       1552.23        43.14 o                         
   9   3  -1        654.28        661.54        19.42 o                         
  10   3  -1        453.62        439.33        12.37 o                         
  11   3  -1        879.07        910.49        25.59 o                         
  12   3  -1        598.27        600.94        19.05 o                         
  13   3  -1        141.48        146.09         5.96 o                         
  14   3  -1        145.51        153.80         7.45 o                         
  15   3  -1        294.37        284.24        11.48 o                         
  16   3  -1        361.23        334.98        15.36 o                         
  17   3  -1        123.35        109.64        10.51 o                         
  18   3  -1        384.28        364.64        15.30 o                         
  19   3  -1        100.12         97.32         6.14 o                         
  20   3  -1         48.29         39.90         5.15 o                         
  21   3  -1         31.40         25.74         4.28 o                         
  22   3  -1         49.98         50.34         4.33 o                         
  23   3  -1          7.32          2.53         2.98 o                         
  24   3  -1         39.70         48.82         4.45 o                         
  25   3  -1         43.41         38.42         3.12 o                         
  26   3  -1          8.80         12.67         2.69 o                         
   1   4  -1       1802.58       1934.47        44.28 o                         
   2   4  -1         34.89         45.09         2.71 o                         
   3   4  -1        135.90        134.33         5.46 o                         
   4   4  -1         46.93         48.34         3.05 o                         
   5   4  -1       1345.07       1365.49        44.01 o                         
   6   4  -1        328.31        350.98        10.24 o                         
   7   4  -1        374.79        373.45        11.04 o                         
   8   4  -1         57.53         61.54         3.35 o                         
   9   4  -1       1317.66       1249.79        33.08 o                         
  10   4  -1        173.36        155.32         5.10 o                         
  11   4  -1        110.37         96.88         4.31 o                         
  12   4  -1        218.25        211.96         7.87 o                         
  13   4  -1        708.44        694.30        23.90 o                         
  14   4  -1        259.54        272.63        10.73 o                         
  15   4  -1       1031.56        809.50        86.34 o                         
  16   4  -1        160.97        138.01         8.87 o                         
  17   4  -1        266.50        248.59         9.63 o                         
  18   4  -1        152.42        155.50         7.14 o                         
  19   4  -1        572.40        548.04        21.05 o                         
  20   4  -1          4.60          4.46         3.22 o                         
  21   4  -1          1.32         -1.32         3.49 o                         
  22   4  -1         11.13          7.75         3.48 o                         
  23   4  -1         53.19         47.27         5.85 o                         
  24   4  -1         73.12         64.86         6.55 o                         
  25   4  -1         47.02         50.44         3.71 o                         
  26   4  -1         11.24         13.20         2.69 o                         
   0   5  -1        165.48        173.88         8.25 o                         
   1   5  -1       1246.91       1445.92        40.08 o                         
   2   5  -1       1036.14       1171.31        37.27 o                         
   3   5  -1        591.55        685.74        21.61 o                         
   4   5  -1       3040.80       3438.39       104.23 o                         
   5   5  -1        821.12        963.79        29.41 o                         
   6   5  -1       2839.65       3234.40        85.03 o                         
   7   5  -1         77.83         75.77         3.55 o                         
   8   5  -1       2116.44       2070.47        50.52 o                         
   9   5  -1         66.35         58.67         2.94 o                         
  10   5  -1        783.80        702.48        21.62 o                         
  11   5  -1         51.92         39.95         3.44 o                         
  12   5  -1        858.29        746.44        34.21 o                         
  13   5  -1         59.62         60.13         4.48 o                         
  14   5  -1       1208.08        923.52       105.86 o                         
  15   5  -1          1.87          0.30         2.23 o                         
  16   5  -1        700.79        669.89        24.61 o                         
  17   5  -1         32.54         30.74         3.80 o                         
  18   5  -1         72.12         61.32         4.79 o                         
  19   5  -1          7.93          7.13         3.18 o                         
  20   5  -1        235.85        253.24        10.51 o                         
  21   5  -1         23.64         19.87         3.43 o                         
  22   5  -1        242.60        258.59        19.50 o                         
  23   5  -1         57.60         58.24         4.37 o                         
  24   5  -1        115.72        118.56         7.51 o                         
  25   5  -1         30.37         23.35         2.45 o                         
   1   6  -1       1036.46       1245.96        33.66 o                         
   2   6  -1        147.68        196.34         7.46 o                         
   3   6  -1        477.37        574.08        17.19 o                         
   4   6  -1       1075.12       1301.79        36.44 o                         
   5   6  -1        159.03        158.60         5.14 o                         
   6   6  -1          9.20         10.22         2.02 o                         
   7   6  -1        237.95        207.59         7.87 o                         
   8   6  -1        223.80        211.08         7.63 o                         
   9   6  -1        358.78        326.89        11.72 o                         
  10   6  -1        114.78        109.77         5.43 o                         
  11   6  -1          9.40          8.03         2.48 o                         
  12   6  -1        379.36        364.76        17.56 o                         
  13   6  -1        120.06        111.13         6.23 o                         
  14   6  -1        116.55         95.31        15.68 o                         
  15   6  -1        235.48        226.94        10.21 o                         
  16   6  -1        155.08        149.39         7.69 o                         
  17   6  -1        244.08        249.83        10.55 o                         
  18   6  -1          9.88         10.37         2.94 o                         
  19   6  -1        182.68        180.61         8.48 o                         
  20   6  -1          1.73         -0.19         2.86 o                         
  21   6  -1        156.64        172.93         7.84 o                         
  22   6  -1         63.84         54.69        10.05 o                         
  23   6  -1        106.76        111.40         7.97 o                         
  24   6  -1         11.93          7.58         2.29 o                         
  25   6  -1        183.75        199.82        15.91 o                         
   0   7  -1        204.04        211.74        14.05 o                         
   1   7  -1         56.26         59.15         3.13 o                         
   2   7  -1        483.76        531.55        18.06 o                         
   3   7  -1        814.10        939.91        29.73 o                         
   4   7  -1          4.99          7.80         2.04 o                         
   5   7  -1        120.09        131.03         5.38 o                         
   6   7  -1        350.56        366.46        11.61 o                         
   7   7  -1         51.88         56.82         5.17 o                         
   8   7  -1         50.27         49.77         4.37 o                         
   9   7  -1        386.16        351.64        13.06 o                         
  10   7  -1        568.63        520.17        19.99 o                         
  11   7  -1        600.92        567.08        25.96 o                         
  12   7  -1         78.01         51.38         7.30 o                         
  13   7  -1          9.71          4.33         3.32 o                         
  14   7  -1        289.44        267.01         9.99 o                         
  15   7  -1        180.39        188.38         8.89 o                         
  16   7  -1        379.26        358.63        12.14 o                         
  17   7  -1          0.46          0.48         2.30 o                         
  18   7  -1         90.94         90.90         4.26 o                         
  19   7  -1         46.37         48.04         3.01 o                         
  20   7  -1         71.13         75.23         6.13 o                         
  21   7  -1         10.61          7.44         2.72 o                         
  22   7  -1          4.69          3.87         2.94 o                         
  23   7  -1         28.11         25.37         4.00 o                         
  24   7  -1         11.76          7.86         2.13 o                         
   1   8  -1        996.06       1090.35        37.63 o                         
   2   8  -1        121.96        124.29         6.76 o                         
   3   8  -1        673.07        688.06        22.33 o                         
   4   8  -1         73.56         76.25         4.92 o                         
   5   8  -1       1490.06       1574.37        48.60 o                         
   6   8  -1        354.14        363.82        13.59 o                         
   7   8  -1        246.47        228.95        10.81 o                         
   8   8  -1        310.29        316.04        14.46 o                         
   9   8  -1       1487.36       1399.20        47.74 o                         
  10   8  -1        310.39        293.47        35.15 o                         
  11   8  -1        464.35        441.35        18.67 o                         
  12   8  -1        512.85        493.80        17.91 o                         
  13   8  -1        379.72        359.03        12.77 o                         
  14   8  -1        216.57        205.79         8.77 o                         
  15   8  -1        685.27        677.62        25.36 o                         
  16   8  -1        101.94         97.05         4.57 o                         
  17   8  -1        128.90        143.65         5.24 o                         
  18   8  -1         59.07         66.76         3.70 o                         
  19   8  -1        796.73        875.30        24.59 o                         
  20   8  -1        110.37        120.61         4.57 o                         
  21   8  -1        306.24        353.08        12.95 o                         
  22   8  -1         24.65         20.95         3.01 o                         
  23   8  -1        324.60        309.71        25.60 o                         
   0   9  -1        741.87        768.21        41.58 o                         
   1   9  -1         41.08         50.62         5.77 o                         
   2   9  -1       1051.51       1088.17        53.67 o                         
   3   9  -1         46.73         51.54         5.81 o                         
   4   9  -1        439.57        456.37        25.03 o                         
   5   9  -1        235.82        233.40        13.71 o                         
   6   9  -1        257.26        248.65        22.51 o                         
   7   9  -1        303.33        295.85        26.20 o                         
   8   9  -1        859.40        815.60        30.35 o                         
   9   9  -1        116.88        118.87         6.12 o                         
  10   9  -1        602.36        570.44        20.16 o                         
  11   9  -1         75.64         65.55         5.30 o                         
  12   9  -1        263.71        266.38        15.21 o                         
  13   9  -1         51.59         41.70         3.47 o                         
  14   9  -1        370.39        401.81        14.54 o                         
  15   9  -1        208.15        240.80         9.16 o                         
  16   9  -1         97.64        104.60         4.81 o                         
  17   9  -1        185.13        209.20         7.17 o                         
  18   9  -1        105.56        108.51         6.32 o                         
  19   9  -1         32.83         30.98         2.58 o                         
  20   9  -1        451.19        478.01        13.40 o                         
  21   9  -1         65.00         66.67         4.41 o                         
   1  10  -1         71.34         72.89         5.01 o                         
   2  10  -1        547.89        558.37        23.26 o                         
   3  10  -1        683.15        679.06        22.91 o                         
   4  10  -1        275.45        293.38        12.83 o                         
   5  10  -1         84.49         80.42         4.82 o                         
   6  10  -1          8.66          5.95         2.46 o                         
   7  10  -1        399.85        379.06        12.22 o                         
   8  10  -1        705.88        671.39        18.24 o                         
   9  10  -1        272.57        265.97         8.43 o                         
  10  10  -1          9.33          9.36         2.93 o                         
  11  10  -1         72.33         76.84         4.55 o                         
  12  10  -1         30.03         28.26         2.99 o                         
  13  10  -1         30.41         30.32         3.19 o                         
  14  10  -1         28.82         31.29         3.38 o                         
  15  10  -1         85.97         85.25         5.16 o                         
  16  10  -1         41.87         43.52         3.22 o                         
  17  10  -1         25.07         20.39         2.28 o                         
  18  10  -1        111.42        113.14         4.49 o                         
  19  10  -1         11.24         10.38         1.64 o                         
  20  10  -1         69.78         59.23         7.20 o                         
   0  11  -1        216.37        226.93        12.82 o                         
   1  11  -1         61.41         65.35         4.23 o                         
   2  11  -1       1661.50       1778.15        55.38 o                         
   3  11  -1         35.42         36.64         3.78 o                         
   4  11  -1        493.66        492.52        13.65 o                         
   5  11  -1        388.24        399.56        12.74 o                         
   6  11  -1        371.70        357.95        12.84 o                         
   7  11  -1         45.72         45.45         3.69 o                         
   8  11  -1        558.86        556.87        15.45 o                         
   9  11  -1         33.37         34.53         2.74 o                         
  10  11  -1        460.74        493.81        13.78 o                         
  11  11  -1         31.41         25.18         2.82 o                         
  12  11  -1        118.04        118.91         4.90 o                         
  13  11  -1         34.45         29.69         2.83 o                         
  14  11  -1        342.64        383.59        11.76 o                         
  15  11  -1         13.56         11.02         2.06 o                         
  16  11  -1        282.85        309.77         9.53 o                         
  17  11  -1         53.52         58.90         4.53 o                         
  18  11  -1        215.65        202.33         7.02 o                         
   1  12  -1          3.65          5.93         2.72 o                         
   2  12  -1        488.25        512.03        17.18 o                         
   3  12  -1        716.05        717.53        20.93 o                         
   4  12  -1        232.25        226.32         8.03 o                         
   5  12  -1        617.17        616.06        19.81 o                         
   6  12  -1         67.58         66.08         4.58 o                         
   7  12  -1        414.30        443.82        15.45 o                         
   8  12  -1         64.22         59.46         3.14 o                         
   9  12  -1        285.13        303.30         9.00 o                         
  10  12  -1          8.10          4.32         2.04 o                         
  11  12  -1        454.55        473.01        12.86 o                         
  12  12  -1         22.17         24.12         2.22 o                         
  13  12  -1        406.23        425.90        13.68 o                         
  14  12  -1          8.68          8.69         1.74 o                         
  15  12  -1        316.73        302.62         9.18 o                         
  16  12  -1          9.04          6.96         1.80 o                         
   0  13  -1         87.63        121.77        12.59 o                         
   1  13  -1         42.11         39.89         5.85 o                         
   2  13  -1        122.00        120.43         6.48 o                         
   3  13  -1        112.31        116.12         5.57 o                         
   4  13  -1         43.94         36.16         3.06 o                         
   5  13  -1        114.34        106.65         4.76 o                         
   6  13  -1          5.97          5.91         2.13 o                         
   7  13  -1         77.53         75.89         4.09 o                         
   8  13  -1        116.24        133.23         5.29 o                         
   9  13  -1        150.22        145.64         4.62 o                         
  10  13  -1          9.52          6.28         1.63 o                         
  11  13  -1         12.26         13.81         1.78 o                         
  12  13  -1          7.85          6.65         1.55 o                         
  13  13  -1         40.69         35.82         5.79 o                         
   1  14  -1        197.61        206.59         9.85 o                         
   2  14  -1        111.54        113.80         5.79 o                         
   3  14  -1        182.25        190.36         6.28 o                         
   4  14  -1         42.63         43.14         2.71 o                         
   5  14  -1         58.55         56.99         3.57 o                         
   6  14  -1          2.27          2.16         1.68 o                         
   7  14  -1        301.75        302.96         9.87 o                         
   8  14  -1         11.34          5.55         1.93 o                         
   9  14  -1        211.60        215.55        11.79 o                         
   2   0   0        889.35        936.05        43.97 o                         
   4   0   0        888.69        925.68        44.01 o                         
   6   0   0       1456.32       1438.68        42.88 o                         
   8   0   0       2771.77       2727.36        90.51 o                         
  10   0   0        808.31        890.25        46.50 o                         
  12   0   0        807.64        688.40        96.73 o                         
  14   0   0       1493.89       1201.67       305.95 o                         
  16   0   0        838.77        795.94        54.94 o                         
  18   0   0        555.59        452.08        32.38 o                         
  20   0   0        593.57        508.23        51.89 o                         
  22   0   0         72.02         84.28         8.76 o                         
  24   0   0        442.37        453.47        23.77 o                         
  26   0   0        166.68        165.85        10.40 o                         
  28   0   0        365.54        449.17        32.52 o                         
   1   1   0        830.92        943.04        44.36 o                         
   2   1   0         71.72         77.05         4.84 o                         
   3   1   0       1251.22       1381.68        53.14 o                         
   4   1   0        106.72        114.68         6.02 o                         
   5   1   0       1864.36       1844.45        61.80 o                         
   6   1   0        229.51        239.35         5.90 o                         
   7   1   0        981.04        955.68        21.50 o                         
   8   1   0        436.44        423.75        10.60 o                         
   9   1   0       1145.08       1190.03        32.37 o                         
  10   1   0       2692.69       2828.85       101.11 o                         
  11   1   0       1365.57       1465.15        69.01 o                         
  12   1   0         22.75         28.64         2.54 o                         
  13   1   0        376.33        356.29        19.75 o                         
  14   1   0         51.07         57.69         4.96 o                         
  15   1   0          1.21          0.49         3.25 o                         
  16   1   0        483.08        513.89        25.73 o                         
  17   1   0        172.16        147.95         9.00 o                         
  18   1   0         36.59         15.97         2.73 o                         
  19   1   0        619.30        530.89        20.08 o                         
  20   1   0       1314.58       1237.71        76.36 o                         
  21   1   0        700.62        696.75        48.89 o                         
  22   1   0        173.25        201.42        12.24 o                         
  23   1   0         52.21         64.20         5.75 o                         
  24   1   0         12.36         11.87         3.30 o                         
  25   1   0        345.89        369.89        14.00 o                         
  26   1   0         49.16         55.61         4.29 o                         
  27   1   0         27.91         28.29         3.23 o                         
   0   2   0        672.29        793.90        37.77 o                         
   1   2   0          0.05          1.21         1.59 o                         
   2   2   0       5489.26       6178.59       288.58 o                         
   3   2   0      11527.35      12318.77       406.08 o                         
   4   2   0        984.92        989.19        36.55 o                         
   5   2   0       2001.94       2055.67        55.74 o                         
   6   2   0        432.78        480.26        12.68 o                         
   7   2   0        811.26        801.37        20.65 o                         
   8   2   0         24.53         27.74         2.17 o                         
   9   2   0         26.76         36.57         2.51 o                         
  10   2   0        387.05        412.73        13.34 o                         
  11   2   0       1289.39       1434.34        53.55 o                         
  12   2   0       2544.00       2834.58       101.62 o                         
  13   2   0          0.45         -0.11         1.81 o                         
  14   2   0          2.10          1.03         1.78 o                         
  15   2   0        142.26        179.72        13.79 o                         
  16   2   0         67.67         44.88         7.81 o                         
  17   2   0         11.39         10.93         4.01 o                         
  18   2   0          0.89          0.00         4.15 o                         
  19   2   0        497.20        465.74        22.60 o                         
  20   2   0         39.14         39.50         3.67 o                         
  21   2   0          0.37          0.42         3.03 o                         
  22   2   0        525.36        538.92        24.60 o                         
  23   2   0         32.04         34.51         3.92 o                         
  24   2   0         96.35         99.82         5.98 o                         
  25   2   0          1.55          1.40         2.69 o                         
  26   2   0         27.29         31.71         3.79 o                         
  27   2   0          0.06          0.27         2.45 o                         
   1   3   0        529.67        499.08        13.24 o                         
   2   3   0         17.53         16.78         1.91 o                         
   3   3   0       1864.20       1980.06        46.63 o                         
   4   3   0       1150.58       1285.43        30.61 o                         
   5   3   0       2174.76       2245.56        52.94 o                         
   6   3   0        628.85        633.91        14.70 o                         
   7   3   0       1220.73       1316.22        33.56 o                         
   8   3   0       1909.39       2139.23        58.27 o                         
   9   3   0        671.48        699.24        23.29 o                         
  10   3   0       1376.96       1525.30        51.30 o                         
  11   3   0        571.63        583.19        20.49 o                         
  12   3   0        494.64        609.11        19.43 o                         
  13   3   0       2784.98       2805.53        83.63 o                         
  14   3   0         60.51         55.10         3.80 o                         
  15   3   0        121.98         86.58         8.08 o                         
  16   3   0        373.55        327.16        19.05 o                         
  17   3   0       2801.16       2317.10       226.04 o                         
  18   3   0        887.83        887.13        61.58 o                         
  19   3   0        551.98        496.29        24.75 o                         
  20   3   0         10.99          9.20         3.24 o                         
  21   3   0        274.51        284.11        11.86 o                         
  22   3   0         21.93         19.73         3.35 o                         
  23   3   0        108.02        114.68         5.94 o                         
  24   3   0        343.82        365.34        14.39 o                         
  25   3   0        375.61        390.75        16.74 o                         
  26   3   0         64.91         70.51         5.71 o                         
  27   3   0         80.50         76.32         4.87 o                         
   0   4   0       1300.37       1321.64        44.78 o                         
   1   4   0         81.43         70.39         2.94 o                         
   2   4   0         77.55         64.52         2.89 o                         
   3   4   0        132.71        147.31         4.63 o                         
   4   4   0       3870.34       4094.17        95.95 o                         
   5   4   0       1378.66       1534.96        36.52 o                         
   6   4   0       5214.28       5828.67       136.19 o                         
   7   4   0       2211.94       2655.25        71.68 o                         
   8   4   0       5575.68       6408.29       189.60 o                         
   9   4   0        293.76        353.47        11.63 o                         
  10   4   0        113.54        101.16         4.65 o                         
  11   4   0         23.61         16.59         2.62 o                         
  12   4   0        296.02        266.42         9.60 o                         
  13   4   0         64.50         58.58         4.10 o                         
  14   4   0        298.72        237.21        10.15 o                         
  15   4   0        186.59        174.91         8.16 o                         
  16   4   0        449.75        399.92        27.20 o                         
  17   4   0         41.50         37.89         8.31 o                         
  18   4   0        303.63        271.38        12.35 o                         
  19   4   0        115.94        103.91         7.61 o                         
  20   4   0          5.43          5.85         3.18 o                         
  21   4   0          1.11         -2.54         2.54 o                         
  22   4   0          2.44          4.01         2.98 o                         
  23   4   0         27.85         29.49         3.24 o                         
  24   4   0        407.02        441.08        27.62 o                         
  25   4   0         42.44         41.47         5.64 o                         
  26   4   0         18.85         18.84         2.93 o                         
   1   5   0          2.13          1.71         1.50 o                         
   2   5   0       1820.70       2198.22        60.26 o                         
   3   5   0          0.04          1.36         1.99 o                         
   4   5   0        264.23        306.05        10.74 o                         
   5   5   0        785.81        888.61        27.85 o                         
   6   5   0        251.44        275.84        10.15 o                         
   7   5   0        232.23        262.35         9.85 o                         
   8   5   0         86.04         98.00         5.24 o                         
   9   5   0        724.96        723.83        32.26 o                         
  10   5   0        505.90        545.44        20.92 o                         
  11   5   0          0.23          0.33         2.14 o                         
  12   5   0         15.50         17.02         2.66 o                         
  13   5   0          1.27         -1.34         2.34 o                         
  14   5   0          2.64          1.37         2.67 o                         
  15   5   0         19.26         12.11         3.18 o                         
  16   5   0        141.48        111.18        11.59 o                         
  17   5   0         46.76         41.09         3.86 o                         
  18   5   0         28.78         30.59         3.68 o                         
  19   5   0         24.03         23.44         3.24 o                         
  20   5   0         45.34         44.81         3.66 o                         
  21   5   0          1.96          2.31         2.70 o                         
  22   5   0        146.93        143.82         8.20 o                         
  23   5   0         29.64         25.99         3.01 o                         
  24   5   0         10.01          5.65         2.54 o                         
  25   5   0         33.99         26.11         2.94 o                         
  26   5   0         54.63         54.75         4.31 o                         
   0   6   0         28.30         41.79         4.13 o                         
   1   6   0        386.00        508.52        16.76 o                         
   2   6   0       2349.03       2672.81        90.24 o                         
   3   6   0         61.52         61.75         4.25 o                         
   4   6   0        310.26        344.19        12.23 o                         
   5   6   0        147.19        189.44         7.80 o                         
   6   6   0       2931.02       3424.97        93.61 o                         
   7   6   0         35.64         42.21         3.48 o                         
   8   6   0       1085.30       1160.60        41.32 o                         
   9   6   0         15.18         14.70         2.50 o                         
  10   6   0        221.68        200.28         8.59 o                         
  11   6   0         27.86         34.78         3.36 o                         
  12   6   0       1449.25       1378.72        42.21 o                         
  13   6   0        144.57        123.13         6.22 o                         
  14   6   0        219.67        184.37         8.72 o                         
  15   6   0        253.88        217.31        11.34 o                         
  16   6   0       1012.65        929.35        48.00 o                         
  17   6   0         35.65         37.10         3.81 o                         
  18   6   0        213.48        177.46         7.59 o                         
  19   6   0          2.26         -0.11         2.74 o                         
  20   6   0         35.07         37.40         3.63 o                         
  21   6   0          7.80          7.42         2.61 o                         
  22   6   0        178.81        185.41        14.71 o                         
  23   6   0         12.68         11.97         2.45 o                         
  24   6   0         22.49         26.62         3.39 o                         
  25   6   0         36.55         32.77         2.87 o                         
   1   7   0       2906.86       3349.13        84.59 o                         
   2   7   0         56.94         73.61         3.71 o                         
   3   7   0        482.64        474.86        13.39 o                         
   4   7   0       1356.86       1649.38        42.44 o                         
   5   7   0         11.78          4.09         1.97 o                         
   6   7   0          0.01         -0.85         1.98 o                         
   7   7   0        111.86         92.74         5.37 o                         
   8   7   0         14.93         15.23         3.25 o                         
   9   7   0        742.16        755.50        27.09 o                         
  10   7   0        320.17        288.21        10.56 o                         
  11   7   0       1557.16       1558.05        47.64 o                         
  12   7   0         71.25         70.36         4.80 o                         
  13   7   0        167.16        144.00         8.05 o                         
  14   7   0        313.13        270.61        19.83 o                         
  15   7   0        390.88        375.68        11.04 o                         
  16   7   0         69.26         71.22         3.97 o                         
  17   7   0        870.30        858.17        40.84 o                         
  18   7   0         38.32         52.75         4.00 o                         
  19   7   0        895.37        943.19        42.22 o                         
  20   7   0         38.26         41.11         3.53 o                         
  21   7   0         25.32         28.90         3.46 o                         
  22   7   0          0.84         -0.37         2.21 o                         
  23   7   0        359.65        392.94        27.74 o                         
  24   7   0         18.79         19.69         3.56 o                         
   0   8   0         43.29         42.44         5.37 o                         
   1   8   0        677.11        697.84        19.28 o                         
   2   8   0        631.77        667.04        18.40 o                         
   3   8   0          4.19          5.77         2.30 o                         
   4   8   0          4.20          3.77         2.17 o                         
   5   8   0         95.47         98.37         4.72 o                         
   6   8   0        114.08        129.02         6.14 o                         
   7   8   0        282.58        285.36        11.84 o                         
   8   8   0        371.85        404.08        15.87 o                         
   9   8   0        155.53        168.39         7.37 o                         
  10   8   0        342.98        344.72        12.43 o                         
  11   8   0        211.40        191.95         8.23 o                         
  12   8   0         54.92         49.27         4.82 o                         
  13   8   0        164.12        168.94         6.34 o                         
  14   8   0       1125.71       1066.23        31.24 o                         
  15   8   0        138.80        179.39         6.48 o                         
  16   8   0         78.42         68.54         3.91 o                         
  17   8   0         15.49         16.29         2.46 o                         
  18   8   0         15.64         13.47         2.42 o                         
  19   8   0        149.57        144.35         7.37 o                         
  20   8   0        141.64        152.18        15.94 o                         
  21   8   0          7.11          4.99         2.28 o                         
  22   8   0         73.77         78.65        12.53 o                         
  23   8   0          1.37         -0.72         3.59 o                         
   1   9   0        244.64        254.24         8.61 o                         
   2   9   0        280.71        279.14         8.50 o                         
   3   9   0        712.67        763.63        19.64 o                         
   4   9   0        195.06        197.58         7.47 o                         
   5   9   0       1620.20       1746.09        45.67 o                         
   6   9   0       1308.61       1456.41        45.39 o                         
   7   9   0        316.18        301.90        11.27 o                         
   8   9   0        297.14        281.97        10.67 o                         
   9   9   0         13.60         13.17         3.40 o                         
  10   9   0         70.72         78.85         4.27 o                         
  11   9   0        406.91        381.08        11.16 o                         
  12   9   0          0.23          0.24         2.23 o                         
  13   9   0        645.61        646.53        17.53 o                         
  14   9   0        129.61        120.83         5.28 o                         
  15   9   0        140.43        132.78         5.09 o                         
  16   9   0        703.92        716.44        37.39 o                         
  17   9   0         96.57        106.31         6.26 o                         
  18   9   0        134.16        127.52         4.96 o                         
  19   9   0        334.05        351.07        18.47 o                         
  20   9   0          0.11          0.33         1.93 o                         
  21   9   0        199.54        207.19        14.23 o                         
  22   9   0         84.89         94.23         5.34 o                         
   0  10   0        538.56        523.64        20.47 o                         
   1  10   0         16.41         21.80         3.07 o                         
   2  10   0       1840.93       1825.43        47.70 o                         
   3  10   0        160.13        145.68         6.91 o                         
   4  10   0         19.36         15.86         2.95 o                         
   5  10   0          3.66          2.09         2.69 o                         
   6  10   0       3258.33       3199.58        67.68 o                         
   7  10   0         24.98         25.80         2.58 o                         
   8  10   0        373.18        358.48         9.34 o                         
   9  10   0         96.57         84.40         4.26 o                         
  10  10   0        599.56        618.84        15.93 o                         
  11  10   0         28.06         31.28         2.81 o                         
  12  10   0        180.73        198.39         6.46 o                         
  13  10   0         87.50         84.61         4.23 o                         
  14  10   0        306.31        343.95        11.41 o                         
  15  10   0          0.02          0.88         1.86 o                         
  16  10   0         23.74         21.53         2.37 o                         
  17  10   0        408.46        436.67        16.17 o                         
  18  10   0        272.41        291.61        11.45 o                         
  19  10   0          3.18          3.00         1.82 o                         
  20  10   0        352.92        351.51        31.75 o                         
  21  10   0          2.50          4.93         1.99 o                         
   1  11   0          8.40         10.77         2.08 o                         
   2  11   0        953.22        892.41        20.93 o                         
   3  11   0        128.67        146.02         5.26 o                         
   4  11   0       1500.34       1464.69        33.35 o                         
   5  11   0        322.65        311.60         7.58 o                         
   6  11   0        853.03        836.30        17.75 o                         
   7  11   0        399.25        411.74         9.99 o                         
   8  11   0          2.75          3.65         1.80 o                         
   9  11   0        157.29        159.41         5.21 o                         
  10  11   0         86.56         86.70         4.34 o                         
  11  11   0        110.57        112.67         4.55 o                         
  12  11   0          1.87          0.03         1.91 o                         
  13  11   0        180.39        178.56         5.91 o                         
  14  11   0         57.87         68.93         3.48 o                         
  15  11   0        151.47        152.97         6.97 o                         
  16  11   0          0.43          0.85         2.02 o                         
  17  11   0         12.14         13.66         2.10 o                         
  18  11   0         17.02         13.78         1.81 o                         
  19  11   0        124.76        118.99         9.75 o                         
   0  12   0          3.76          2.95         2.30 o                         
   1  12   0        357.79        357.53         8.44 o                         
   2  12   0          6.13          5.63         2.00 o                         
   3  12   0         85.60         82.78         3.74 o                         
   4  12   0          6.86          7.58         2.09 o                         
   5  12   0        389.30        393.81        10.71 o                         
   6  12   0        515.25        507.84        12.87 o                         
   7  12   0         68.16         67.06         3.11 o                         
   8  12   0        290.04        325.34         8.06 o                         
   9  12   0         52.00         51.04         2.95 o                         
  10  12   0        512.44        532.64        13.69 o                         
  11  12   0          2.74          1.60         1.95 o                         
  12  12   0         11.60         11.17         1.95 o                         
  13  12   0         10.19         15.14         1.93 o                         
  14  12   0         75.79         73.15         3.13 o                         
  15  12   0         28.06         25.54         2.35 o                         
  16  12   0         36.70         55.54         3.01 o                         
  17  12   0         16.89         22.07         2.21 o                         
   1  13   0        157.33        164.66         5.12 o                         
   2  13   0          5.48          6.18         1.71 o                         
   3  13   0        435.74        447.12        10.91 o                         
   4  13   0         10.56          9.65         1.98 o                         
   5  13   0        453.29        470.22        11.47 o                         
   6  13   0          2.29          0.91         1.80 o                         
   7  13   0        605.63        598.03        18.35 o                         
   8  13   0         45.02         41.98         2.31 o                         
   9  13   0         41.77         49.95         3.04 o                         
  10  13   0        200.56        213.05         5.79 o                         
  11  13   0        872.56        927.73        23.93 o                         
  12  13   0          0.65         -0.93         1.38 o                         
  13  13   0        613.47        665.39        17.78 o                         
  14  13   0          2.61          7.47         1.48 o                         
   0  14   0        609.04        594.16        24.29 o                         
   1  14   0         47.85         48.14         4.51 o                         
   2  14   0        268.67        288.29         9.04 o                         
   3  14   0          1.97          2.93         1.60 o                         
   4  14   0        103.48        100.54         4.03 o                         
   5  14   0         10.82         12.47         1.74 o                         
   6  14   0        348.17        331.74         9.97 o                         
   7  14   0         11.89         11.46         1.57 o                         
   8  14   0         28.69         24.12         1.98 o                         
   9  14   0        156.55        135.54         6.65 o                         
  10  14   0         46.93         39.38        10.74 o                         
   1  15   0          1.73          2.17         1.73 o                         
   2  15   0        230.98        230.54         8.47 o                         
   3  15   0         89.87         89.23         3.73 o                         
   4  15   0          2.09          1.09         1.22 o                         
   5  15   0         19.80         20.43         3.18 o                         
   2   0   1       9002.07       9025.67       576.20 o                         
   6   0   1       3874.37       3490.97       266.51 o                         
  20   0   1        339.82        332.41        19.41 o                         
  22   0   1         88.09         83.31        13.15 o                         
  24   0   1        858.65        983.90       148.06 o                         
  26   0   1        212.83        240.00        13.02 o                         
   0   1   1      12915.47      11874.53       848.94 o                         
   1   1   1       4166.50       4089.80       132.46 o                         
   2   1   1       5683.85       5658.78       352.31 o                         
   3   1   1       9394.65       7793.24       531.64 o                         
   4   1   1       9146.49       7634.25       482.93 o                         
   5   1   1       1970.74       1943.92        92.06 o                         
  18   1   1        248.47        224.58        13.50 o                         
  19   1   1        180.24        157.52        10.03 o                         
  20   1   1        406.00        395.80        27.58 o                         
  21   1   1        133.37        140.21         9.81 o                         
  22   1   1        311.44        310.54        24.79 o                         
  23   1   1         85.68         96.43         6.73 o                         
  24   1   1        197.21        208.64        11.54 o                         
  25   1   1        164.22        178.10         7.62 o                         
  26   1   1         85.76         98.73         5.61 o                         
   2   2   1       1344.53       1263.75        52.33 o                         
   3   2   1       6782.10       5910.53       250.68 o                         
   4   2   1        592.01        566.92        22.46 o                         
   5   2   1        406.90        328.82        17.22 o                         
   6   2   1        263.15        240.50        15.64 o                         
   7   2   1       1301.84       1229.24       105.24 o                         
   8   2   1         42.60         52.33         4.86 o                         
   9   2   1        975.77        909.27        59.23 o                         
  10   2   1        174.97        174.77        13.42 o                         
  11   2   1       2512.92       2079.39       152.35 o                         
  12   2   1        563.42        432.15        35.29 o                         
  18   2   1        800.08        782.71        24.43 o                         
  19   2   1        226.14        216.30        12.36 o                         
  20   2   1         59.47         59.37         4.48 o                         
  21   2   1       1271.37       1350.42        91.72 o                         
  22   2   1         66.46         79.61         5.67 o                         
  23   2   1         88.86         91.71         6.47 o                         
  24   2   1        112.83        127.24        10.59 o                         
  25   2   1        227.40        272.28        12.55 o                         
  26   2   1          3.04          2.22         2.88 o                         
   0   3   1       2382.71       2361.33       106.30 o                         
   1   3   1        936.35        910.00        30.07 o                         
   2   3   1       1489.51       1576.88        58.24 o                         
   3   3   1        134.91        137.22         6.49 o                         
   4   3   1        479.38        448.79        23.34 o                         
   5   3   1        154.55        178.21         8.38 o                         
   6   3   1        256.78        252.60        11.66 o                         
   7   3   1        811.26        802.07        31.74 o                         
   8   3   1       1443.68       1526.51        73.08 o                         
   9   3   1        646.10        653.40        32.69 o                         
  10   3   1        431.60        439.29        22.43 o                         
  11   3   1        889.18        860.05        43.19 o                         
  12   3   1        637.87        596.65        30.32 o                         
  13   3   1        141.67        123.74         9.36 o                         
  14   3   1        165.62        141.84        17.57 o                         
  15   3   1        301.80        233.86        24.91 o                         
  16   3   1        364.00        262.64        28.23 o                         
  18   3   1        359.34        321.63        20.90 o                         
  19   3   1         94.15         89.25         5.44 o                         
  20   3   1         54.43         52.02         4.22 o                         
  21   3   1         32.94         31.15         3.52 o                         
  22   3   1         46.21         46.11         4.25 o                         
  23   3   1          6.79          4.53         3.14 o                         
  24   3   1         32.63         33.55         3.84 o                         
  25   3   1         39.74         35.70         4.35 o                         
  26   3   1          7.79          7.13         3.33 o                         
   1   4   1       1845.92       2081.11        66.10 o                         
   2   4   1         33.94         43.25         3.19 o                         
   3   4   1        175.33        175.75         7.58 o                         
   4   4   1         46.60         45.82         4.00 o                         
   5   4   1       1235.07       1328.34        45.41 o                         
   6   4   1        331.04        368.88        15.46 o                         
   7   4   1        291.65        308.84        14.95 o                         
   8   4   1         57.55         63.15         5.25 o                         
   9   4   1       1365.44       1385.15        61.07 o                         
  10   4   1        167.79        162.73        10.31 o                         
  11   4   1         96.57         74.50         7.22 o                         
  12   4   1        211.50        202.83        12.93 o                         
  13   4   1        733.28        616.45        34.25 o                         
  14   4   1        252.25        216.93        14.46 o                         
  15   4   1       1034.20        781.41        54.11 o                         
  16   4   1        167.40        113.88        15.36 o                         
  17   4   1        306.84        269.75        11.04 o                         
  18   4   1        158.87        164.07         8.29 o                         
  19   4   1        535.37        535.13        20.07 o                         
  20   4   1          3.59          3.52         3.54 o                         
  21   4   1          5.78          4.74         3.33 o                         
  22   4   1         12.74         10.77         3.25 o                         
  23   4   1         62.39         62.53        11.16 o                         
  24   4   1         73.05         81.65        12.25 o                         
  25   4   1         49.62         54.80         5.92 o                         
  26   4   1         10.58         10.66         2.92 o                         
   0   5   1        119.40        115.82        14.53 o                         
   1   5   1       1248.93       1447.63        48.82 o                         
   2   5   1       1160.84       1277.67        41.48 o                         
   3   5   1        591.85        672.13        23.70 o                         
   4   5   1       3209.48       3577.74       134.50 o                         
   5   5   1        822.03        914.96        32.43 o                         
   6   5   1       2671.97       2944.02       104.11 o                         
   7   5   1         78.99         82.99         5.74 o                         
   8   5   1       2151.22       2281.30        82.35 o                         
   9   5   1         65.57         63.38         8.80 o                         
  10   5   1        891.43        874.25        66.97 o                         
  11   5   1         51.48         47.19         5.47 o                         
  12   5   1        889.32        766.66        43.80 o                         
  13   5   1         59.20         46.33        10.72 o                         
  14   5   1       1143.67        942.80        42.74 o                         
  15   5   1          1.79         10.24         7.75 o                         
  16   5   1        631.88        572.98        23.45 o                         
  17   5   1         33.27         35.98         3.50 o                         
  18   5   1         50.71         35.67         3.43 o                         
  19   5   1          8.02         10.34         2.93 o                         
  20   5   1        229.63        250.29         9.72 o                         
  21   5   1         23.62         18.31         4.19 o                         
  22   5   1        261.35        301.45        18.31 o                         
  23   5   1         58.13         64.60         8.88 o                         
  24   5   1        116.11        122.05         8.41 o                         
  25   5   1         30.68         31.78         3.92 o                         
   1   6   1        953.37       1120.28        40.77 o                         
   2   6   1        148.02        190.63         8.13 o                         
   3   6   1        535.67        616.90        21.24 o                         
   4   6   1       1071.55       1300.39        51.62 o                         
   5   6   1        132.83        138.66         8.30 o                         
   6   6   1          9.49          8.94         3.24 o                         
   7   6   1        225.52        211.53        10.76 o                         
   8   6   1        227.94        234.00        11.28 o                         
   9   6   1        324.59        322.55        15.67 o                         
  10   6   1        116.97        107.20         7.48 o                         
  11   6   1          9.13          4.35         3.58 o                         
  12   6   1        371.64        369.50        21.45 o                         
  13   6   1        119.43        117.61         9.16 o                         
  14   6   1        111.76         94.65         8.74 o                         
  15   6   1        259.48        240.09         8.60 o                         
  16   6   1        159.77        148.86         6.29 o                         
  17   6   1        259.44        248.79         8.79 o                         
  18   6   1         11.66          9.46         2.64 o                         
  19   6   1        195.00        196.85         7.03 o                         
  20   6   1          2.15          3.95         3.08 o                         
  21   6   1        157.89        179.03         8.19 o                         
  22   6   1         61.12         64.78         4.75 o                         
  23   6   1        117.05        127.58         7.23 o                         
  24   6   1         13.56         11.43         3.32 o                         
  25   6   1        166.45        199.97        11.73 o                         
   0   7   1        244.92        278.73        14.02 o                         
   1   7   1         55.55         60.10         4.59 o                         
   2   7   1        454.58        523.36        19.15 o                         
   3   7   1        808.42        945.29        32.94 o                         
   4   7   1          1.06          4.04         2.38 o                         
   5   7   1        122.83        133.37         7.94 o                         
   6   7   1        333.07        349.52        16.29 o                         
   7   7   1         53.32         47.64         7.38 o                         
   8   7   1         44.52         36.34         4.70 o                         
   9   7   1        394.74        382.53        17.52 o                         
  10   7   1        608.10        580.76        29.39 o                         
  11   7   1        597.76        541.41        29.93 o                         
  12   7   1         62.94         46.70         5.73 o                         
  13   7   1         11.03          5.75         2.35 o                         
  14   7   1        283.45        244.99         8.78 o                         
  15   7   1        183.36        198.29         6.50 o                         
  16   7   1        367.18        334.60        12.28 o                         
  17   7   1          0.67         -1.50         2.48 o                         
  18   7   1         97.69         93.25         5.36 o                         
  19   7   1         41.93         41.19         3.63 o                         
  20   7   1         87.73         91.73         5.84 o                         
  21   7   1         10.93          8.73         2.75 o                         
  22   7   1          5.07          1.49         3.69 o                         
  23   7   1         30.43         38.99         4.90 o                         
  24   7   1          6.75          5.54         2.92 o                         
   1   8   1        937.88       1018.99        36.80 o                         
   2   8   1        120.95        118.23         6.20 o                         
   3   8   1        627.95        664.41        24.53 o                         
   4   8   1         74.49         76.81         5.33 o                         
   5   8   1       1501.36       1558.23        53.95 o                         
   6   8   1        356.46        371.72        14.82 o                         
   7   8   1        310.65        293.56        13.49 o                         
   8   8   1        303.88        300.39        20.49 o                         
   9   8   1       1494.14       1340.26       113.47 o                         
  10   8   1        307.99        267.06        19.25 o                         
  11   8   1        459.66        418.58        10.48 o                         
  12   8   1        508.85        469.97        11.34 o                         
  13   8   1        287.95        274.22         8.80 o                         
  14   8   1        220.87        208.14         6.76 o                         
  15   8   1        773.69        738.97        20.63 o                         
  16   8   1        104.31         91.98         4.30 o                         
  17   8   1        111.17        111.25         5.21 o                         
  18   8   1         58.06         56.06         5.63 o                         
  19   8   1        803.67        889.95        34.07 o                         
  20   8   1        110.50        124.64         8.06 o                         
  21   8   1        320.52        358.42        13.33 o                         
  22   8   1         26.17         22.64         2.74 o                         
  23   8   1        330.65        356.33        54.31 o                         
   0   9   1        759.49        741.09        38.41 o                         
   1   9   1         40.84         42.53         4.83 o                         
   2   9   1       1106.59       1108.09        38.42 o                         
   3   9   1         45.51         38.29         3.89 o                         
   4   9   1        484.97        473.37        17.64 o                         
   5   9   1        238.51        232.05        12.30 o                         
   6   9   1        276.30        247.26        13.36 o                         
   7   9   1        302.09        281.78        15.17 o                         
   8   9   1        756.24        696.29        16.27 o                         
   9   9   1        114.17        112.27         4.41 o                         
  10   9   1        623.60        605.67        13.67 o                         
  11   9   1         77.08         74.17         3.56 o                         
  12   9   1        216.71        208.03         9.27 o                         
  13   9   1         53.58         50.73         2.98 o                         
  14   9   1        440.01        450.34        11.93 o                         
  15   9   1        204.98        229.16         7.66 o                         
  16   9   1        121.87        127.40         5.06 o                         
  17   9   1        184.50        198.00         6.67 o                         
  18   9   1         76.92         71.59         3.97 o                         
  19   9   1         34.15         33.41         2.95 o                         
  20   9   1        426.84        469.27        27.72 o                         
  21   9   1         67.38         69.84         4.79 o                         
   1  10   1         80.28         78.78         3.35 o                         
   2  10   1        554.00        523.87        12.53 o                         
   3  10   1        678.74        622.79        13.31 o                         
   4  10   1        280.23        275.35         7.46 o                         
   5  10   1         76.21         71.52         3.55 o                         
   6  10   1          9.23          7.00         2.12 o                         
   7  10   1        419.00        409.26         9.72 o                         
   8  10   1        696.55        668.09        15.22 o                         
   9  10   1        280.42        278.89         7.21 o                         
  10  10   1         10.24          8.71         2.25 o                         
  11  10   1         65.55         65.30         3.69 o                         
  12  10   1         27.55         29.09         2.61 o                         
  13  10   1         27.05         20.13         2.25 o                         
  14  10   1         29.14         31.10         2.86 o                         
  15  10   1         80.03         76.21         4.50 o                         
  16  10   1         39.52         36.35         2.75 o                         
  17  10   1         28.32         28.53         2.31 o                         
  18  10   1        117.64        111.56         4.42 o                         
  19  10   1         13.00         14.20         1.68 o                         
  20  10   1         67.06         58.77         4.30 o                         
   0  11   1        199.34        211.38         9.99 o                         
   1  11   1         61.08         67.45         3.48 o                         
   2  11   1       1787.51       1845.50        41.30 o                         
   3  11   1         35.44         39.65         2.98 o                         
   4  11   1        407.69        381.97        10.04 o                         
   5  11   1        389.58        393.66        10.13 o                         
   6  11   1        350.75        354.10         8.80 o                         
   7  11   1         45.59         41.10         2.60 o                         
   8  11   1        508.57        530.40        12.53 o                         
   9  11   1         33.67         37.87         2.72 o                         
  10  11   1        450.05        495.77        12.22 o                         
  11  11   1         31.01         24.76         2.44 o                         
  12  11   1        127.85        120.38         4.78 o                         
  13  11   1         35.71         33.99         2.62 o                         
  14  11   1        381.00        395.53        12.91 o                         
  15  11   1         13.04         10.91         2.06 o                         
  16  11   1        295.90        317.71         9.56 o                         
  17  11   1         56.16         55.16         3.05 o                         
  18  11   1        244.18        222.03        14.04 o                         
   1  12   1          5.73          5.88         1.96 o                         
   2  12   1        490.38        525.14        13.59 o                         
   3  12   1        705.71        719.74        17.06 o                         
   4  12   1        230.74        228.19         8.86 o                         
   5  12   1        540.10        544.12        14.51 o                         
   6  12   1         67.18         62.19         3.39 o                         
   7  12   1        456.53        476.98        11.47 o                         
   8  12   1         64.49         63.52         3.08 o                         
   9  12   1        295.25        312.78        11.15 o                         
  10  12   1          7.81         11.40         1.95 o                         
  11  12   1        458.22        469.68        12.97 o                         
  12  12   1         22.44         23.93         2.09 o                         
  13  12   1        396.50        431.58        14.11 o                         
  14  12   1          8.01          6.04         2.03 o                         
  15  12   1        322.79        330.51        11.78 o                         
  16  12   1          9.45         10.36         1.82 o                         
   0  13   1         90.44        102.62         8.30 o                         
   1  13   1         42.20         38.13         3.29 o                         
   2  13   1        125.29        124.90         4.86 o                         
   3  13   1        112.85        115.43         4.30 o                         
   4  13   1         42.19         38.33         2.51 o                         
   5  13   1        115.55        111.98         4.78 o                         
   6  13   1          7.37          9.43         1.62 o                         
   7  13   1         75.70         70.30         3.20 o                         
   8  13   1        122.29        131.86         4.99 o                         
   9  13   1        148.17        148.83         4.72 o                         
  10  13   1          8.42          7.61         1.49 o                         
  11  13   1         12.89         15.26         1.58 o                         
  12  13   1          6.52          6.03         1.49 o                         
  13  13   1         41.47         41.46         2.57 o                         
   1  14   1        221.33        224.85         8.74 o                         
   2  14   1        110.12        111.29         4.51 o                         
   3  14   1        195.04        186.01         6.16 o                         
   4  14   1         42.42         43.59         2.70 o                         
   5  14   1         51.01         50.28         2.98 o                         
   6  14   1          1.92         -0.84         1.51 o                         
   7  14   1        287.03        298.36         9.97 o                         
   8  14   1         11.73          8.81         1.45 o                         
   9  14   1        213.01        212.06        10.79 o                         
  16   0   2        215.90        185.84        17.85 o                         
  18   0   2        828.16        883.67        63.10 o                         
  20   0   2        549.50        639.58        44.00 o                         
  22   0   2        500.85        668.64        47.19 o                         
  24   0   2        651.93        859.60        55.35 o                         
  15   1   2        185.50        182.52        11.35 o                         
  16   1   2          6.71          4.93         5.00 o                         
  17   1   2         52.90         55.06         6.39 o                         
  18   1   2        103.68        106.23        13.28 o                         
  19   1   2         54.95         66.43         6.65 o                         
  20   1   2         19.89         23.19         4.84 o                         
  21   1   2        100.72        123.40         8.85 o                         
  22   1   2         58.50         74.75        10.24 o                         
  23   1   2        281.39        358.74        17.12 o                         
  24   1   2        141.66        178.37         9.59 o                         
  25   1   2         93.01        120.32         7.19 o                         
  15   2   2        534.09        463.38        20.25 o                         
  16   2   2         88.22         75.47         6.43 o                         
  17   2   2        211.26        203.66        14.28 o                         
  18   2   2        110.19        116.14         7.47 o                         
  19   2   2         29.56         32.70         4.35 o                         
  20   2   2        229.19        261.70        14.77 o                         
  21   2   2          3.72          1.41         3.96 o                         
  22   2   2        139.58        158.84         9.83 o                         
  23   2   2          3.50          0.83         3.52 o                         
  24   2   2         33.93         32.14         3.81 o                         
  25   2   2          4.19          5.06         2.97 o                         
  14   3   2         49.13         53.80         5.55 o                         
  15   3   2        980.13        904.58        33.10 o                         
  16   3   2        322.42        322.95        15.25 o                         
  17   3   2        187.94        207.69        10.17 o                         
  18   3   2        115.68        110.03         7.69 o                         
  19   3   2        180.41        178.41         9.50 o                         
  20   3   2         18.74         18.01         3.93 o                         
  21   3   2        162.64        184.02         9.50 o                         
  22   3   2         20.78         33.53         8.51 o                         
  23   3   2        264.77        327.75        16.98 o                         
  24   3   2          5.32          6.60         3.60 o                         
  13   4   2        656.01        625.37        38.21 o                         
  14   4   2       1122.66       1121.96        40.26 o                         
  15   4   2        141.57        137.27         7.09 o                         
  16   4   2        324.21        317.98        15.70 o                         
  17   4   2         16.91         21.32         4.27 o                         
  18   4   2         41.11         48.14         5.23 o                         
  19   4   2         14.98         14.09         3.82 o                         
  20   4   2        189.48        202.89         9.48 o                         
  21   4   2         17.44         14.90         3.37 o                         
  22   4   2         78.16         88.58         9.52 o                         
  23   4   2          7.36          4.70         4.15 o                         
  24   4   2         94.69        108.04         6.60 o                         
  12   5   2         76.07         79.80         5.06 o                         
  13   5   2         30.38         31.18         3.44 o                         
  14   5   2        102.47        102.57         5.90 o                         
  15   5   2         50.11         54.42         5.18 o                         
  16   5   2         22.13         18.42         3.59 o                         
  17   5   2         27.94         25.58         4.56 o                         
  18   5   2        173.20        187.14         9.64 o                         
  19   5   2         34.58         40.92         4.58 o                         
  20   5   2         71.05         90.63         5.95 o                         
  21   5   2        115.90        133.20         7.68 o                         
  22   5   2         17.91         18.77         2.86 o                         
  23   5   2         15.60         12.32         3.53 o                         
  10   6   2        504.25        413.02        38.70 o                         
  11   6   2        118.96        109.07         5.04 o                         
  12   6   2       1178.08       1111.74        31.93 o                         
  13   6   2         22.34         22.35         2.88 o                         
  14   6   2        185.15        187.60         7.77 o                         
  15   6   2         57.23         56.39         4.14 o                         
  16   6   2        333.26        371.69        17.71 o                         
  17   6   2          2.43          4.84         3.76 o                         
  18   6   2        252.38        272.41        13.32 o                         
  19   6   2         19.85         23.14         3.70 o                         
  20   6   2        190.10        215.61         9.64 o                         
  21   6   2          3.78          7.07         2.65 o                         
  22   6   2        195.07        202.07         9.94 o                         
   8   7   2        174.43        157.21         7.64 o                         
   9   7   2       1142.76       1021.06        43.26 o                         
  10   7   2        353.82        310.15        10.50 o                         
  11   7   2         40.30         34.72         3.26 o                         
  12   7   2         67.17         65.44         3.80 o                         
  13   7   2        553.16        532.22        25.19 o                         
  14   7   2         36.60         39.17         3.28 o                         
  15   7   2        200.57        202.27         7.09 o                         
  16   7   2         68.54         73.84         6.15 o                         
  17   7   2        481.08        539.11        55.49 o                         
  18   7   2         25.50         28.45         4.77 o                         
  19   7   2        181.60        199.24        11.53 o                         
  20   7   2         19.86         21.82         3.00 o                         
  21   7   2        248.83        279.53        19.86 o                         
   1   8   2          4.37         13.59         6.38 o                         
   2   8   2         74.19         60.54         6.01 o                         
   3   8   2         96.44         80.79         4.69 o                         
   4   8   2        259.78        227.70         7.37 o                         
   5   8   2        168.20        145.17         5.77 o                         
   6   8   2        214.35        193.98         6.90 o                         
   7   8   2         13.96         11.74         2.54 o                         
   8   8   2         53.29         47.58         3.54 o                         
   9   8   2        106.31         95.19         5.56 o                         
  10   8   2        595.87        597.31        18.05 o                         
  11   8   2        496.78        484.37        15.07 o                         
  12   8   2        290.95        304.30         9.72 o                         
  13   8   2        153.52        168.79         6.56 o                         
  14   8   2         70.31         64.86         4.42 o                         
  15   8   2          4.41          5.45         2.47 o                         
  16   8   2         36.22         40.19         3.15 o                         
  17   8   2         10.43         16.22         4.30 o                         
  18   8   2         67.38         63.15         9.20 o                         
  19   8   2         44.19         58.83         5.44 o                         
  20   8   2         29.66         26.44         3.64 o                         
   1   9   2        336.65        304.43         7.83 o                         
   2   9   2         47.75         42.22         3.22 o                         
   3   9   2        305.41        298.11         9.50 o                         
   4   9   2        182.51        176.66         6.29 o                         
   5   9   2        415.69        395.21        11.30 o                         
   6   9   2         40.90         34.45         3.15 o                         
   7   9   2        228.39        222.02         6.90 o                         
   8   9   2          6.31          6.69         2.42 o                         
   9   9   2        303.10        300.17        13.67 o                         
  10   9   2        232.32        229.42         9.41 o                         
  11   9   2         58.26         63.64         4.20 o                         
  12   9   2        129.65        142.64         5.71 o                         
  13   9   2        118.65        119.54         5.52 o                         
  14   9   2         71.01         66.72         3.92 o                         
  15   9   2         98.24         98.94         4.44 o                         
  16   9   2         91.60        103.84         5.07 o                         
  17   9   2        161.25        164.05         9.86 o                         
  18   9   2         58.12         55.09         4.99 o                         
  19   9   2        160.46        164.25        13.42 o                         
   0  10   2       1073.34       1031.44        62.75 o                         
   1  10   2        248.74        236.80         8.65 o                         
   2  10   2        661.22        684.57        19.25 o                         
   3  10   2         30.46         31.15         2.97 o                         
   4  10   2        495.69        500.60        13.83 o                         
   5  10   2         79.58         72.08         4.08 o                         
   6  10   2        108.58        108.55         4.37 o                         
   7  10   2        137.19        139.78         4.91 o                         
   8  10   2        429.17        456.62        13.30 o                         
   9  10   2        107.98        117.36         4.76 o                         
  10  10   2        177.17        180.21         6.13 o                         
  11  10   2         18.70         17.70         2.56 o                         
  12  10   2        404.40        437.77        13.15 o                         
  13  10   2         12.12         15.09         2.43 o                         
  14  10   2        288.79        307.54         9.40 o                         
  15  10   2          7.18          7.23         1.81 o                         
  16  10   2        436.39        437.80        17.34 o                         
  17  10   2         20.47         19.84         3.62 o                         
   1  11   2         54.60         39.55         4.09 o                         
   2  11   2        640.40        620.10        17.94 o                         
   3  11   2         86.70        100.96         4.87 o                         
   4  11   2         79.91         70.85         4.38 o                         
   5  11   2        110.17        117.17         5.42 o                         
   6  11   2         27.70         28.17         2.41 o                         
   7  11   2         47.86         50.62         2.94 o                         
   8  11   2         33.29         32.07         2.47 o                         
   9  11   2         82.19         87.85         3.84 o                         
  10  11   2         73.51         66.89         3.48 o                         
  11  11   2        161.79        174.04         7.09 o                         
  12  11   2         13.16         12.07         2.05 o                         
  13  11   2        218.12        223.59         7.19 o                         
  14  11   2          8.49         10.45         1.75 o                         
  15  11   2         60.17         49.27         5.12 o                         
   0  12   2       1023.82       1092.46        65.04 o                         
   1  12   2        310.66        322.26        15.01 o                         
   2  12   2         47.84         56.47         4.47 o                         
   3  12   2         77.51         65.63         3.73 o                         
   4  12   2        135.34        142.59         5.50 o                         
   5  12   2          4.30          3.88         1.69 o                         
   6  12   2         60.89         56.73         3.26 o                         
   7  12   2         17.94         18.07         2.21 o                         
   8  12   2         22.74         19.04         2.16 o                         
   9  12   2         29.67         26.91         2.06 o                         
  10  12   2        106.38        106.56         4.63 o                         
  11  12   2         26.04         21.55         1.89 o                         
  12  12   2         22.40         15.82         2.02 o                         
   1  13   2        328.27        325.13        13.71 o                         
   2  13   2         96.82         94.28         5.74 o                         
   3  13   2        110.28        106.26         6.13 o                         
   4  13   2        216.69        198.01        11.62 o                         
   5  13   2        277.80        252.88         9.93 o                         
   6  13   2         22.51         22.84         2.04 o                         
   7  13   2        181.82        186.80        20.71 o                         
   8  13   2         72.03         74.72         7.47 o                         
   8   0   3         31.09         31.51         3.43 o                         
  10   0   3         14.14         15.16         3.24 o                         
  12   0   3         35.89         39.06         3.63 o                         
  14   0   3        102.68         95.94         8.31 o                         
  16   0   3        127.96         97.56        11.07 o                         
  18   0   3        189.68        212.48        12.31 o                         
  20   0   3         78.81         72.92         8.16 o                         
   6   1   3        971.28        987.12        56.13 o                         
   7   1   3         34.16         32.20         2.62 o                         
   8   1   3        108.72         94.54         4.06 o                         
   9   1   3          9.39          8.56         2.17 o                         
  10   1   3         68.85         71.35         3.53 o                         
  11   1   3         16.44         16.82         2.20 o                         
  12   1   3        180.13        188.05         8.24 o                         
  13   1   3         51.55         59.95         5.00 o                         
  14   1   3        180.12        184.55         8.17 o                         
  15   1   3         49.80         54.45         4.76 o                         
  16   1   3        140.36        149.63         9.21 o                         
  17   1   3          7.30         10.54         3.09 o                         
  18   1   3        315.55        325.41        13.66 o                         
  19   1   3         25.44         22.03         3.45 o                         
  20   1   3        175.86        158.03        12.32 o                         
   5   2   3        555.17        714.10        26.13 o                         
   6   2   3        612.29        665.82        15.18 o                         
   7   2   3       1264.65       1191.40        28.95 o                         
   8   2   3        249.22        251.51         7.24 o                         
   9   2   3        251.34        249.34         7.12 o                         
  10   2   3         60.69         62.63         3.96 o                         
  11   2   3        212.52        218.18         9.66 o                         
  12   2   3         68.77         72.06         5.34 o                         
  13   2   3        519.76        540.80        19.85 o                         
  14   2   3        179.52        183.02         8.31 o                         
  15   2   3        151.26        163.27         7.08 o                         
  16   2   3          3.65          5.93         2.93 o                         
  17   2   3         78.48         86.66         5.37 o                         
  18   2   3          4.68          4.81         2.33 o                         
  19   2   3         68.67         71.39         5.71 o                         
  20   2   3          7.38          2.08         4.01 o                         
   3   3   3         63.08        110.42        17.85 o                         
   4   3   3        146.13        138.04         4.57 o                         
   5   3   3          0.50          4.76         1.84 o                         
   6   3   3         62.09         60.68         3.96 o                         
   7   3   3         86.98         95.59         4.79 o                         
   8   3   3        313.38        283.16         8.10 o                         
   9   3   3         58.10         54.54         3.55 o                         
  10   3   3        224.31        221.72         9.79 o                         
  11   3   3        327.25        323.74        12.54 o                         
  12   3   3        232.23        244.41        10.05 o                         
  13   3   3         58.81         74.08         4.76 o                         
  14   3   3        209.07        239.28         9.64 o                         
  15   3   3          8.43          6.55         3.19 o                         
  16   3   3         44.64         39.52         3.58 o                         
  17   3   3        108.84        111.16         6.09 o                         
  18   3   3         33.72         33.77         3.10 o                         
  19   3   3          1.29         -1.80         3.65 o                         
  20   3   3         29.06         29.75         4.43 o                         
   1   4   3        104.73         80.77         3.99 o                         
   2   4   3          2.52          5.31         1.77 o                         
   3   4   3         40.93         37.85         2.37 o                         
   4   4   3         37.61         48.17         3.38 o                         
   5   4   3        345.53        343.99         9.41 o                         
   6   4   3        289.34        294.70         8.53 o                         
   7   4   3        399.48        382.16        10.59 o                         
   8   4   3        387.51        397.50        19.43 o                         
   9   4   3        899.11        912.37        26.63 o                         
  10   4   3         83.37         75.43         5.43 o                         
  11   4   3        206.65        219.42         8.35 o                         
  12   4   3         98.76         93.41         5.11 o                         
  13   4   3         65.25         77.57         6.22 o                         
  14   4   3         49.73         57.62         4.89 o                         
  15   4   3        135.58        161.04         7.98 o                         
  16   4   3         22.02         22.64         3.11 o                         
  17   4   3         50.38         54.47         4.09 o                         
  18   4   3          9.92          9.44         2.32 o                         
  19   4   3        110.72        117.62         8.72 o                         
   0   5   3        330.31        293.69        13.80 o                         
   1   5   3         10.21         16.69         3.23 o                         
   2   5   3        203.67        198.21        10.62 o                         
   3   5   3        491.33        456.14        14.35 o                         
   4   5   3        517.70        493.41        12.20 o                         
   5   5   3         18.48         26.10         2.80 o                         
   6   5   3        146.84        133.50         4.71 o                         
   7   5   3         71.60         74.95         4.48 o                         
   8   5   3         88.53         88.78         4.73 o                         
   9   5   3         90.54        100.07         7.36 o                         
  10   5   3        998.42       1055.18        58.50 o                         
  11   5   3        146.00        162.27         8.82 o                         
  12   5   3        857.83        939.02        32.59 o                         
  13   5   3          4.35          4.33         3.13 o                         
  14   5   3        344.45        389.22        16.77 o                         
  15   5   3         14.52         14.61         3.04 o                         
  16   5   3        168.51        182.94         8.46 o                         
  17   5   3         71.39         75.08         4.52 o                         
  18   5   3        253.30        294.38        15.12 o                         
  19   5   3         91.72         97.00         8.03 o                         
   1   6   3        497.51        466.22        14.34 o                         
   2   6   3         78.86         91.73         5.26 o                         
   3   6   3        165.73        168.68         5.51 o                         
   4   6   3        108.46        127.49         5.94 o                         
   5   6   3        294.75        298.30         9.03 o                         
   6   6   3        186.34        190.67         8.32 o                         
   7   6   3        150.77        141.07         7.52 o                         
   8   6   3        259.26        244.01        10.91 o                         
   9   6   3        132.61        138.63         5.32 o                         
  10   6   3        131.43        138.10         5.45 o                         
  11   6   3         70.67         75.15         4.01 o                         
  12   6   3         75.31         89.19         4.64 o                         
  13   6   3         24.05         26.78         3.55 o                         
  14   6   3         39.89         44.65         3.71 o                         
  15   6   3         73.04         84.99         6.52 o                         
  16   6   3         87.12        103.23         7.26 o                         
  17   6   3         62.61         70.56         7.26 o                         
  18   6   3          0.59          1.52         3.74 o                         
   0   7   3         65.68         59.09         5.88 o                         
   1   7   3         35.96         40.40         3.55 o                         
   2   7   3        121.78        107.15         5.37 o                         
   3   7   3         50.27         59.56         3.70 o                         
   4   7   3          9.68         10.82         2.33 o                         
   5   7   3          3.13          2.14         2.95 o                         
   6   7   3         48.68         52.05         3.91 o                         
   7   7   3         54.41         66.08         9.26 o                         
   8   7   3        495.10        501.40        31.23 o                         
   9   7   3        143.91        169.81         7.13 o                         
  10   7   3        109.98        115.29         4.72 o                         
  11   7   3        275.56        274.55        12.31 o                         
  12   7   3        235.18        268.22        15.82 o                         
  13   7   3         42.35         39.54         3.11 o                         
  14   7   3        181.38        205.88        14.05 o                         
  15   7   3        139.35        151.17         8.66 o                         
  16   7   3         14.58         12.91         2.69 o                         
  17   7   3         60.64         64.21         6.09 o                         
   1   8   3        971.84        999.63        28.37 o                         
   2   8   3         61.53         93.77         8.08 o                         
   3   8   3        410.37        384.75        16.65 o                         
   4   8   3         13.43         15.44         2.68 o                         
   5   8   3        194.04        214.17         7.42 o                         
   6   8   3          5.97         11.85         3.39 o                         
   7   8   3        264.81        282.06        10.94 o                         
   8   8   3          1.23          1.30         2.45 o                         
   9   8   3         92.77         99.89         4.81 o                         
  10   8   3          0.73          0.65         2.14 o                         
  11   8   3         35.57         36.57         2.92 o                         
  12   8   3          4.05          4.68         2.01 o                         
  13   8   3        333.69        343.78        23.29 o                         
  14   8   3        125.70        131.13         5.79 o                         
  15   8   3        214.30        234.80        11.54 o                         
   0   9   3         14.11         19.95         4.02 o                         
   1   9   3         15.54         18.46         2.53 o                         
   2   9   3        160.19        169.43         6.55 o                         
   3   9   3         14.20         18.06         3.80 o                         
   4   9   3        386.39        432.77        14.51 o                         
   5   9   3        106.89        118.22         5.91 o                         
   6   9   3        134.92        128.92         5.47 o                         
   7   9   3         27.09         24.46         3.52 o                         
   8   9   3         94.48         88.32         4.16 o                         
   9   9   3         69.35         77.56         3.85 o                         
  10   9   3          5.66          6.90         2.30 o                         
  11   9   3        114.06        112.58         4.84 o                         
  12   9   3        252.25        256.65        14.89 o                         
  13   9   3         66.01         66.01         4.03 o                         
   1  10   3         90.75         87.03         5.33 o                         
   2  10   3        120.09        111.89         5.81 o                         
   3  10   3          5.64          5.86         2.39 o                         
   4  10   3         67.98         69.31         4.32 o                         
   5  10   3          3.71          3.32         2.11 o                         
   6  10   3         15.76         14.12         3.60 o                         
   7  10   3          2.34          4.14         2.41 o                         
   8  10   3          9.40         10.20         2.20 o                         
   9  10   3          1.47          1.43         1.89 o                         
  10  10   3         67.62         73.94         3.69 o                         
  11  10   3          8.50          8.38         2.17 o                         
   0  11   3        659.14        683.72        48.16 o                         
   1  11   3          6.99         11.02         3.24 o                         
   2  11   3         74.82         87.63         7.63 o                         
   3  11   3         27.62         28.20         5.31 o                         
   4  11   3        170.88        160.75         5.93 o                         
   5  11   3          6.23          7.35         1.68 o                         
   6  11   3        240.55        237.07         9.17 o                         
   7  11   3          5.40          0.97         5.54 o                         
   0   0   4         63.86         48.92         5.26 o                         
   2   0   4        304.46        314.06        10.56 o                         
   4   0   4        303.17        336.81        14.37 o                         
   6   0   4        106.78        115.68         5.63 o                         
   8   0   4        172.27        202.51         8.06 o                         
  10   0   4        244.68        261.47        13.94 o                         
  12   0   4         56.32         64.85         5.13 o                         
  14   0   4        122.62        125.65         9.96 o                         
   1   1   4         92.37         97.04         3.25 o                         
   2   1   4         28.97         79.15        11.04 o                         
   3   1   4        279.22        301.78         7.85 o                         
   4   1   4         40.76         68.24         4.20 o                         
   5   1   4         95.74        123.00         4.36 o                         
   6   1   4         55.27         66.10         2.95 o                         
   7   1   4         20.68         28.46         1.90 o                         
   8   1   4         29.53         31.52         2.36 o                         
   9   1   4         38.83         49.41         2.96 o                         
  10   1   4          1.49          0.47         2.21 o                         
  11   1   4         40.09         44.77         3.28 o                         
  12   1   4         10.51         10.40         1.95 o                         
  13   1   4         52.36         59.54         3.31 o                         
  14   1   4         14.72         10.38         2.30 o                         
   0   2   4        284.94        305.55        10.35 o                         
   1   2   4         48.52         92.51        10.47 o                         
   2   2   4         52.00         58.19         3.12 o                         
   3   2   4         24.26         50.18         4.54 o                         
   4   2   4        109.81        121.04         4.18 o                         
   5   2   4          4.53          7.94         1.87 o                         
   6   2   4         12.12         23.94         3.33 o                         
   7   2   4         76.92         80.20         3.74 o                         
   8   2   4          0.60          2.89         1.58 o                         
   9   2   4         61.47         59.45         3.02 o                         
  10   2   4         61.74         64.12         3.38 o                         
  11   2   4         49.71         44.62         3.21 o                         
  12   2   4         17.26         15.39         2.34 o                         
  13   2   4         35.54         42.60         3.11 o                         
  14   2   4         27.90         23.85         2.93 o                         
   1   3   4        294.17        345.16        11.58 o                         
   2   3   4         37.35         75.35         7.65 o                         
   3   3   4        131.39        145.54         5.41 o                         
   4   3   4          2.76         30.83         4.26 o                         
   5   3   4        130.30        161.05        11.45 o                         
   6   3   4         66.88        151.00        13.95 o                         
   7   3   4        389.90        450.57        13.03 o                         
   8   3   4         94.71        175.30        11.18 o                         
   9   3   4        640.05        702.39        19.65 o                         
  10   3   4         33.04         31.23         2.71 o                         
  11   3   4        125.73        134.68         6.49 o                         
  12   3   4        109.79        102.51         5.19 o                         
  13   3   4          7.95         11.26         2.24 o                         
   0   4   4         91.84        113.56         6.74 o                         
   1   4   4        111.71        152.29         5.60 o                         
   2   4   4        150.66        189.90         7.11 o                         
   3   4   4        129.62        162.12         9.75 o                         
   4   4   4          0.65          8.66         3.40 o                         
   5   4   4         19.07         25.95         3.00 o                         
   6   4   4         29.71         36.04         2.76 o                         
   7   4   4         49.54         69.62         5.33 o                         
   8   4   4        144.01        165.01         5.00 o                         
   9   4   4         69.55         85.47         4.24 o                         
  10   4   4        504.32        578.46        22.98 o                         
  11   4   4        113.65        124.33         5.99 o                         
  12   4   4         46.44         58.76         5.60 o                         
   1   5   4         57.98         53.56         3.20 o                         
   2   5   4          7.04         21.09         3.13 o                         
   3   5   4         97.60        115.80         5.04 o                         
   4   5   4         49.76         63.04         3.64 o                         
   5   5   4         50.17         46.62         3.51 o                         
   6   5   4         19.88         18.40         2.10 o                         
   7   5   4         27.63         28.92         2.07 o                         
   8   5   4          5.05          5.39         2.05 o                         
   9   5   4        124.96        141.08         8.31 o                         
  10   5   4        206.87        224.58        12.03 o                         
  11   5   4          9.14          4.84         4.57 o                         
   0   6   4         48.74         56.53         5.67 o                         
   1   6   4         23.54         31.46         2.35 o                         
   2   6   4         77.43         83.78         3.84 o                         
   3   6   4         20.94         53.66        13.18 o                         
   4   6   4        248.33        268.61        11.04 o                         
   5   6   4        161.06        171.70         6.24 o                         
   6   6   4         34.97         52.87         4.63 o                         
   7   6   4        147.01        153.11        22.07 o                         
   8   6   4         83.00         63.51         7.06 o                         
   9   6   4         54.61         47.19         6.23 o                         
   1   7   4        349.65        365.06        15.31 o                         
   2   7   4          2.44         61.77         4.54 o                         
   3   7   4        289.96        305.07         9.89 o                         
   4   7   4          2.51         27.90         9.94 o                         
   5   7   4         77.96         84.27         7.04 o                         
   6   7   4         76.43         91.13         5.46 o                         
   7   7   4        211.51        132.70        13.01 o                         
                                                                                
