# Supplementary material for: Structures of S-(pyridin-2-yl) 4-nitro­benzo­thio­ate, S-(pyridin-2-yl) 4-methyl­benzo­thio­ate and S-(pyridin-2-yl) 4-meth­oxy­benzo­thio­ate: building blocks for low-symmetry multifunctional tetra­pyrroles
Source: Acta Crystallogr E Crystallogr Commun. 2023 Feb 9;79(Pt 3):157–62. doi: 10.1107/S2056989023001056 (PMC9993908; doi:10.1107/S2056989023001056)
Supplement: Supplementary file 3 [file e-79-00157-2sup3.hkl]

data_2                                                                          
_shelx_title ' TCD1947B in P-1'                                                 
_shelx_refln_list_code          4                                               
_shelx_F_calc_maximum      103.40                                               
_exptl_crystal_F_000       240.00                                               
_reflns_d_resolution_high  0.8201                                               
                                                                                
loop_                                                                           
 _space_group_symop_operation_xyz                                               
 'x, y, z'                                                                      
 '-x, -y, -z'                                                                   
                                                                                
_cell_length_a     7.1775                                                       
_cell_length_b     9.1492                                                       
_cell_length_c     9.2832                                                       
_cell_angle_alpha 101.297                                                       
_cell_angle_beta  108.463                                                       
_cell_angle_gamma  92.567                                                       
                                                                                
_shelx_F_squared_multiplier     1.000                                           
                                                                                
loop_                                                                           
 _refln_index_h                                                                 
 _refln_index_k                                                                 
 _refln_index_l                                                                 
 _refln_F_squared_calc                                                          
 _refln_F_squared_meas                                                          
 _refln_F_squared_sigma                                                         
 _refln_observed_status                                                         
   1   0   0        379.69        372.00         7.15 o                         
   2   0   0       1250.00       1225.53        19.10 o                         
   3   0   0       2742.21       2845.72        50.17 o                         
   4   0   0         39.72         30.57         1.49 o                         
   5   0   0         76.93         76.56         3.83 o                         
   6   0   0         23.56         24.78         1.09 o                         
   7   0   0         41.30         41.55         1.48 o                         
   8   0   0         30.20         27.16         1.04 o                         
  -8   1   0         29.19         29.26         1.75 o                         
  -7   1   0         86.46         79.95         2.39 o                         
  -6   1   0         12.43         14.24         0.94 o                         
  -5   1   0        323.96        309.13         9.03 o                         
  -4   1   0          1.07          2.10         0.89 o                         
  -3   1   0        261.23        278.55         6.10 o                         
  -2   1   0        305.84        281.72         4.78 o                         
  -1   1   0        292.58        289.33         6.82 o                         
   0   1   0         66.60         68.78         2.21 o                         
   1   1   0          1.49          3.21         0.18 o                         
   2   1   0          7.25          7.54         0.32 o                         
   3   1   0         26.91         31.15         0.83 o                         
   4   1   0        131.47        143.70         4.44 o                         
   5   1   0         91.68         85.61         3.81 o                         
   6   1   0          9.51          7.58         0.75 o                         
   7   1   0         59.35         63.35         1.93 o                         
   8   1   0         23.33         29.22         1.50 o                         
  -8   2   0         54.80         57.89         1.70 o                         
  -7   2   0        142.31        143.70         3.41 o                         
  -6   2   0         37.28         33.16         1.35 o                         
  -5   2   0        415.19        394.08        13.91 o                         
  -4   2   0          9.35          9.51         0.70 o                         
  -3   2   0        671.13        655.21        13.90 o                         
  -2   2   0        433.48        408.72         8.18 o                         
  -1   2   0          1.59          0.91         0.10 o                         
   0   2   0       6600.85       6605.06       178.37 o                         
   1   2   0        955.64        915.21        15.14 o                         
   2   2   0         11.33          8.03         0.42 o                         
   3   2   0        862.16        962.23        23.03 o                         
   4   2   0        131.10        119.48         3.91 o                         
   5   2   0         43.89         45.05         2.47 o                         
   6   2   0         15.23         17.81         0.91 o                         
   7   2   0         12.14         15.14         0.74 o                         
  -8   3   0         40.95         44.88         1.80 o                         
  -7   3   0        225.16        232.83         5.27 o                         
  -6   3   0          0.46          0.76         0.41 o                         
  -5   3   0        320.50        303.70        10.96 o                         
  -4   3   0         25.25         35.38         1.56 o                         
  -3   3   0          7.17          3.03         0.45 o                         
  -2   3   0        581.02        577.03        11.19 o                         
  -1   3   0        151.69        171.72         2.82 o                         
   0   3   0       1423.11       1353.79        28.36 o                         
   1   3   0         83.18         77.51         2.26 o                         
   2   3   0        251.98        237.06         6.03 o                         
   3   3   0        249.98        248.15         6.50 o                         
   4   3   0        281.61        277.45         8.21 o                         
   5   3   0        126.00        109.24         3.54 o                         
   6   3   0         75.76         78.71         2.36 o                         
   7   3   0        176.43        184.04         5.37 o                         
  -8   4   0          8.19          9.34         1.00 o                         
  -7   4   0          1.11          1.63         0.37 o                         
  -6   4   0         43.41         40.85         1.31 o                         
  -5   4   0         22.56         24.12         2.45 o                         
  -4   4   0          3.17          5.19         0.66 o                         
  -3   4   0        124.18        141.53         3.74 o                         
  -2   4   0          1.18          1.40         0.30 o                         
  -1   4   0         79.02         80.93         1.74 o                         
   0   4   0        157.56        161.00         3.77 o                         
   1   4   0        235.08        248.89        13.06 o                         
   2   4   0        109.44        132.42         4.45 o                         
   3   4   0        223.63        224.28         7.18 o                         
   4   4   0        789.95        787.58        38.68 o                         
   5   4   0        511.60        496.85        12.15 o                         
   6   4   0          0.53          0.80         0.57 o                         
   7   4   0          7.27          6.00         0.89 o                         
  -7   5   0        129.20        150.78         3.47 o                         
  -6   5   0         26.55         31.05         0.98 o                         
  -5   5   0          0.85          0.30         0.36 o                         
  -4   5   0         10.28          6.49         1.14 o                         
  -3   5   0          7.88          4.13         0.50 o                         
  -2   5   0         24.03         32.69         1.38 o                         
  -1   5   0        199.95        154.93         3.97 o                         
   0   5   0        165.05        151.07         4.12 o                         
   1   5   0        378.68        389.17        14.27 o                         
   2   5   0        167.62        176.36         7.52 o                         
   3   5   0        569.92        528.79        21.63 o                         
   4   5   0        443.33        397.74         9.98 o                         
   5   5   0         52.21         54.44         2.05 o                         
   6   5   0        143.60        157.99         5.78 o                         
  -7   6   0         53.96         65.65         2.63 o                         
  -6   6   0         79.15         89.21         2.14 o                         
  -5   6   0        129.73        112.92         2.65 o                         
  -4   6   0         48.02         38.95         2.84 o                         
  -3   6   0        163.53        138.37         5.81 o                         
  -2   6   0        596.68        535.50        19.04 o                         
  -1   6   0         89.11         78.40         3.76 o                         
   0   6   0        271.56        245.74         7.83 o                         
   1   6   0        142.18        131.13         3.91 o                         
   2   6   0        128.16        120.18         3.74 o                         
   3   6   0        153.82        141.00         3.52 o                         
   4   6   0         90.33         90.26         2.50 o                         
   5   6   0        130.99        146.10         3.98 o                         
   6   6   0         51.03         58.34         2.32 o                         
  -6   7   0          3.07          5.76         0.57 o                         
  -5   7   0          1.54          2.75         0.62 o                         
  -4   7   0          0.01          0.03         0.46 o                         
  -3   7   0          4.72          4.80         0.79 o                         
  -2   7   0        130.94        135.89         6.64 o                         
  -1   7   0        130.81        117.00         6.95 o                         
   0   7   0         20.97         22.95         1.34 o                         
   1   7   0         99.98        109.92         4.53 o                         
   2   7   0         58.54         50.07         1.67 o                         
   3   7   0         35.31         34.98         1.39 o                         
   4   7   0        169.88        183.09         4.81 o                         
   5   7   0          4.66          4.83         0.52 o                         
  -6   8   0        317.10        373.66        13.13 o                         
  -5   8   0         28.09         28.17         1.91 o                         
  -4   8   0         62.06         68.19         2.63 o                         
  -3   8   0         70.02         72.77         2.36 o                         
  -2   8   0        397.02        382.48         9.71 o                         
  -1   8   0          1.31          0.52         0.70 o                         
   0   8   0         45.27         43.10         1.87 o                         
   1   8   0        210.00        191.02         6.74 o                         
   2   8   0         15.08         15.69         1.08 o                         
   3   8   0         28.25         29.50         1.33 o                         
   4   8   0         29.94         33.60         1.42 o                         
  -5   9   0          0.47          0.13         0.35 o                         
  -4   9   0         31.63         37.98         1.63 o                         
  -3   9   0          5.54          6.54         0.94 o                         
  -2   9   0         16.15         17.89         1.23 o                         
  -1   9   0         59.29         62.82         2.61 o                         
   0   9   0         29.97         28.01         1.41 o                         
   1   9   0         35.09         33.90         1.71 o                         
   2   9   0         20.12         26.06         1.47 o                         
   3   9   0         21.91         22.88         1.18 o                         
  -4  10   0          2.88          1.73         1.39 o                         
  -3  10   0         37.59         24.03         1.39 o                         
  -2  10   0          7.46          5.44         2.22 o                         
  -1  10   0          1.09          0.58         0.67 o                         
   0  10   0          3.65          1.56         1.44 o                         
   1  10   0         16.95         16.23         2.11 o                         
   2  10   0          0.41          0.56         1.78 o                         
  -1 -10   1         82.71         78.61         3.44 o                         
   0 -10   1         17.42         16.18         1.29 o                         
   1 -10   1        234.74        251.97        12.56 o                         
   2 -10   1         23.87         24.45         2.00 o                         
   3 -10   1         24.91         24.67         1.14 o                         
   4 -10   1          6.06          3.78         0.67 o                         
  -4  -9   1          0.54          0.24         0.47 o                         
  -3  -9   1        173.75        184.18         6.86 o                         
  -2  -9   1          0.05          0.01         0.41 o                         
  -1  -9   1        108.59        108.99         3.81 o                         
   0  -9   1         32.36         34.64         1.53 o                         
   1  -9   1          0.79          0.20         0.62 o                         
   2  -9   1         11.08         11.27         0.98 o                         
   3  -9   1          0.31          0.17         0.53 o                         
   4  -9   1          5.25          5.71         1.14 o                         
   5  -9   1          2.07          2.33         1.17 o                         
  -5  -8   1          9.51          6.86         0.66 o                         
  -4  -8   1         83.58         98.09         3.26 o                         
  -3  -8   1          5.16          5.24         0.62 o                         
  -2  -8   1        104.24        106.30         3.21 o                         
  -1  -8   1         34.12         33.06         1.76 o                         
   0  -8   1         27.72         27.09         1.50 o                         
   1  -8   1          1.76          2.00         0.60 o                         
   2  -8   1        685.00        705.56        17.03 o                         
   3  -8   1          3.42          3.77         0.72 o                         
   4  -8   1         19.31         23.94         1.34 o                         
   5  -8   1        477.07        533.89        18.39 o                         
   6  -8   1          1.20          0.00         0.44 o                         
  -6  -7   1         48.66         56.35         3.11 o                         
  -5  -7   1          8.70          5.43         0.70 o                         
  -4  -7   1          2.00          2.79         0.97 o                         
  -3  -7   1          0.51          0.37         0.42 o                         
  -2  -7   1         82.03         76.14         3.74 o                         
  -1  -7   1         16.19         15.38         1.16 o                         
   0  -7   1          0.19         -0.28         0.45 o                         
   1  -7   1        426.78        403.70        16.04 o                         
   2  -7   1         12.00         11.97         1.49 o                         
   3  -7   1         83.58         68.72         6.02 o                         
   4  -7   1         94.15         92.77         2.83 o                         
   5  -7   1         73.18         77.14         2.41 o                         
   6  -7   1          7.65          6.03         1.29 o                         
  -6  -6   1          4.95          6.92         0.59 o                         
  -5  -6   1         72.23         77.63         2.48 o                         
  -4  -6   1        121.02        118.86         3.04 o                         
  -3  -6   1         89.10         76.36         2.65 o                         
  -2  -6   1         52.92         46.79         1.92 o                         
  -1  -6   1          8.12         12.22         0.81 o                         
   0  -6   1         77.20         65.81         2.39 o                         
   1  -6   1          2.45          2.13         0.41 o                         
   2  -6   1        497.97        499.25        13.76 o                         
   3  -6   1         68.40         62.71         2.44 o                         
   4  -6   1          8.18         11.26         0.98 o                         
   5  -6   1        771.11        810.27        17.40 o                         
   6  -6   1          0.80          0.99         0.36 o                         
   7  -6   1         87.20         84.76         4.62 o                         
  -7  -5   1        107.07        113.23         4.95 o                         
  -6  -5   1         93.33         98.11         2.80 o                         
  -5  -5   1        295.47        302.45         7.67 o                         
  -4  -5   1        115.66        131.87         7.90 o                         
  -3  -5   1        210.23        194.76         8.99 o                         
  -2  -5   1        751.35        863.78        28.25 o                         
  -1  -5   1         10.57         20.03         1.33 o                         
   0  -5   1        750.14        765.87        18.40 o                         
   1  -5   1         46.33         42.11         1.65 o                         
   2  -5   1       1030.44       1157.46        24.44 o                         
   3  -5   1         48.25         44.92         1.57 o                         
   4  -5   1        200.76        188.32         5.82 o                         
   5  -5   1        334.01        340.14         6.96 o                         
   6  -5   1         41.97         47.49         1.35 o                         
   7  -5   1         45.43         52.12         1.58 o                         
  -7  -4   1         45.92         48.33         1.54 o                         
  -6  -4   1         21.98         23.23         1.20 o                         
  -5  -4   1        126.95        118.66         3.04 o                         
  -4  -4   1        216.12        215.42         9.23 o                         
  -3  -4   1          7.98          9.81         1.11 o                         
  -2  -4   1         18.27         20.98         1.26 o                         
  -1  -4   1        245.67        274.36         7.40 o                         
   0  -4   1        298.84        288.13         6.36 o                         
   1  -4   1          1.90          4.55         0.36 o                         
   2  -4   1        129.72        134.19         3.17 o                         
   3  -4   1         12.60         13.92         0.87 o                         
   4  -4   1          4.15          1.58         0.54 o                         
   5  -4   1          1.92          2.43         0.64 o                         
   6  -4   1         91.96         98.98         2.56 o                         
   7  -4   1          8.00          4.87         0.66 o                         
  -7  -3   1        181.09        187.63         4.83 o                         
  -6  -3   1         28.65         32.03         1.13 o                         
  -5  -3   1        758.49        758.13        37.01 o                         
  -4  -3   1        170.98        185.69         5.68 o                         
  -3  -3   1        449.44        469.38        10.32 o                         
  -2  -3   1        993.43       1082.19        22.91 o                         
  -1  -3   1          3.58          5.78         0.65 o                         
   0  -3   1        198.38        160.96         2.64 o                         
   1  -3   1        170.78        176.65         3.09 o                         
   2  -3   1        747.57        804.35        17.03 o                         
   3  -3   1         48.66         65.77         2.27 o                         
   4  -3   1         10.75         10.52         1.10 o                         
   5  -3   1        630.11        583.96        20.24 o                         
   6  -3   1          9.77          9.16         0.76 o                         
   7  -3   1         38.61         43.46         1.48 o                         
  -8  -2   1        151.31        165.98         4.75 o                         
  -7  -2   1         76.33         89.99         2.17 o                         
  -6  -2   1         43.31         38.37         1.31 o                         
  -5  -2   1        795.92        818.77        27.98 o                         
  -4  -2   1         35.63         36.35         1.34 o                         
  -3  -2   1        331.07        331.47         8.10 o                         
  -2  -2   1         24.67         22.56         0.54 o                         
  -1  -2   1         26.01         25.07         0.51 o                         
   0  -2   1        188.72        179.12         3.83 o                         
   1  -2   1          5.57          3.96         0.19 o                         
   2  -2   1          3.54          3.36         0.22 o                         
   3  -2   1        214.05        208.43         5.21 o                         
   4  -2   1        247.89        241.46         7.12 o                         
   5  -2   1        181.85        157.64         6.13 o                         
   6  -2   1         17.98         17.87         0.83 o                         
   7  -2   1        147.39        145.28         3.41 o                         
  -8  -1   1          0.09         -0.08         0.24 o                         
  -7  -1   1         36.87         38.11         1.42 o                         
  -6  -1   1          0.00          0.35         0.44 o                         
  -5  -1   1        187.79        203.38         6.32 o                         
  -4  -1   1         73.56         92.26         3.03 o                         
  -3  -1   1        400.48        446.42         8.77 o                         
  -2  -1   1         46.61         46.69         0.86 o                         
  -1  -1   1        252.07        266.55         6.32 o                         
   0  -1   1        941.78        957.43        19.96 o                         
   1  -1   1        191.25        188.76         3.44 o                         
   2  -1   1         75.40         68.34         1.22 o                         
   3  -1   1       1184.60       1264.01        26.61 o                         
   4  -1   1          5.33          3.55         0.57 o                         
   5  -1   1          6.84          6.45         1.44 o                         
   6  -1   1         62.15         43.80         1.61 o                         
   7  -1   1          0.57          0.57         0.38 o                         
   8  -1   1         78.34         69.36         3.89 o                         
  -8   0   1        109.88        120.23         3.05 o                         
  -7   0   1         13.98         18.62         0.97 o                         
  -6   0   1          7.20          6.91         0.72 o                         
  -5   0   1        330.53        343.00         9.99 o                         
  -4   0   1        626.89        670.31        16.02 o                         
  -3   0   1        157.09        138.33         2.66 o                         
  -2   0   1        498.27        456.30         7.63 o                         
  -1   0   1       1293.55       1305.10        24.85 o                         
   0   0   1        666.46        698.87        14.59 o                         
   1   0   1         37.54         35.67         0.69 o                         
   2   0   1        240.72        222.77         3.63 o                         
   3   0   1        603.47        597.22        11.65 o                         
   4   0   1        253.55        219.56         7.94 o                         
   5   0   1        295.31        279.82        10.33 o                         
   6   0   1        196.39        200.93         5.21 o                         
   7   0   1        154.69        173.61         4.47 o                         
  -8   1   1         33.36         32.22         1.30 o                         
  -7   1   1         12.94         14.97         0.94 o                         
  -6   1   1         51.12         43.67         1.67 o                         
  -5   1   1        315.66        303.09         7.71 o                         
  -4   1   1        367.12        370.57         9.04 o                         
  -3   1   1        177.44        168.92         3.49 o                         
  -2   1   1        582.72        557.67         9.32 o                         
  -1   1   1       1929.58       1973.77        37.52 o                         
   0   1   1        209.22        229.51         4.81 o                         
   1   1   1        540.58        506.42         7.94 o                         
   2   1   1        496.04        448.74         6.78 o                         
   3   1   1        614.65        668.42        14.37 o                         
   4   1   1         42.64         45.24         1.88 o                         
   5   1   1        136.06        128.43         5.30 o                         
   6   1   1         34.58         22.39         1.05 o                         
   7   1   1         58.16         62.06         1.83 o                         
  -8   2   1          2.05          2.56         0.47 o                         
  -7   2   1          7.14          6.62         0.57 o                         
  -6   2   1        187.64        172.72         4.72 o                         
  -5   2   1        138.12        140.45         5.50 o                         
  -4   2   1        569.32        628.35        18.90 o                         
  -3   2   1         11.71          6.56         0.50 o                         
  -2   2   1        324.43        325.38         4.95 o                         
  -1   2   1       6851.16       6795.48       100.16 o                         
   0   2   1        168.95        173.38         2.95 o                         
   1   2   1        525.81        560.64        10.85 o                         
   2   2   1        208.81        214.27         4.53 o                         
   3   2   1         66.15         68.91         1.94 o                         
   4   2   1          0.39          0.41         0.39 o                         
   5   2   1         80.23         66.46         2.44 o                         
   6   2   1          3.25          4.23         0.48 o                         
   7   2   1         19.72         15.70         0.66 o                         
  -8   3   1         83.49         82.22         3.18 o                         
  -7   3   1          2.25          2.32         0.50 o                         
  -6   3   1        412.44        409.28         8.28 o                         
  -5   3   1         97.52         83.87         4.67 o                         
  -4   3   1        854.84        878.08        24.17 o                         
  -3   3   1        177.78        170.59         4.74 o                         
  -2   3   1        799.71        827.67        14.80 o                         
  -1   3   1        395.14        407.59         7.38 o                         
   0   3   1       1155.92       1142.23        21.94 o                         
   1   3   1          4.63          6.84         0.48 o                         
   2   3   1        173.03        166.76         4.44 o                         
   3   3   1        274.83        268.28         8.20 o                         
   4   3   1        114.75         99.03         4.26 o                         
   5   3   1         65.50         63.55         1.80 o                         
   6   3   1         57.62         63.75         1.93 o                         
   7   3   1        102.87        121.79         4.40 o                         
  -8   4   1         16.16         15.84         1.05 o                         
  -7   4   1         16.64         18.58         0.86 o                         
  -6   4   1         68.59         70.77         1.85 o                         
  -5   4   1         23.93         23.22         1.30 o                         
  -4   4   1        174.50        181.93         5.52 o                         
  -3   4   1        115.45        156.74         4.08 o                         
  -2   4   1        106.32        111.62         2.69 o                         
  -1   4   1        284.29        304.91        11.59 o                         
   0   4   1         60.39         68.20         2.47 o                         
   1   4   1         69.00         65.51         3.34 o                         
   2   4   1         16.79         12.02         1.64 o                         
   3   4   1         97.92         95.18         4.83 o                         
   4   4   1        183.55        169.82         7.62 o                         
   5   4   1         49.14         46.15         2.08 o                         
   6   4   1         96.93        109.87         3.56 o                         
  -7   5   1          2.87          2.86         0.36 o                         
  -6   5   1          2.57          3.08         0.39 o                         
  -5   5   1         18.04         12.95         0.73 o                         
  -4   5   1         94.49         85.10         3.66 o                         
  -3   5   1          3.08          1.52         0.34 o                         
  -2   5   1         51.23         54.93         2.67 o                         
  -1   5   1         67.36         87.89         3.10 o                         
   0   5   1        244.54        276.83         9.83 o                         
   1   5   1         28.24         26.97         3.50 o                         
   2   5   1          1.91          4.04         0.60 o                         
   3   5   1        567.64        557.96        16.76 o                         
   4   5   1         38.79         38.37         1.45 o                         
   5   5   1        103.14        107.05         3.58 o                         
   6   5   1         96.55        119.26         6.22 o                         
  -7   6   1          9.01          8.25         0.72 o                         
  -6   6   1         33.65         39.31         1.17 o                         
  -5   6   1        105.30        104.50         3.08 o                         
  -4   6   1         17.68         18.76         1.77 o                         
  -3   6   1         14.18         15.19         3.78 o                         
  -2   6   1        405.38        411.63        19.87 o                         
  -1   6   1          0.55          0.70         0.63 o                         
   0   6   1          6.62          4.52         0.58 o                         
   1   6   1        431.56        427.87        10.99 o                         
   2   6   1        172.84        165.71         4.91 o                         
   3   6   1         14.39         12.81         0.94 o                         
   4   6   1        629.46        668.13        14.46 o                         
   5   6   1         67.65         74.66         2.48 o                         
  -7   7   1          0.88          0.33         0.44 o                         
  -6   7   1        202.71        219.13         5.61 o                         
  -5   7   1          1.90          0.74         0.42 o                         
  -4   7   1          5.42          5.39         0.62 o                         
  -3   7   1        422.23        424.01         9.55 o                         
  -2   7   1         97.89         91.89         4.31 o                         
  -1   7   1         48.56         43.52         2.72 o                         
   0   7   1         59.07         62.40         3.02 o                         
   1   7   1         39.22         30.96         1.31 o                         
   2   7   1         16.92         15.38         1.00 o                         
   3   7   1         69.81         76.87         2.29 o                         
   4   7   1         11.76          8.69         1.06 o                         
   5   7   1          0.00         -0.01         0.43 o                         
  -6   8   1          1.10          0.32         0.39 o                         
  -5   8   1         36.62         40.64         1.46 o                         
  -4   8   1         64.80         71.54         2.27 o                         
  -3   8   1          9.52         10.92         0.89 o                         
  -2   8   1        322.66        320.69         7.32 o                         
  -1   8   1         17.92         18.91         1.19 o                         
   0   8   1         18.57         21.37         1.07 o                         
   1   8   1        271.55        270.36         6.38 o                         
   2   8   1          5.19          8.72         0.85 o                         
   3   8   1         46.23         49.90         1.79 o                         
   4   8   1         67.79         71.01         7.89 o                         
  -5   9   1          9.16          4.56         1.22 o                         
  -4   9   1         65.99         72.98         3.34 o                         
  -3   9   1        237.88        265.03         6.70 o                         
  -2   9   1          2.15          3.27         0.53 o                         
  -1   9   1         37.14         38.69         2.01 o                         
   0   9   1          1.00          0.95         0.70 o                         
   1   9   1         19.51         21.58         1.03 o                         
   2   9   1          0.15          0.43         0.39 o                         
   3   9   1          0.43          0.27         0.37 o                         
  -4  10   1         40.62         19.45         2.00 o                         
  -3  10   1          3.51          3.89         1.78 o                         
  -2  10   1          2.83          2.35         0.50 o                         
  -1  10   1          9.25         10.86         1.01 o                         
   0  10   1          0.01         -0.45         0.61 o                         
   1  10   1          0.02          0.15         0.39 o                         
  -2 -10   2        116.49         80.80         5.00 o                         
  -1 -10   2         56.40         50.08         2.32 o                         
   0 -10   2        341.30        288.36        10.02 o                         
   1 -10   2          9.76         10.67         1.02 o                         
   2 -10   2         43.52         40.94         6.56 o                         
   3 -10   2         82.39        100.56         3.81 o                         
  -4  -9   2          0.73          1.08         0.64 o                         
  -3  -9   2          6.21          6.94         0.75 o                         
  -2  -9   2         28.33         25.32         1.40 o                         
  -1  -9   2         22.48         18.02         1.22 o                         
   0  -9   2         67.15         64.78         1.94 o                         
   1  -9   2         82.44         83.88         3.61 o                         
   2  -9   2         60.94         58.82         2.83 o                         
   3  -9   2         11.67         14.89         1.44 o                         
   4  -9   2          0.01         -0.05         0.37 o                         
   5  -9   2         14.86          0.78         0.89 o                         
  -5  -8   2         72.64         74.02         2.49 o                         
  -4  -8   2         54.25         58.86         3.31 o                         
  -3  -8   2        169.38        173.28         4.60 o                         
  -2  -8   2        301.70        280.77         7.24 o                         
  -1  -8   2         74.56         68.13         3.67 o                         
   0  -8   2        404.43        399.63        16.99 o                         
   1  -8   2         86.68         80.87         2.55 o                         
   2  -8   2         90.65         89.21         3.19 o                         
   3  -8   2         41.01         40.16         1.63 o                         
   4  -8   2         11.44         14.29         1.26 o                         
   5  -8   2          0.29          0.36         0.45 o                         
  -6  -7   2          1.58          2.21         0.43 o                         
  -5  -7   2          4.00          5.11         0.74 o                         
  -4  -7   2          7.42          7.66         0.81 o                         
  -3  -7   2         41.23         37.62         1.28 o                         
  -2  -7   2         44.80         41.34         1.41 o                         
  -1  -7   2         16.53         14.59         1.04 o                         
   0  -7   2          1.79          1.90         0.37 o                         
   1  -7   2        528.61        500.63        10.45 o                         
   2  -7   2          2.68          2.19         0.55 o                         
   3  -7   2         49.08         45.19         1.73 o                         
   4  -7   2        101.44         94.03         3.34 o                         
   5  -7   2        107.23        131.77         3.67 o                         
   6  -7   2         10.28         10.04         0.72 o                         
  -6  -6   2          6.62          7.45         0.79 o                         
  -5  -6   2         54.71         60.70         2.04 o                         
  -4  -6   2         67.32         70.81         2.31 o                         
  -3  -6   2        111.43         93.60         3.26 o                         
  -2  -6   2          5.31          2.66         0.53 o                         
  -1  -6   2          0.46          1.50         0.34 o                         
   0  -6   2          4.94          4.00         0.55 o                         
   1  -6   2        260.65        289.54        10.25 o                         
   2  -6   2         12.14         12.82         0.96 o                         
   3  -6   2          1.13          1.12         0.44 o                         
   4  -6   2        139.37        135.21         3.38 o                         
   5  -6   2         69.18         82.24         2.26 o                         
   6  -6   2          1.72          1.36         0.31 o                         
  -7  -5   2        124.64        118.98         4.51 o                         
  -6  -5   2         96.70         99.73         3.40 o                         
  -5  -5   2        231.00        251.57         6.52 o                         
  -4  -5   2        322.89        312.89        11.59 o                         
  -3  -5   2         89.71         75.76         6.14 o                         
  -2  -5   2          0.77          4.14         0.96 o                         
  -1  -5   2        536.32        532.87        11.62 o                         
   0  -5   2        377.43        382.09         9.33 o                         
   1  -5   2        803.43        872.59        24.02 o                         
   2  -5   2        718.32        751.81        16.10 o                         
   3  -5   2        151.91        128.23         3.58 o                         
   4  -5   2        381.86        294.42        28.90 o                         
   5  -5   2        267.41        265.67         5.53 o                         
   6  -5   2         58.51         68.11         2.48 o                         
   7  -5   2         48.61         41.28         2.10 o                         
  -7  -4   2         17.48         16.23         0.89 o                         
  -6  -4   2         57.62         55.50         1.45 o                         
  -5  -4   2         97.57         82.86         2.55 o                         
  -4  -4   2        244.09        250.81        14.45 o                         
  -3  -4   2        129.57        142.49         5.62 o                         
  -2  -4   2        193.58        229.86         7.05 o                         
  -1  -4   2        708.04        759.88        16.28 o                         
   0  -4   2         45.93         49.64         1.22 o                         
   1  -4   2         37.57         35.25         1.05 o                         
   2  -4   2          8.32          9.95         0.74 o                         
   3  -4   2         63.17         60.15         2.22 o                         
   4  -4   2         70.88         67.23         5.22 o                         
   5  -4   2         75.41         79.00         2.22 o                         
   6  -4   2          2.16          2.48         0.50 o                         
   7  -4   2          0.07          0.14         0.33 o                         
  -8  -3   2          0.28          0.41         0.61 o                         
  -7  -3   2         14.75         15.96         0.77 o                         
  -6  -3   2        218.00        212.91         4.13 o                         
  -5  -3   2        157.64        158.97         8.45 o                         
  -4  -3   2         30.15         23.74         1.06 o                         
  -3  -3   2        568.86        646.15        15.46 o                         
  -2  -3   2        224.61        310.42         6.23 o                         
  -1  -3   2       1316.91       1247.47        22.15 o                         
   0  -3   2        298.70        266.72         4.60 o                         
   1  -3   2       1714.91       1754.11        31.02 o                         
   2  -3   2        698.62        717.00        16.99 o                         
   3  -3   2        344.20        330.98        13.65 o                         
   4  -3   2        114.54        109.38         4.48 o                         
   5  -3   2        569.15        526.84        14.84 o                         
   6  -3   2         32.97         33.48         1.35 o                         
   7  -3   2         23.29         21.56         1.89 o                         
  -8  -2   2        179.40        165.61         4.50 o                         
  -7  -2   2         26.44         30.61         1.10 o                         
  -6  -2   2        860.26        791.16        23.38 o                         
  -5  -2   2         33.12         27.95         1.40 o                         
  -4  -2   2        607.00        643.79        17.86 o                         
  -3  -2   2        639.80        650.67        13.84 o                         
  -2  -2   2        309.83        297.88         5.41 o                         
  -1  -2   2        150.56        148.59         2.94 o                         
   0  -2   2       1519.66       1528.18        31.89 o                         
   1  -2   2        127.78        123.05         1.96 o                         
   2  -2   2         17.02         18.59         0.58 o                         
   3  -2   2         24.58         23.38         0.94 o                         
   4  -2   2        164.38        153.93         5.95 o                         
   5  -2   2         14.86         14.62         1.19 o                         
   6  -2   2        180.84        160.94         3.81 o                         
   7  -2   2         46.52         41.93         5.17 o                         
  -8  -1   2          0.74          1.44         0.30 o                         
  -7  -1   2          9.04          8.99         0.87 o                         
  -6  -1   2        117.59        113.22         3.28 o                         
  -5  -1   2         30.54         24.79         1.30 o                         
  -4  -1   2        122.53        151.76         4.60 o                         
  -3  -1   2        393.07        432.43         8.31 o                         
  -2  -1   2         34.08         31.10         0.66 o                         
  -1  -1   2       5108.72       5012.72        82.62 o                         
   0  -1   2       2083.72       2104.21        34.66 o                         
   1  -1   2          9.51         12.53         0.37 o                         
   2  -1   2        221.33        242.66         4.49 o                         
   3  -1   2        122.90        124.03         3.77 o                         
   4  -1   2          3.39          4.10         0.64 o                         
   5  -1   2         43.42         34.13         1.66 o                         
   6  -1   2         61.18         52.50         2.02 o                         
   7  -1   2         14.64         17.06         0.91 o                         
  -8   0   2        162.88        187.16         4.72 o                         
  -7   0   2         65.18         70.33         2.21 o                         
  -6   0   2        411.92        391.69         9.78 o                         
  -5   0   2         29.66         30.27         1.45 o                         
  -4   0   2        184.03        188.86         4.31 o                         
  -3   0   2         22.57         24.36         0.68 o                         
  -2   0   2         12.33         13.39         0.41 o                         
  -1   0   2         61.21         66.04         1.86 o                         
   0   0   2        518.46        530.61        10.72 o                         
   1   0   2         35.59         32.12         0.68 o                         
   2   0   2          1.15          1.02         0.25 o                         
   3   0   2        603.34        651.97        15.63 o                         
   4   0   2         48.82         44.54         1.86 o                         
   5   0   2        134.88        116.44         3.76 o                         
   6   0   2         68.69         69.39         2.17 o                         
   7   0   2        127.01        128.84         5.53 o                         
  -8   1   2         23.18         21.06         2.24 o                         
  -7   1   2          0.91          1.27         0.52 o                         
  -6   1   2         73.25         69.49         2.12 o                         
  -5   1   2         32.57         33.59         1.22 o                         
  -4   1   2        181.11        192.46         4.92 o                         
  -3   1   2         81.67         85.44         1.90 o                         
  -2   1   2        103.92         98.45         1.91 o                         
  -1   1   2      10691.55      10575.11       174.20 o                         
   0   1   2          7.07          8.79         0.49 o                         
   1   1   2        750.14        712.99        11.89 o                         
   2   1   2       3705.29       3950.53       115.51 o                         
   3   1   2          9.14         14.15         0.93 o                         
   4   1   2        314.11        322.63         9.49 o                         
   5   1   2          4.86         10.23         0.69 o                         
   6   1   2         93.72         93.42         2.66 o                         
   7   1   2         17.69         14.03         0.60 o                         
  -8   2   2          0.57          0.08         0.25 o                         
  -7   2   2         52.01         51.33         1.42 o                         
  -6   2   2         42.57         36.55         1.53 o                         
  -5   2   2        193.18        207.93         6.31 o                         
  -4   2   2         60.46         66.30         2.31 o                         
  -3   2   2        364.67        365.45        16.06 o                         
  -2   2   2        593.46        624.31        10.49 o                         
  -1   2   2       3333.23       3346.57        51.94 o                         
   0   2   2        199.02        189.89         3.55 o                         
   1   2   2          1.01          1.32         0.25 o                         
   2   2   2         21.87         32.07         1.27 o                         
   3   2   2        174.23        177.62         5.47 o                         
   4   2   2         43.97         39.18         2.00 o                         
   5   2   2        130.38        115.14         2.87 o                         
   6   2   2          0.28          0.68         0.40 o                         
   7   2   2         20.93         17.97         0.87 o                         
  -8   3   2         19.44         21.69         0.98 o                         
  -7   3   2          0.29          0.40         0.38 o                         
  -6   3   2        352.77        345.88         7.68 o                         
  -5   3   2        128.32        130.85         4.26 o                         
  -4   3   2        154.73        149.07         4.60 o                         
  -3   3   2        611.50        630.63        13.60 o                         
  -2   3   2        377.15        364.31         7.85 o                         
  -1   3   2       1680.78       1638.68        34.38 o                         
   0   3   2       1695.13       1729.99        40.70 o                         
   1   3   2        238.46        208.03         5.41 o                         
   2   3   2        761.02        799.68        19.35 o                         
   3   3   2        713.82        709.55        19.82 o                         
   4   3   2          0.75          0.93         1.12 o                         
   5   3   2         41.56         47.21         1.54 o                         
   6   3   2         71.70         79.69         2.36 o                         
  -8   4   2        119.94        117.69         5.57 o                         
  -7   4   2          5.92          6.68         0.67 o                         
  -6   4   2         98.00         93.74         2.30 o                         
  -5   4   2          5.82          5.71         0.72 o                         
  -4   4   2         50.24         39.09         1.62 o                         
  -3   4   2        282.05        273.89         6.25 o                         
  -2   4   2        264.85        338.66         8.47 o                         
  -1   4   2       1607.23       1633.43        38.49 o                         
   0   4   2         26.45         40.86         1.81 o                         
   1   4   2         58.35         57.55         3.22 o                         
   2   4   2        225.72        235.04         9.59 o                         
   3   4   2         40.80         42.85         3.12 o                         
   4   4   2         14.78         13.00         1.13 o                         
   5   4   2         22.42         24.30         1.11 o                         
   6   4   2         40.93         49.40         2.18 o                         
  -7   5   2         67.63         82.32         2.29 o                         
  -6   5   2          0.05          0.13         0.36 o                         
  -5   5   2        309.70        293.46         6.04 o                         
  -4   5   2         16.62         17.92         1.28 o                         
  -3   5   2         43.93         52.39         4.17 o                         
  -2   5   2        291.97        300.31         9.03 o                         
  -1   5   2         46.82         51.46         2.88 o                         
   0   5   2        106.94         96.53         4.95 o                         
   1   5   2         26.57         19.73         1.13 o                         
   2   5   2          1.44          0.44         0.83 o                         
   3   5   2        477.48        448.56        14.80 o                         
   4   5   2        156.76        169.72         4.17 o                         
   5   5   2         15.38         15.55         0.92 o                         
   6   5   2         41.41         52.35         2.89 o                         
  -7   6   2          4.39          3.37         0.61 o                         
  -6   6   2         89.86         96.50         2.50 o                         
  -5   6   2          3.12          4.01         0.49 o                         
  -4   6   2         23.62         20.66         1.38 o                         
  -3   6   2          1.78          1.62         0.66 o                         
  -2   6   2        126.14         85.75         4.48 o                         
  -1   6   2          5.75          4.19         0.98 o                         
   0   6   2        209.71        188.27         5.29 o                         
   1   6   2        157.18        131.34        12.06 o                         
   2   6   2        150.50        143.69         4.11 o                         
   3   6   2        444.77        465.61        11.63 o                         
   4   6   2          8.72          9.94         0.84 o                         
   5   6   2        154.39        159.18        13.50 o                         
  -6   7   2         12.14         10.23         0.71 o                         
  -5   7   2         23.68         21.13         1.12 o                         
  -4   7   2          3.07          2.10         0.68 o                         
  -3   7   2        151.64        143.10         4.01 o                         
  -2   7   2         86.93         84.46         3.62 o                         
  -1   7   2         42.67         37.94         1.63 o                         
   0   7   2        137.84        126.81         3.39 o                         
   1   7   2         11.23         12.01         0.98 o                         
   2   7   2          8.30          8.87         0.88 o                         
   3   7   2         37.95         43.46         1.72 o                         
   4   7   2          2.51          2.15         0.54 o                         
  -6   8   2         11.93         10.89         1.44 o                         
  -5   8   2          1.08          0.28         0.57 o                         
  -4   8   2          2.54          3.31         0.61 o                         
  -3   8   2          0.52          1.09         0.53 o                         
  -2   8   2         18.15         18.38         1.07 o                         
  -1   8   2          0.25         -0.14         0.93 o                         
   0   8   2         64.43         69.14         2.14 o                         
   1   8   2        135.55        131.65         3.43 o                         
   2   8   2          1.69          2.08         0.51 o                         
   3   8   2        542.07        635.62        21.38 o                         
  -5   9   2         15.93         11.51         0.84 o                         
  -4   9   2        125.64        129.35         4.01 o                         
  -3   9   2          5.52          7.20         0.80 o                         
  -2   9   2         52.99         60.32         1.97 o                         
  -1   9   2          1.38          1.10         0.69 o                         
   0   9   2        227.35        225.00         6.38 o                         
   1   9   2          8.01          9.69         0.77 o                         
   2   9   2         15.42         15.40         0.88 o                         
  -3  10   2         11.54         14.06         0.85 o                         
  -2  10   2          1.15          2.13         0.55 o                         
  -1  10   2          2.27          1.63         0.60 o                         
   0  10   2          0.96          0.79         0.59 o                         
  -3 -10   3          6.60          8.22         1.00 o                         
  -2 -10   3        103.46         78.73        10.50 o                         
  -1 -10   3         63.39         61.39         3.06 o                         
   0 -10   3         11.74         12.80         0.88 o                         
   1 -10   3         56.25         60.47         2.67 o                         
   2 -10   3         55.18         64.10         2.71 o                         
   3 -10   3         88.11         97.12         7.00 o                         
  -4  -9   3          0.97          1.34         0.50 o                         
  -3  -9   3         54.86         50.71         2.91 o                         
  -2  -9   3         70.26         71.98         2.61 o                         
  -1  -9   3         16.02         12.71         0.89 o                         
   0  -9   3        122.67        128.54         4.04 o                         
   1  -9   3        117.64        119.32         6.43 o                         
   2  -9   3         22.84         27.23         1.47 o                         
   3  -9   3         22.54         25.33         1.34 o                         
   4  -9   3          6.32          5.25         1.11 o                         
  -5  -8   3         25.27         26.46         1.88 o                         
  -4  -8   3        285.54        286.67         7.19 o                         
  -3  -8   3         28.34         28.93         1.12 o                         
  -2  -8   3        214.62        200.02         5.26 o                         
  -1  -8   3        452.62        454.69        10.19 o                         
   0  -8   3         47.62         48.48         1.43 o                         
   1  -8   3        326.45        320.12         7.39 o                         
   2  -8   3         44.33         49.07         2.12 o                         
   3  -8   3         18.38         18.48         1.19 o                         
   4  -8   3         11.86         16.86         1.41 o                         
   5  -8   3         73.68         68.99         4.38 o                         
  -6  -7   3        126.73        116.02         6.95 o                         
  -5  -7   3         20.71         23.42         1.11 o                         
  -4  -7   3        296.28        317.40         8.01 o                         
  -3  -7   3        163.85        156.11         3.44 o                         
  -2  -7   3        112.99        110.76         3.72 o                         
  -1  -7   3         42.27         39.16         1.80 o                         
   0  -7   3         95.97         98.67         2.65 o                         
   1  -7   3        294.40        301.32         7.66 o                         
   2  -7   3          0.37          0.67         0.54 o                         
   3  -7   3         30.80         30.82         1.56 o                         
   4  -7   3        383.53        398.54         9.89 o                         
   5  -7   3         32.08         32.96         1.43 o                         
   6  -7   3         55.28         57.56         2.32 o                         
  -6  -6   3         45.93         50.10         2.07 o                         
  -5  -6   3          0.75          0.97         0.52 o                         
  -4  -6   3         77.77         60.37         1.82 o                         
  -3  -6   3         45.15         42.01         1.59 o                         
  -2  -6   3        168.21        191.72         5.74 o                         
  -1  -6   3         92.94         83.06         2.17 o                         
   0  -6   3         12.57          9.91         0.68 o                         
   1  -6   3         16.94         21.52         1.13 o                         
   2  -6   3          6.99          6.65         0.83 o                         
   3  -6   3         41.21         33.47         1.67 o                         
   4  -6   3        147.42        141.41         3.19 o                         
   5  -6   3         19.44         19.70         0.85 o                         
   6  -6   3         11.77         13.29         0.66 o                         
  -7  -5   3         13.97         12.08         0.82 o                         
  -6  -5   3        162.97        178.38         4.29 o                         
  -5  -5   3         17.14         16.16         0.93 o                         
  -4  -5   3        603.20        574.84        20.20 o                         
  -3  -5   3         72.21         71.51         6.54 o                         
  -2  -5   3          1.46          1.26         0.42 o                         
  -1  -5   3        369.50        417.45        10.25 o                         
   0  -5   3         52.96         59.38         2.47 o                         
   1  -5   3        118.33        130.63         3.53 o                         
   2  -5   3        145.28        150.74         7.15 o                         
   3  -5   3         40.28         31.69         1.52 o                         
   4  -5   3        357.08        336.62         8.48 o                         
   5  -5   3         90.70         92.04         3.89 o                         
   6  -5   3         83.00         89.21         2.44 o                         
  -7  -4   3          8.56          9.49         0.61 o                         
  -6  -4   3         36.32         36.88         1.18 o                         
  -5  -4   3         62.67         65.90         2.13 o                         
  -4  -4   3          7.86         11.43         1.15 o                         
  -3  -4   3        190.65        244.64         7.17 o                         
  -2  -4   3          8.67         10.19         0.79 o                         
  -1  -4   3        429.89        455.40        11.00 o                         
   0  -4   3         25.69         35.57         1.16 o                         
   1  -4   3       2153.39       2429.80        50.87 o                         
   2  -4   3         13.13          3.40         0.66 o                         
   3  -4   3        108.92        111.69         4.52 o                         
   4  -4   3       1587.96       2099.34        99.92 o                         
   5  -4   3          8.17          7.16         0.89 o                         
   6  -4   3         97.94         99.12         3.18 o                         
   7  -4   3         54.41         70.44         2.63 o                         
  -8  -3   3          3.62          2.07         0.42 o                         
  -7  -3   3          3.13          3.48         0.38 o                         
  -6  -3   3        145.54        143.22         3.15 o                         
  -5  -3   3          4.47          2.63         0.57 o                         
  -4  -3   3          3.11          5.21         0.79 o                         
  -3  -3   3          0.54          0.80         0.29 o                         
  -2  -3   3         58.40         61.56         1.74 o                         
  -1  -3   3         33.13         36.46         0.88 o                         
   0  -3   3        396.76        446.74         8.75 o                         
   1  -3   3        139.12        152.44         3.20 o                         
   2  -3   3         49.07         55.30         1.69 o                         
   3  -3   3        113.77        107.24         3.46 o                         
   4  -3   3         37.83         31.90         2.78 o                         
   5  -3   3        241.18        229.26         5.87 o                         
   6  -3   3          1.09          1.14         0.64 o                         
   7  -3   3         24.48         17.34         1.22 o                         
  -8  -2   3         95.78         95.69         3.34 o                         
  -7  -2   3         20.09         23.52         0.97 o                         
  -6  -2   3        291.19        267.31         5.49 o                         
  -5  -2   3         38.78         33.62         1.85 o                         
  -4  -2   3        939.89       1045.81        24.76 o                         
  -3  -2   3        699.32        762.73        16.18 o                         
  -2  -2   3        171.88        182.23         3.18 o                         
  -1  -2   3       1302.57       1344.30        23.74 o                         
   0  -2   3        159.91        159.93         3.17 o                         
   1  -2   3        980.44       1034.67        17.44 o                         
   2  -2   3        165.69        151.11         3.46 o                         
   3  -2   3         65.08         57.92         2.18 o                         
   4  -2   3       1059.76        938.74        45.13 o                         
   5  -2   3         23.20         16.65         0.88 o                         
   6  -2   3         85.79         79.85         3.30 o                         
   7  -2   3        147.24        101.65         3.65 o                         
  -8  -1   3         30.26         34.15         1.04 o                         
  -7  -1   3         10.91         10.00         0.77 o                         
  -6  -1   3        791.32        750.38        18.14 o                         
  -5  -1   3         61.91         61.95         2.35 o                         
  -4  -1   3        130.27        127.50         3.42 o                         
  -3  -1   3        353.18        392.48         7.92 o                         
  -2  -1   3        838.34        854.96        14.19 o                         
  -1  -1   3       1854.49       1893.50        31.22 o                         
   0  -1   3       3500.87       3687.57        64.93 o                         
   1  -1   3          8.57          7.32         0.40 o                         
   2  -1   3          3.61          4.96         0.55 o                         
   3  -1   3         27.80         30.80         1.41 o                         
   4  -1   3         11.63          9.32         2.56 o                         
   5  -1   3         35.84         32.34         1.56 o                         
   6  -1   3         15.69         17.44         1.07 o                         
   7  -1   3         20.66         20.65         1.06 o                         
  -8   0   3         30.79         37.17         1.28 o                         
  -7   0   3        196.29        226.30         5.83 o                         
  -6   0   3          3.20          3.07         0.65 o                         
  -5   0   3        165.30        166.00         4.44 o                         
  -4   0   3        519.82        562.18        12.10 o                         
  -3   0   3        184.03        179.83         4.03 o                         
  -2   0   3          0.82          2.95         0.21 o                         
  -1   0   3       2250.44       2222.00        39.10 o                         
   0   0   3         13.10         15.69         0.45 o                         
   1   0   3         33.06         27.70         1.13 o                         
   2   0   3         18.00         26.38         1.05 o                         
   3   0   3        114.74        114.54         3.78 o                         
   4   0   3          3.72          2.95         1.00 o                         
   5   0   3        268.03        215.26         6.39 o                         
   6   0   3          3.28          1.97         0.53 o                         
   7   0   3         71.77         58.21         4.04 o                         
  -8   1   3        108.59        116.07         3.12 o                         
  -7   1   3         46.04         46.51         1.36 o                         
  -6   1   3        963.89        861.34        18.46 o                         
  -5   1   3         83.88         80.76         2.20 o                         
  -4   1   3         79.96         66.78         2.01 o                         
  -3   1   3        468.90        463.61         9.96 o                         
  -2   1   3        504.18        482.64         8.68 o                         
  -1   1   3         22.53         37.90         0.86 o                         
   0   1   3          8.93          5.96         0.76 o                         
   1   1   3         53.69         49.52         2.02 o                         
   2   1   3         40.78         36.44         1.55 o                         
   3   1   3         61.37         52.81         2.14 o                         
   4   1   3        153.95        138.68         4.98 o                         
   5   1   3        251.53        241.47         6.15 o                         
   6   1   3        157.67        178.88         5.26 o                         
  -8   2   3          8.30          8.56         0.53 o                         
  -7   2   3         10.90         13.47         0.85 o                         
  -6   2   3         61.03         49.06         2.51 o                         
  -5   2   3         24.33         22.66         1.26 o                         
  -4   2   3          3.41          5.88         0.66 o                         
  -3   2   3        349.66        391.70         9.71 o                         
  -2   2   3        222.22        245.30         7.22 o                         
  -1   2   3         94.65         87.79         2.16 o                         
   0   2   3          0.17          0.51         0.34 o                         
   1   2   3        336.60        363.94         9.07 o                         
   2   2   3         73.00         77.64         2.73 o                         
   3   2   3         10.75          9.70         1.11 o                         
   4   2   3         38.41         35.74         1.65 o                         
   5   2   3         16.56         13.00         0.70 o                         
   6   2   3         11.08         10.16         0.87 o                         
  -8   3   3         23.70         23.29         0.88 o                         
  -7   3   3         21.68         20.87         1.09 o                         
  -6   3   3        160.35        161.89         3.86 o                         
  -5   3   3        121.48        115.80         6.32 o                         
  -4   3   3          6.10          9.85         0.82 o                         
  -3   3   3        345.23        381.97         9.56 o                         
  -2   3   3       1079.34       1175.30        27.96 o                         
  -1   3   3         12.79         19.11         1.00 o                         
   0   3   3        422.47        459.84        13.17 o                         
   1   3   3        396.81        434.72        10.86 o                         
   2   3   3         14.56         18.90         1.78 o                         
   3   3   3        556.12        531.59        18.73 o                         
   4   3   3          0.48          0.61         0.41 o                         
   5   3   3        201.64        197.97         4.58 o                         
   6   3   3         96.46        103.96         6.06 o                         
  -8   4   3          3.62          3.59         0.42 o                         
  -7   4   3         31.59         33.89         1.44 o                         
  -6   4   3         24.77         22.14         1.13 o                         
  -5   4   3        410.71        352.44        23.63 o                         
  -4   4   3        146.05        143.55         6.28 o                         
  -3   4   3        141.87        157.67         4.39 o                         
  -2   4   3       1758.57       1945.02        45.92 o                         
  -1   4   3        164.03        179.02         5.62 o                         
   0   4   3         15.80         14.05         0.94 o                         
   1   4   3        326.36        362.55        24.84 o                         
   2   4   3        306.64        315.71        12.58 o                         
   3   4   3         29.21         34.55         5.50 o                         
   4   4   3         96.65         98.73         4.29 o                         
   5   4   3         30.59         32.17         1.16 o                         
  -7   5   3          1.70          0.89         0.45 o                         
  -6   5   3          3.32          2.92         0.43 o                         
  -5   5   3         39.25         34.29         1.09 o                         
  -4   5   3          5.65          2.17         0.61 o                         
  -3   5   3          4.21          3.73         1.13 o                         
  -2   5   3        558.59        585.68        20.94 o                         
  -1   5   3         20.11         18.71         1.62 o                         
   0   5   3         13.77         10.02         1.76 o                         
   1   5   3         85.36         85.20         4.83 o                         
   2   5   3          5.47          5.14         1.35 o                         
   3   5   3          0.04          0.17         0.56 o                         
   4   5   3          5.18          4.73         0.85 o                         
   5   5   3          0.33          0.33         0.50 o                         
  -7   6   3          5.64          6.86         0.94 o                         
  -6   6   3         47.04         44.45         1.65 o                         
  -5   6   3        155.14        156.64         3.82 o                         
  -4   6   3         31.05         24.76         1.25 o                         
  -3   6   3        110.11         98.89         3.51 o                         
  -2   6   3        643.67        654.99        32.12 o                         
  -1   6   3         79.31         68.43         4.11 o                         
   0   6   3         23.76         30.14         2.50 o                         
   1   6   3        167.61        167.10         4.70 o                         
   2   6   3        144.24        158.32         4.49 o                         
   3   6   3         35.65         36.49         1.59 o                         
   4   6   3         53.34         52.90         3.90 o                         
  -6   7   3          0.08          0.30         0.29 o                         
  -5   7   3          6.51          6.70         0.67 o                         
  -4   7   3          4.00          4.08         0.63 o                         
  -3   7   3        158.03        161.93         4.43 o                         
  -2   7   3         79.07         67.45         2.03 o                         
  -1   7   3         16.17         17.86         1.03 o                         
   0   7   3         78.20         77.73         2.37 o                         
   1   7   3          0.45          0.30         0.59 o                         
   2   7   3         19.63         23.92         1.33 o                         
   3   7   3        139.60        150.98         6.37 o                         
   4   7   3         17.30         16.59         2.95 o                         
  -6   8   3          2.34          1.56         0.78 o                         
  -5   8   3          0.13          0.12         0.35 o                         
  -4   8   3         14.83         14.66         0.90 o                         
  -3   8   3         70.08         73.23         2.33 o                         
  -2   8   3          0.31         -0.54         0.54 o                         
  -1   8   3         76.58         82.05         2.91 o                         
   0   8   3          0.07          0.22         0.54 o                         
   1   8   3         31.34         33.33         1.50 o                         
   2   8   3         94.63        101.30         4.70 o                         
   3   8   3         12.22          8.30         1.83 o                         
  -4   9   3          0.35         -0.07         0.28 o                         
  -3   9   3         46.92         51.00         2.03 o                         
  -2   9   3         21.44         28.78         1.54 o                         
  -1   9   3         39.92         43.91         1.76 o                         
   0   9   3         82.60         87.71         3.03 o                         
   1   9   3         28.65         37.75         1.44 o                         
  -3 -10   4          1.58          3.00         0.78 o                         
  -2 -10   4         86.09         78.11         3.07 o                         
  -1 -10   4         16.43         16.16         0.81 o                         
   0 -10   4          0.91          0.31         0.31 o                         
   1 -10   4         92.26         92.62         2.99 o                         
   2 -10   4         52.45         54.86         2.35 o                         
   3 -10   4          7.97          7.56         1.00 o                         
  -4  -9   4         38.90         36.78         2.78 o                         
  -3  -9   4         76.25         70.88         3.00 o                         
  -2  -9   4          7.65          8.15         1.03 o                         
  -1  -9   4        397.10        430.04        10.47 o                         
   0  -9   4         11.77         14.05         0.95 o                         
   1  -9   4        158.07        168.18         3.97 o                         
   2  -9   4         19.40         21.28         1.19 o                         
   3  -9   4         14.52         12.54         0.96 o                         
   4  -9   4         42.09         36.83         4.56 o                         
  -5  -8   4         18.62         18.80         1.05 o                         
  -4  -8   4          5.09          5.43         0.52 o                         
  -3  -8   4          0.43          0.67         0.54 o                         
  -2  -8   4         70.90         73.61         2.60 o                         
  -1  -8   4          2.33          1.24         0.48 o                         
   0  -8   4         38.15         41.89         1.45 o                         
   1  -8   4        416.55        426.62         9.37 o                         
   2  -8   4         16.24         16.90         1.11 o                         
   3  -8   4         19.23         20.67         1.30 o                         
   4  -8   4         83.28         87.60         3.53 o                         
   5  -8   4         35.37         36.57         2.33 o                         
  -6  -7   4        152.07        132.49         7.34 o                         
  -5  -7   4          2.55          2.72         0.48 o                         
  -4  -7   4        511.01        501.10        10.95 o                         
  -3  -7   4        304.62        283.98         7.12 o                         
  -2  -7   4         66.23         57.12         2.00 o                         
  -1  -7   4        902.90        918.62        31.08 o                         
   0  -7   4        191.04        187.65         5.04 o                         
   1  -7   4        171.05        156.60         3.49 o                         
   2  -7   4        162.03        147.19         4.03 o                         
   3  -7   4         31.16         31.94         1.56 o                         
   4  -7   4         22.64         21.46         1.05 o                         
   5  -7   4          0.39          0.72         0.51 o                         
  -7  -6   4          8.40          9.78         1.00 o                         
  -6  -6   4          3.40          4.20         0.45 o                         
  -5  -6   4         26.12         31.93         1.30 o                         
  -4  -6   4         12.76          9.24         0.76 o                         
  -3  -6   4          9.88          6.36         0.63 o                         
  -2  -6   4         25.08         24.60         1.13 o                         
  -1  -6   4        168.84        188.27         4.94 o                         
   0  -6   4          6.09          7.87         0.57 o                         
   1  -6   4          5.42          4.32         0.54 o                         
   2  -6   4         16.82         17.56         0.96 o                         
   3  -6   4         25.32         24.99         1.12 o                         
   4  -6   4         18.71         18.24         0.83 o                         
   5  -6   4          0.47          0.20         0.29 o                         
   6  -6   4          0.20          0.11         0.44 o                         
  -7  -5   4        108.05        111.22         2.69 o                         
  -6  -5   4        157.72        165.00         3.62 o                         
  -5  -5   4         46.52         40.75         1.53 o                         
  -4  -5   4        437.53        399.86        11.72 o                         
  -3  -5   4        307.45        300.66         8.92 o                         
  -2  -5   4          2.49          1.06         0.44 o                         
  -1  -5   4        798.54        809.84        22.35 o                         
   0  -5   4         94.62         84.16         3.18 o                         
   1  -5   4        143.00        128.52         3.18 o                         
   2  -5   4         32.40         29.21         1.45 o                         
   3  -5   4        218.45        174.05         6.35 o                         
   4  -5   4         72.73         78.33         2.34 o                         
   5  -5   4        103.41        116.34         3.16 o                         
   6  -5   4         15.54         16.16         1.05 o                         
  -7  -4   4          4.95          4.58         0.50 o                         
  -6  -4   4          1.04          1.13         0.43 o                         
  -5  -4   4         37.49         38.10         1.38 o                         
  -4  -4   4         73.17         59.77         2.35 o                         
  -3  -4   4          8.33         21.43         0.86 o                         
  -2  -4   4        160.77        156.11         4.11 o                         
  -1  -4   4        242.33        214.81         6.29 o                         
   0  -4   4        526.22        605.12        14.49 o                         
   1  -4   4        290.06        282.61         6.31 o                         
   2  -4   4         80.68         71.50         2.34 o                         
   3  -4   4        486.83        465.68        27.01 o                         
   4  -4   4        189.66        178.29         5.41 o                         
   5  -4   4          1.11          0.81         0.43 o                         
   6  -4   4        127.56        137.53         4.62 o                         
  -8  -3   4          4.21          3.22         0.49 o                         
  -7  -3   4          3.34          2.44         0.36 o                         
  -6  -3   4         61.62         60.88         1.63 o                         
  -5  -3   4          4.49          3.92         1.26 o                         
  -4  -3   4          7.89          7.52         0.52 o                         
  -3  -3   4         46.09         52.12         1.35 o                         
  -2  -3   4         48.80         55.18         1.51 o                         
  -1  -3   4        107.88        122.56         2.86 o                         
   0  -3   4         22.89         23.99         0.93 o                         
   1  -3   4          4.81          4.33         0.43 o                         
   2  -3   4         56.59         60.33         1.87 o                         
   3  -3   4         21.13         18.95         2.06 o                         
   4  -3   4          0.76          1.00         1.11 o                         
   5  -3   4          3.48          2.91         0.72 o                         
   6  -3   4          2.37          3.50         0.63 o                         
  -8  -2   4         41.00         47.57         1.43 o                         
  -7  -2   4         47.60         50.94         1.40 o                         
  -6  -2   4          4.56          4.97         0.50 o                         
  -5  -2   4         12.06         11.28         0.94 o                         
  -4  -2   4        609.21        665.28        14.26 o                         
  -3  -2   4         65.01         97.04         2.37 o                         
  -2  -2   4         45.46         37.94         1.17 o                         
  -1  -2   4       1012.38       1031.71        25.80 o                         
   0  -2   4       1603.61       1703.76        46.19 o                         
   1  -2   4        512.56        481.72        14.95 o                         
   2  -2   4        485.86        491.09        16.86 o                         
   3  -2   4       1442.47       1386.98        46.49 o                         
   4  -2   4        245.11        216.85        11.23 o                         
   5  -2   4         35.58         32.62         1.42 o                         
   6  -2   4        119.65        127.84         3.33 o                         
  -8  -1   4         10.19         11.38         0.77 o                         
  -7  -1   4        405.19        456.22        11.17 o                         
  -6  -1   4          1.88          1.93         0.45 o                         
  -5  -1   4        267.08        280.14         8.24 o                         
  -4  -1   4        245.24        274.83         6.89 o                         
  -3  -1   4          3.89          3.31         0.39 o                         
  -2  -1   4        313.36        346.77         6.81 o                         
  -1  -1   4        903.52        955.97        20.09 o                         
   0  -1   4         87.39         89.98         2.49 o                         
   1  -1   4         95.16         93.43         2.57 o                         
   2  -1   4        404.00        447.47        15.85 o                         
   3  -1   4          4.79          3.53         0.55 o                         
   4  -1   4         21.43         18.10         2.61 o                         
   5  -1   4         10.46          9.95         0.98 o                         
   6  -1   4         21.78         23.08         1.16 o                         
  -8   0   4          5.34          7.17         0.55 o                         
  -7   0   4          0.19          0.25         0.38 o                         
  -6   0   4          0.08          0.30         0.52 o                         
  -5   0   4         19.03         14.27         1.53 o                         
  -4   0   4        225.07        222.94         5.68 o                         
  -3   0   4          4.30          1.66         0.35 o                         
  -2   0   4         63.41         90.00         2.42 o                         
  -1   0   4       1455.83       1497.17        28.70 o                         
   0   0   4        210.53        242.20         6.12 o                         
   1   0   4         17.53         15.63         0.90 o                         
   2   0   4        534.60        587.03        16.51 o                         
   3   0   4        269.97        253.31         7.74 o                         
   4   0   4        112.65         97.47         3.27 o                         
   5   0   4         14.36         16.88         1.19 o                         
   6   0   4          7.08          9.26         1.30 o                         
  -8   1   4         89.70         89.22         2.19 o                         
  -7   1   4        289.05        309.49         7.99 o                         
  -6   1   4        274.18        234.70         5.42 o                         
  -5   1   4        151.37        140.91         3.90 o                         
  -4   1   4        244.62        264.95         6.65 o                         
  -3   1   4         65.69         67.55         1.97 o                         
  -2   1   4         34.53         37.59         1.32 o                         
  -1   1   4         38.25         40.22         1.18 o                         
   0   1   4        134.72        157.49         4.20 o                         
   1   1   4          8.84          9.24         0.81 o                         
   2   1   4        385.07        423.75        12.15 o                         
   3   1   4         38.19         33.78         2.15 o                         
   4   1   4        249.39        223.97         6.59 o                         
   5   1   4          4.81          8.15         0.70 o                         
   6   1   4        127.18        115.53         3.35 o                         
  -8   2   4         22.78         23.43         1.06 o                         
  -7   2   4        305.49        335.45         8.33 o                         
  -6   2   4         16.51         15.95         0.93 o                         
  -5   2   4          1.06          0.98         0.43 o                         
  -4   2   4          0.26          1.05         0.44 o                         
  -3   2   4         12.20         20.55         1.20 o                         
  -2   2   4          5.94         10.23         0.82 o                         
  -1   2   4        130.47        144.04         4.61 o                         
   0   2   4         36.78         42.70         1.63 o                         
   1   2   4        339.70        371.19        10.33 o                         
   2   2   4          7.92          6.18         0.99 o                         
   3   2   4          9.92          5.32         1.01 o                         
   4   2   4          0.87          0.49         0.43 o                         
   5   2   4         64.54         64.32         1.98 o                         
   6   2   4          3.79          2.98         0.53 o                         
  -8   3   4         24.85         27.09         1.09 o                         
  -7   3   4         99.25        114.09         3.65 o                         
  -6   3   4         94.13         95.59         2.78 o                         
  -5   3   4         48.56         42.71         2.12 o                         
  -4   3   4          6.32          6.71         0.88 o                         
  -3   3   4        347.03        402.02        11.77 o                         
  -2   3   4        882.11       1015.50        32.05 o                         
  -1   3   4        253.77        281.50        10.49 o                         
   0   3   4          4.16          3.75         0.68 o                         
   1   3   4         87.84         98.51         3.68 o                         
   2   3   4        200.72        189.26         5.95 o                         
   3   3   4        117.20        101.27         2.88 o                         
   4   3   4        130.23        124.82         4.04 o                         
   5   3   4         25.08         26.50         2.79 o                         
  -8   4   4         18.95         20.20         1.47 o                         
  -7   4   4         75.93         89.71         2.98 o                         
  -6   4   4        145.90        157.57         4.19 o                         
  -5   4   4          6.59          6.19         0.55 o                         
  -4   4   4        130.23        137.00         4.78 o                         
  -3   4   4        332.39        370.29        11.03 o                         
  -2   4   4         38.11         39.05         2.33 o                         
  -1   4   4        438.92        416.56        40.12 o                         
   0   4   4        136.92        114.99         6.80 o                         
   1   4   4        231.90        216.36         6.12 o                         
   2   4   4        694.59        649.99        32.12 o                         
   3   4   4          5.67          5.67         0.71 o                         
   4   4   4        150.06        155.99         4.27 o                         
   5   4   4        104.40         63.58         4.11 o                         
  -7   5   4          8.61         10.09         0.64 o                         
  -6   5   4          0.69          0.75         0.35 o                         
  -5   5   4          3.50          2.95         0.43 o                         
  -4   5   4          9.63          9.64         0.99 o                         
  -3   5   4          0.01          0.13         0.43 o                         
  -2   5   4        204.24        207.84        13.45 o                         
  -1   5   4          0.05          0.33         1.22 o                         
   0   5   4         28.24         26.90         2.51 o                         
   1   5   4        133.73        123.26         4.30 o                         
   2   5   4         27.15         31.85         1.58 o                         
   3   5   4          0.20          0.25         0.58 o                         
   4   5   4         24.54         22.17         1.32 o                         
  -7   6   4          0.16          0.56         0.37 o                         
  -6   6   4        338.84        345.76        11.71 o                         
  -5   6   4         22.00         26.37         1.15 o                         
  -4   6   4          0.22          0.81         0.51 o                         
  -3   6   4       1099.42       1055.47        23.36 o                         
  -2   6   4         14.73         13.64         0.93 o                         
  -1   6   4        117.75        110.01         3.23 o                         
   0   6   4        152.29        153.46         4.34 o                         
   1   6   4         70.93         71.52         2.48 o                         
   2   6   4         61.84         63.02         2.21 o                         
   3   6   4         30.69         33.93         1.39 o                         
   4   6   4         15.85         16.23         1.78 o                         
  -6   7   4          5.02          3.60         0.40 o                         
  -5   7   4         18.69         21.68         1.09 o                         
  -4   7   4         19.43         22.94         1.18 o                         
  -3   7   4         25.13         28.26         1.32 o                         
  -2   7   4         11.81         12.36         0.93 o                         
  -1   7   4         35.19         35.20         1.59 o                         
   0   7   4         95.47         95.32         2.97 o                         
   1   7   4          3.28          4.62         0.69 o                         
   2   7   4        237.96        260.91         7.58 o                         
   3   7   4          7.13          6.96         0.59 o                         
  -5   8   4          0.01          0.12         0.33 o                         
  -4   8   4          1.36          1.35         0.47 o                         
  -3   8   4        205.74        224.51         6.24 o                         
  -2   8   4          0.23         -0.03         0.54 o                         
  -1   8   4         19.22         18.78         1.18 o                         
   0   8   4         34.06         35.52         1.67 o                         
   1   8   4          0.26          0.69         0.45 o                         
   2   8   4         51.16         51.42         2.18 o                         
  -4   9   4          2.28          1.68         0.47 o                         
  -3   9   4         12.56         15.95         1.01 o                         
  -2   9   4         13.04         11.39         1.17 o                         
  -1   9   4         14.61         16.04         0.90 o                         
   0   9   4         30.76         30.38         1.22 o                         
  -3 -10   5         33.70         28.68         1.89 o                         
  -2 -10   5         97.98         98.45         3.69 o                         
  -1 -10   5          4.53          5.86         0.79 o                         
   0 -10   5          2.65          2.77         0.61 o                         
   1 -10   5        135.70         96.37         6.56 o                         
   2 -10   5          1.33          3.00         0.37 o                         
  -4  -9   5          2.31          1.32         0.51 o                         
  -3  -9   5        113.29        121.68         4.68 o                         
  -2  -9   5         18.33         19.78         0.95 o                         
  -1  -9   5         60.70         63.77         2.02 o                         
   0  -9   5         89.30         96.39         2.47 o                         
   1  -9   5         19.91         24.27         1.01 o                         
   2  -9   5          1.27          1.06         0.38 o                         
   3  -9   5         39.41         40.46         1.73 o                         
  -5  -8   5          4.49          4.02         0.47 o                         
  -4  -8   5          0.03         -0.18         0.47 o                         
  -3  -8   5          0.06          0.01         0.45 o                         
  -2  -8   5          5.46          4.39         0.59 o                         
  -1  -8   5          2.31          2.62         0.51 o                         
   0  -8   5         52.27         57.76         1.74 o                         
   1  -8   5        127.23        143.81         3.51 o                         
   2  -8   5         21.42         19.14         1.12 o                         
   3  -8   5          0.43          0.77         0.47 o                         
   4  -8   5         26.71         25.30         1.19 o                         
  -6  -7   5         54.83         44.99         1.79 o                         
  -5  -7   5         88.80         85.66         2.47 o                         
  -4  -7   5         98.50        111.32         3.15 o                         
  -3  -7   5        116.11        116.92         3.26 o                         
  -2  -7   5        454.72        458.71        11.50 o                         
  -1  -7   5         39.95         38.24         1.31 o                         
   0  -7   5        453.77        467.08        10.20 o                         
   1  -7   5        110.32        106.63         2.74 o                         
   2  -7   5         11.92         12.41         0.97 o                         
   3  -7   5        158.35        171.70         5.24 o                         
   4  -7   5        128.65        135.84         3.57 o                         
   5  -7   5         76.50         87.36         4.56 o                         
  -7  -6   5         77.66         72.47        12.28 o                         
  -6  -6   5         10.62         10.07         0.77 o                         
  -5  -6   5        751.02        787.25        17.85 o                         
  -4  -6   5         32.86         33.63         1.45 o                         
  -3  -6   5         44.91         40.18         1.49 o                         
  -2  -6   5        393.29        407.38        11.61 o                         
  -1  -6   5         27.55         28.45         1.38 o                         
   0  -6   5         41.42         37.45         1.32 o                         
   1  -6   5         35.87         31.11         1.64 o                         
   2  -6   5          0.51          0.47         0.53 o                         
   3  -6   5         36.75         35.41         1.33 o                         
   4  -6   5          0.65          0.68         0.31 o                         
   5  -6   5          0.06          0.18         0.23 o                         
  -7  -5   5         33.83         30.61         1.18 o                         
  -6  -5   5          0.27          0.21         0.38 o                         
  -5  -5   5        181.17        158.35         3.92 o                         
  -4  -5   5        117.26         97.84         2.87 o                         
  -3  -5   5        164.22        168.28         6.48 o                         
  -2  -5   5        372.82        361.31        21.59 o                         
  -1  -5   5        132.71        154.08         4.12 o                         
   0  -5   5          4.12          4.30         0.54 o                         
   1  -5   5        464.93        485.26        11.93 o                         
   2  -5   5          1.49          0.73         0.66 o                         
   3  -5   5         29.51         27.15         1.17 o                         
   4  -5   5        191.62        205.31         5.25 o                         
   5  -5   5          8.65          9.94         0.65 o                         
  -7  -4   5        171.63        190.61         4.44 o                         
  -6  -4   5         34.60         35.11         1.43 o                         
  -5  -4   5        526.51        432.24         9.43 o                         
  -4  -4   5        338.69        337.46        10.26 o                         
  -3  -4   5         54.56         53.21         1.84 o                         
  -2  -4   5        929.77       1000.53        27.38 o                         
  -1  -4   5         55.29         68.34         2.08 o                         
   0  -4   5         52.62         56.10         1.80 o                         
   1  -4   5         58.61         60.64         1.94 o                         
   2  -4   5         44.34         39.02         1.75 o                         
   3  -4   5          1.48          1.61         0.57 o                         
   4  -4   5        277.06        293.39         8.47 o                         
   5  -4   5          2.25          2.67         0.54 o                         
   6  -4   5         82.30         97.28         7.34 o                         
  -8  -3   5         29.60         27.15         2.31 o                         
  -7  -3   5         13.21         16.47         0.67 o                         
  -6  -3   5         19.89         19.74         0.84 o                         
  -5  -3   5          5.92          6.77         1.99 o                         
  -4  -3   5         21.42         18.95         0.82 o                         
  -3  -3   5         25.26         23.87         1.00 o                         
  -2  -3   5         27.06         22.14         0.93 o                         
  -1  -3   5          0.07          0.18         0.28 o                         
   0  -3   5        123.63        155.63         4.73 o                         
   1  -3   5          7.82         12.48         0.95 o                         
   2  -3   5          6.80          3.36         0.60 o                         
   3  -3   5       1078.80       1012.31        34.03 o                         
   4  -3   5        158.20        167.61         5.13 o                         
   5  -3   5        139.27        142.03         4.28 o                         
   6  -3   5         61.02         53.68         2.89 o                         
  -8  -2   5          0.24          0.19         0.23 o                         
  -7  -2   5          7.57          7.89         0.56 o                         
  -6  -2   5         31.52         29.79         1.21 o                         
  -5  -2   5         42.59         33.71         1.56 o                         
  -4  -2   5         81.62         67.99         2.44 o                         
  -3  -2   5        273.45        295.06         7.31 o                         
  -2  -2   5         70.51         96.21         2.65 o                         
  -1  -2   5       2207.43       2636.41        61.70 o                         
   0  -2   5         55.78         83.93         3.17 o                         
   1  -2   5         48.48         50.23         1.95 o                         
   2  -2   5        368.42        376.69        13.24 o                         
   3  -2   5          5.37          4.28         1.11 o                         
   4  -2   5        154.91        137.37         3.31 o                         
   5  -2   5         48.98         48.56         1.54 o                         
   6  -2   5         40.14         35.59         1.57 o                         
  -8  -1   5          6.62          6.64         0.80 o                         
  -7  -1   5          3.96          4.27         0.49 o                         
  -6  -1   5         30.46         27.27         1.13 o                         
  -5  -1   5        254.88        255.98         7.61 o                         
  -4  -1   5          8.98          4.33         0.58 o                         
  -3  -1   5        129.77        124.03         3.85 o                         
  -2  -1   5       1091.44       1124.53        26.52 o                         
  -1  -1   5        142.03        132.27         3.47 o                         
   0  -1   5        489.39        522.11        14.55 o                         
   1  -1   5        293.40        280.42         7.03 o                         
   2  -1   5        295.57        301.59         7.72 o                         
   3  -1   5        409.80        297.32        16.12 o                         
   4  -1   5        144.14        132.50         4.12 o                         
   5  -1   5         37.36         39.86         1.61 o                         
   6  -1   5        190.06        210.82        14.28 o                         
  -8   0   5         11.50         12.12         0.70 o                         
  -7   0   5        290.10        313.62         7.83 o                         
  -6   0   5          0.12          0.29         0.41 o                         
  -5   0   5          5.73          3.67         0.57 o                         
  -4   0   5        202.79        217.43         5.60 o                         
  -3   0   5         79.94         97.06         3.17 o                         
  -2   0   5        267.85        271.71         6.97 o                         
  -1   0   5       1379.34       1556.88        33.07 o                         
   0   0   5          0.04          0.32         0.49 o                         
   1   0   5          2.92          4.16         0.65 o                         
   2   0   5        734.09        746.79        20.96 o                         
   3   0   5         56.92         53.24         2.59 o                         
   4   0   5         15.71         15.05         1.10 o                         
   5   0   5         10.23         11.43         0.72 o                         
   6   0   5          0.79          0.29         0.27 o                         
  -8   1   5        149.38        164.47         4.17 o                         
  -7   1   5         91.40         93.61         2.42 o                         
  -6   1   5        231.58        215.86         4.96 o                         
  -5   1   5        213.28        211.04         6.44 o                         
  -4   1   5          1.02          2.63         0.53 o                         
  -3   1   5        695.94        769.26        18.68 o                         
  -2   1   5        431.06        460.52        11.47 o                         
  -1   1   5        671.27        677.57        23.48 o                         
   0   1   5        198.65        184.21         5.55 o                         
   1   1   5        381.14        383.93        11.07 o                         
   2   1   5        192.87        177.10         8.87 o                         
   3   1   5         83.66         78.72         2.71 o                         
   4   1   5        167.85        167.22         4.45 o                         
   5   1   5          4.76          6.37         0.54 o                         
  -8   2   5          0.38         -0.02         0.25 o                         
  -7   2   5        404.51        447.87        12.58 o                         
  -6   2   5          9.26          8.36         0.81 o                         
  -5   2   5         22.92         18.80         2.72 o                         
  -4   2   5        371.53        389.88        11.60 o                         
  -3   2   5          3.55          2.42         0.59 o                         
  -2   2   5         17.89         10.22         2.45 o                         
  -1   2   5          0.41          0.44         0.62 o                         
   0   2   5          6.64          9.59         0.99 o                         
   1   2   5         19.74         24.35         1.42 o                         
   2   2   5         30.69         29.45         2.95 o                         
   3   2   5         21.35         21.44         1.16 o                         
   4   2   5        143.56        145.96         3.90 o                         
   5   2   5         34.60         33.34         1.44 o                         
  -8   3   5        105.38         97.61         7.80 o                         
  -7   3   5         14.76         16.20         1.05 o                         
  -6   3   5          8.37          8.67         1.07 o                         
  -5   3   5         76.63         79.36         3.50 o                         
  -4   3   5         27.19         32.50         1.70 o                         
  -3   3   5          3.52          3.25         0.63 o                         
  -2   3   5         19.40         19.31         1.64 o                         
  -1   3   5        283.71        313.00        11.80 o                         
   0   3   5         33.79         35.54         1.85 o                         
   1   3   5         25.83         24.64         1.79 o                         
   2   3   5         88.38         74.68         2.26 o                         
   3   3   5          0.90          0.84         0.43 o                         
   4   3   5          0.26          0.19         0.48 o                         
   5   3   5          3.37          2.71         0.55 o                         
  -8   4   5         56.69         66.69         3.67 o                         
  -7   4   5         14.67         16.30         1.34 o                         
  -6   4   5         81.76         89.26         2.27 o                         
  -5   4   5          5.98          4.85         0.53 o                         
  -4   4   5         65.48         55.49         2.18 o                         
  -3   4   5        135.01        131.48         5.92 o                         
  -2   4   5         14.78         12.82         1.40 o                         
  -1   4   5         38.14         29.60         1.97 o                         
   0   4   5         98.43         78.53         3.86 o                         
   1   4   5          0.46          0.34         0.75 o                         
   2   4   5        301.14        311.67         9.90 o                         
   3   4   5         32.58         34.37         1.73 o                         
   4   4   5        245.66        238.44         6.90 o                         
  -7   5   5         33.71         31.26         2.18 o                         
  -6   5   5         21.23         18.65         0.80 o                         
  -5   5   5          5.13          4.48         0.44 o                         
  -4   5   5         19.21         18.24         0.82 o                         
  -3   5   5        742.97        650.26        13.97 o                         
  -2   5   5         26.07         22.79         2.67 o                         
  -1   5   5         38.38         34.96         2.53 o                         
   0   5   5        235.77        231.51         8.64 o                         
   1   5   5          0.07          0.78         0.80 o                         
   2   5   5         10.47         11.01         1.39 o                         
   3   5   5         10.09         11.63         1.41 o                         
   4   5   5         23.09         24.01         1.28 o                         
  -7   6   5         11.66          8.22         0.89 o                         
  -6   6   5          5.26          6.34         0.68 o                         
  -5   6   5         11.87         14.59         1.01 o                         
  -4   6   5          5.65          5.40         0.54 o                         
  -3   6   5        156.59        161.17         4.28 o                         
  -2   6   5          0.97          1.19         0.65 o                         
  -1   6   5         23.01         23.13         1.21 o                         
   0   6   5         99.18        103.66         3.51 o                         
   1   6   5         28.80         29.45         1.37 o                         
   2   6   5         23.48         24.70         1.35 o                         
   3   6   5         22.40         24.00         1.36 o                         
  -6   7   5         22.01         22.95         1.17 o                         
  -5   7   5         30.17         29.94         2.45 o                         
  -4   7   5         78.68         93.41         3.04 o                         
  -3   7   5        298.86        298.64         6.66 o                         
  -2   7   5         36.86         44.36         1.69 o                         
  -1   7   5         54.38         58.62         1.92 o                         
   0   7   5        226.24        247.36         7.26 o                         
   1   7   5          3.74          5.32         0.67 o                         
   2   7   5          9.21         10.42         0.57 o                         
  -5   8   5          0.19          0.00         0.44 o                         
  -4   8   5          8.59          6.42         0.94 o                         
  -3   8   5          9.64          8.96         0.56 o                         
  -2   8   5          3.29          2.73         0.64 o                         
  -1   8   5          5.61          4.54         0.63 o                         
   0   8   5         11.65         10.02         0.75 o                         
  -2 -10   6         79.86         45.57         2.67 o                         
  -1 -10   6         83.82         83.49         2.61 o                         
   0 -10   6         44.12         51.92         2.43 o                         
   1 -10   6         98.08         97.81         5.11 o                         
  -4  -9   6         25.83         28.04         2.11 o                         
  -3  -9   6         61.59         60.26         3.89 o                         
  -2  -9   6          5.27          6.46         1.03 o                         
  -1  -9   6          0.30          0.48         0.47 o                         
   0  -9   6        277.92        315.91         6.98 o                         
   1  -9   6          0.61          0.78         0.40 o                         
   2  -9   6         29.77         27.17         1.11 o                         
  -5  -8   6          6.66          8.55         0.78 o                         
  -4  -8   6          5.00          4.33         0.71 o                         
  -3  -8   6         14.47         12.81         2.56 o                         
  -2  -8   6         27.82         31.56         1.29 o                         
  -1  -8   6         19.26         19.88         1.09 o                         
   0  -8   6          1.69          1.36         0.53 o                         
   1  -8   6          0.04         -0.13         0.34 o                         
   2  -8   6         42.75         44.63         2.24 o                         
   3  -8   6         38.52         40.85         1.54 o                         
  -6  -7   6          3.34          1.32         0.34 o                         
  -5  -7   6          6.46          7.75         0.89 o                         
  -4  -7   6         36.97         41.05         1.84 o                         
  -3  -7   6         86.64         81.35         2.48 o                         
  -2  -7   6         87.31         97.00         2.87 o                         
  -1  -7   6         65.25         64.49         1.87 o                         
   0  -7   6        182.45        187.49         4.40 o                         
   1  -7   6         26.76         29.85         1.31 o                         
   2  -7   6         96.35         94.86         3.16 o                         
   3  -7   6        178.56        201.35         5.13 o                         
   4  -7   6        100.49        106.33         2.78 o                         
  -6  -6   6          0.23          0.50         0.40 o                         
  -5  -6   6        244.36        263.26         7.68 o                         
  -4  -6   6         39.46         35.72         1.77 o                         
  -3  -6   6          9.74          9.48         0.83 o                         
  -2  -6   6        549.11        517.85        12.63 o                         
  -1  -6   6         44.02         38.13         1.25 o                         
   0  -6   6        186.29        170.32         4.59 o                         
   1  -6   6        177.15        153.00         4.14 o                         
   2  -6   6         28.30         27.78         1.40 o                         
   3  -6   6         58.16         61.24         1.73 o                         
   4  -6   6          6.93          6.00         0.52 o                         
  -7  -5   6          6.92          6.66         0.75 o                         
  -6  -5   6          1.28          2.59         0.48 o                         
  -5  -5   6          0.24         -0.07         0.49 o                         
  -4  -5   6          1.92          2.14         0.68 o                         
  -3  -5   6         63.61         60.33         2.90 o                         
  -2  -5   6        335.54        324.95         9.26 o                         
  -1  -5   6        105.92        103.50         3.96 o                         
   0  -5   6          0.18          0.55         0.35 o                         
   1  -5   6         99.26        104.28         2.69 o                         
   2  -5   6         33.40         28.81         1.07 o                         
   3  -5   6         50.89         52.30         1.55 o                         
   4  -5   6        295.23        329.87         8.06 o                         
   5  -5   6          3.60          3.43         0.32 o                         
  -7  -4   6         96.54        102.40         2.57 o                         
  -6  -4   6        266.09        271.35         6.06 o                         
  -5  -4   6        166.00        159.94         3.81 o                         
  -4  -4   6        373.92        341.36         9.84 o                         
  -3  -4   6        226.12        218.04         6.48 o                         
  -2  -4   6        344.05        343.99         9.88 o                         
  -1  -4   6        204.26        197.39         5.99 o                         
   0  -4   6        475.31        481.68        13.65 o                         
   1  -4   6         77.26         67.90         2.57 o                         
   2  -4   6        169.74        155.55         4.88 o                         
   3  -4   6         60.74         61.31         1.97 o                         
   4  -4   6         84.45         91.72         2.97 o                         
   5  -4   6         11.05         11.87         0.58 o                         
  -8  -3   6          1.44          1.21         0.43 o                         
  -7  -3   6         66.68         73.03         1.75 o                         
  -6  -3   6          5.66          4.98         0.47 o                         
  -5  -3   6        189.65        165.14         3.90 o                         
  -4  -3   6          3.46          4.97         0.89 o                         
  -3  -3   6         14.13         15.44         0.94 o                         
  -2  -3   6        337.66        362.97         8.99 o                         
  -1  -3   6         33.95         39.70         1.67 o                         
   0  -3   6          0.71          0.43         0.47 o                         
   1  -3   6         20.88         15.87         1.07 o                         
   2  -3   6        192.87        178.72         6.64 o                         
   3  -3   6          5.20          6.33         0.76 o                         
   4  -3   6         34.82         36.91         1.54 o                         
   5  -3   6         58.30         61.46         5.17 o                         
  -8  -2   6         34.45         38.29         1.06 o                         
  -7  -2   6        107.39        122.90         2.73 o                         
  -6  -2   6        152.61        146.09         3.58 o                         
  -5  -2   6        141.82        123.52         3.98 o                         
  -4  -2   6        256.19        253.11         9.20 o                         
  -3  -2   6        257.89        265.41         9.51 o                         
  -2  -2   6         61.71         71.81         2.17 o                         
  -1  -2   6        243.32        262.29         7.66 o                         
   0  -2   6          8.53          9.60         0.93 o                         
   1  -2   6          7.88          5.83         1.17 o                         
   2  -2   6         10.42          6.33         0.85 o                         
   3  -2   6         47.09         45.26         1.62 o                         
   4  -2   6          6.97          6.33         0.61 o                         
   5  -2   6         14.63         14.98         0.90 o                         
  -8  -1   6         29.67         32.87         1.04 o                         
  -7  -1   6         27.27         29.69         1.24 o                         
  -6  -1   6         32.47         31.14         1.25 o                         
  -5  -1   6        150.16        168.61         9.56 o                         
  -4  -1   6          1.28          0.82         0.35 o                         
  -3  -1   6         13.01         17.11         1.26 o                         
  -2  -1   6        907.55        997.75        27.36 o                         
  -1  -1   6         30.43         42.02         2.72 o                         
   0  -1   6        109.28        115.05         3.25 o                         
   1  -1   6        248.83        247.81         6.40 o                         
   2  -1   6       1033.11        797.25        38.68 o                         
   3  -1   6          2.17          2.57         0.62 o                         
   4  -1   6        224.21        233.51         7.86 o                         
   5  -1   6         71.58         97.81         5.00 o                         
  -8   0   6          0.19          0.16         0.31 o                         
  -7   0   6         17.57         20.69         1.91 o                         
  -6   0   6         21.98         21.69         1.15 o                         
  -5   0   6         10.13         10.26         1.10 o                         
  -4   0   6         32.05         30.24         1.48 o                         
  -3   0   6         41.25         53.20         1.93 o                         
  -2   0   6          1.04          0.62         0.33 o                         
  -1   0   6        242.75        286.09        14.45 o                         
   0   0   6         22.54         23.33         1.53 o                         
   1   0   6        123.40        127.78         3.67 o                         
   2   0   6         71.93         61.60         2.38 o                         
   3   0   6         16.03         16.40         1.09 o                         
   4   0   6         11.53         10.82         0.75 o                         
   5   0   6         20.67         18.38         0.86 o                         
  -8   1   6         65.33         67.33         2.75 o                         
  -7   1   6         88.15         91.63         2.58 o                         
  -6   1   6         23.09         18.41         0.88 o                         
  -5   1   6         33.40         25.30         1.76 o                         
  -4   1   6         33.78         26.98         1.58 o                         
  -3   1   6        137.19        126.82         4.40 o                         
  -2   1   6        132.10        126.08         5.53 o                         
  -1   1   6        440.17        439.53        15.84 o                         
   0   1   6         67.37         67.83         3.24 o                         
   1   1   6        314.81        317.32        16.23 o                         
   2   1   6        471.83        471.53        11.46 o                         
   3   1   6        125.28        126.52         3.44 o                         
   4   1   6         98.14        111.54         3.04 o                         
   5   1   6         77.94         75.64        10.45 o                         
  -8   2   6         73.56         65.12         5.45 o                         
  -7   2   6         98.90        106.62         3.66 o                         
  -6   2   6         48.29         48.01         1.92 o                         
  -5   2   6         84.30         78.01         2.78 o                         
  -4   2   6        105.83         99.54         4.34 o                         
  -3   2   6         31.24         24.42         1.49 o                         
  -2   2   6         48.82         44.87         2.69 o                         
  -1   2   6        179.28        192.19        22.34 o                         
   0   2   6         47.78         45.67         8.67 o                         
   1   2   6         58.64         52.92         2.13 o                         
   2   2   6        349.96        359.06         8.83 o                         
   3   2   6         22.75         22.74         0.95 o                         
   4   2   6          8.62          9.36         0.66 o                         
  -8   3   6        175.79        159.69        16.78 o                         
  -7   3   6         21.86         23.95         1.14 o                         
  -6   3   6          4.91          4.22         0.61 o                         
  -5   3   6         10.90         11.69         0.95 o                         
  -4   3   6         54.97         49.80         2.14 o                         
  -3   3   6         44.08         22.67         2.33 o                         
  -2   3   6         15.37         10.78         1.44 o                         
  -1   3   6        163.57        144.22         6.27 o                         
   0   3   6          6.40          5.98         0.75 o                         
   1   3   6          6.27          6.48         0.68 o                         
   2   3   6        260.97        268.46         6.74 o                         
   3   3   6          7.94          9.16         0.75 o                         
   4   3   6          1.01          0.92         0.40 o                         
  -7   4   6         36.15         33.73         1.57 o                         
  -6   4   6        100.26        111.53         3.02 o                         
  -5   4   6         55.50         57.56         1.87 o                         
  -4   4   6         22.37         22.46         1.00 o                         
  -3   4   6         24.84         23.48         1.02 o                         
  -2   4   6         25.96         25.34         1.19 o                         
  -1   4   6          4.88          5.67         0.60 o                         
   0   4   6          0.74          0.45         0.48 o                         
   1   4   6        148.74        147.61         4.69 o                         
   2   4   6         24.67         24.31         1.21 o                         
   3   4   6        123.89        130.89         4.04 o                         
  -6   5   6          3.33          2.49         0.39 o                         
  -5   5   6          9.56         11.53         0.82 o                         
  -4   5   6        172.11        183.81         4.28 o                         
  -3   5   6         91.23         89.59         2.64 o                         
  -2   5   6         18.42         18.33         1.18 o                         
  -1   5   6         22.50         22.77         1.66 o                         
   0   5   6          1.47          1.55         0.94 o                         
   1   5   6         83.13         85.18         2.96 o                         
   2   5   6          0.88          1.45         0.67 o                         
   3   5   6         79.77         74.25         4.00 o                         
  -6   6   6          5.17          5.10         1.00 o                         
  -5   6   6          3.53          2.50         0.43 o                         
  -4   6   6         12.18         14.32         0.84 o                         
  -3   6   6         21.74         27.01         1.49 o                         
  -2   6   6          6.24          7.72         1.09 o                         
  -1   6   6          8.16          8.90         1.01 o                         
   0   6   6          0.08         -0.52         0.82 o                         
   1   6   6          3.01          4.18         0.59 o                         
   2   6   6          1.43          0.80         0.51 o                         
  -5   7   6          5.11          3.33         0.67 o                         
  -4   7   6        521.71        516.62        12.95 o                         
  -3   7   6         85.75         73.33         3.51 o                         
  -2   7   6         61.39         66.56         7.00 o                         
  -1   7   6        110.88        114.35         5.61 o                         
   0   7   6          0.30          0.47         0.51 o                         
  -3   8   6          1.85          1.00         0.44 o                         
  -3  -9   7        139.62        146.17         5.27 o                         
  -2  -9   7        120.23        125.59         4.60 o                         
  -1  -9   7          4.78          5.02         0.71 o                         
   0  -9   7        425.18        452.92        12.53 o                         
   1  -9   7          1.73          3.34         0.40 o                         
  -5  -8   7         12.95          6.20         1.56 o                         
  -4  -8   7         27.68         30.83         2.17 o                         
  -3  -8   7         16.09         16.98         1.07 o                         
  -2  -8   7         45.21         45.27         1.52 o                         
  -1  -8   7          7.52          7.01         0.56 o                         
   0  -8   7         12.11         13.61         0.82 o                         
   1  -8   7         29.21         26.77         1.04 o                         
   2  -8   7         10.17          9.38         0.72 o                         
  -6  -7   7          9.99          3.00         0.89 o                         
  -5  -7   7        174.77        195.11         6.99 o                         
  -4  -7   7         30.89         28.93         1.32 o                         
  -3  -7   7         18.33         16.67         1.02 o                         
  -2  -7   7        121.32        117.62         3.25 o                         
  -1  -7   7         35.51         42.64         1.59 o                         
   0  -7   7         73.56         82.39         2.22 o                         
   1  -7   7         45.65         51.75         1.41 o                         
   2  -7   7          4.51          3.77         0.40 o                         
   3  -7   7         45.92         53.23         2.16 o                         
  -6  -6   7         30.95         31.16         1.26 o                         
  -5  -6   7         46.99         52.38         2.77 o                         
  -4  -6   7         40.22         43.92         2.25 o                         
  -3  -6   7         57.50         54.35         2.16 o                         
  -2  -6   7          3.69          3.89         0.67 o                         
  -1  -6   7         34.59         37.92         1.56 o                         
   0  -6   7        178.47        169.58         4.01 o                         
   1  -6   7         18.89         11.38         0.73 o                         
   2  -6   7        196.48        213.38         6.32 o                         
   3  -6   7         33.49         31.91         0.99 o                         
   4  -6   7        197.59        207.47        14.50 o                         
  -7  -5   7          3.14          1.85         0.27 o                         
  -6  -5   7        183.88        192.15         4.89 o                         
  -5  -5   7          1.29          0.91         0.45 o                         
  -4  -5   7          2.48          1.95         0.53 o                         
  -3  -5   7        486.81        453.58        12.77 o                         
  -2  -5   7        108.70         92.52         2.36 o                         
  -1  -5   7         13.73         13.28         0.88 o                         
   0  -5   7         11.05          6.89         0.50 o                         
   1  -5   7         45.96         43.63         1.38 o                         
   2  -5   7          0.69          0.70         0.34 o                         
   3  -5   7         19.42         17.90         0.77 o                         
   4  -5   7         92.85         87.31         5.17 o                         
  -7  -4   7         38.82         43.50         1.41 o                         
  -6  -4   7         17.51         18.23         0.78 o                         
  -5  -4   7         56.96         51.43         1.39 o                         
  -4  -4   7         92.65         83.11         2.20 o                         
  -3  -4   7        198.63        167.19         4.46 o                         
  -2  -4   7         63.41         57.51         2.24 o                         
  -1  -4   7        171.63        159.34         7.56 o                         
   0  -4   7        464.93        429.71        16.74 o                         
   1  -4   7         14.34         15.60         0.81 o                         
   2  -4   7         48.60         53.43         1.59 o                         
   3  -4   7        334.76        366.30         7.99 o                         
   4  -4   7         32.16         37.52         1.36 o                         
  -7  -3   7         18.68         20.82         0.77 o                         
  -6  -3   7        195.13        191.11         4.04 o                         
  -5  -3   7        361.09        359.44         8.89 o                         
  -4  -3   7         20.56         17.32         1.10 o                         
  -3  -3   7        643.58        611.53        71.52 o                         
  -2  -3   7        250.61        242.30         7.27 o                         
  -1  -3   7          6.31          4.46         0.65 o                         
   0  -3   7         67.42         59.62         2.35 o                         
   1  -3   7         13.64         12.23         0.77 o                         
   2  -3   7         12.86         14.62         0.87 o                         
   3  -3   7         44.50         47.40         1.98 o                         
   4  -3   7          4.69          6.55         0.66 o                         
  -8  -2   7          0.99          0.73         0.31 o                         
  -7  -2   7         55.10         64.28         1.58 o                         
  -6  -2   7         15.34         14.63         0.91 o                         
  -5  -2   7        102.79        100.47         2.93 o                         
  -4  -2   7         47.54         46.87         1.74 o                         
  -3  -2   7          1.71          1.44         0.59 o                         
  -2  -2   7         60.50         63.42         2.07 o                         
  -1  -2   7        151.99        165.99         5.20 o                         
   0  -2   7         66.70         66.14         2.54 o                         
   1  -2   7          5.05          2.90         0.65 o                         
   2  -2   7          1.54          1.46         0.48 o                         
   3  -2   7         59.43         60.95         1.88 o                         
   4  -2   7          0.29          0.41         0.30 o                         
  -8  -1   7         31.12         32.15         1.53 o                         
  -7  -1   7         53.33         57.96         2.82 o                         
  -6  -1   7        163.95        174.27         5.32 o                         
  -5  -1   7        134.61        124.38         4.04 o                         
  -4  -1   7        118.76         62.55        13.56 o                         
  -3  -1   7         82.03         78.23         2.84 o                         
  -2  -1   7       1084.52       1053.45        50.13 o                         
  -1  -1   7         36.50         42.16         1.59 o                         
   0  -1   7         53.13         44.46         1.67 o                         
   1  -1   7        473.98        390.90         9.60 o                         
   2  -1   7        177.41        172.84         5.37 o                         
   3  -1   7        126.89        124.23         3.85 o                         
   4  -1   7         29.66         30.72         1.49 o                         
  -8   0   7         34.46         34.66         1.53 o                         
  -7   0   7         17.69         18.62         1.03 o                         
  -6   0   7          1.85          1.45         0.52 o                         
  -5   0   7         35.85         31.14         1.38 o                         
  -4   0   7         43.73         43.87         4.09 o                         
  -3   0   7         86.44         78.64         3.40 o                         
  -2   0   7         35.36         31.57         2.67 o                         
  -1   0   7         19.70         11.45         1.78 o                         
   0   0   7         80.73         66.38         2.68 o                         
   1   0   7        126.82        109.08         2.76 o                         
   2   0   7          8.69          7.61         0.70 o                         
   3   0   7         82.94         86.60         2.84 o                         
   4   0   7          0.73          1.18         0.34 o                         
  -8   1   7         32.65         17.56         1.44 o                         
  -7   1   7         92.59         94.12         2.61 o                         
  -6   1   7          5.66          4.97         0.48 o                         
  -5   1   7          1.55          1.55         0.59 o                         
  -4   1   7         35.17         31.68         1.89 o                         
  -3   1   7          5.17          5.00         1.33 o                         
  -2   1   7        113.75        126.60         7.22 o                         
  -1   1   7         32.27         33.90         2.89 o                         
   0   1   7          1.23          1.98         0.59 o                         
   1   1   7        343.02        342.08         7.55 o                         
   2   1   7         20.07         22.46         1.10 o                         
   3   1   7         47.26         48.42         1.77 o                         
   4   1   7         18.42         16.69         0.70 o                         
  -7   2   7         22.90         22.75         1.34 o                         
  -6   2   7         60.41         61.49         2.28 o                         
  -5   2   7         41.71         42.04         1.86 o                         
  -4   2   7        367.01        366.29         9.09 o                         
  -3   2   7          9.12          9.08         0.99 o                         
  -2   2   7        858.24        784.45        23.04 o                         
  -1   2   7         27.04         22.30         1.41 o                         
   0   2   7        231.95        222.10         5.07 o                         
   1   2   7        458.43        470.75        11.43 o                         
   2   2   7         39.04         39.03         1.42 o                         
   3   2   7         49.97         49.94         1.47 o                         
  -7   3   7          9.55         10.22         0.65 o                         
  -6   3   7          0.93          0.75         0.44 o                         
  -5   3   7         30.96         31.45         1.51 o                         
  -4   3   7          1.33          1.46         0.45 o                         
  -3   3   7          9.71         10.07         1.10 o                         
  -2   3   7          2.29          4.22         0.49 o                         
  -1   3   7          3.65          4.31         0.50 o                         
   0   3   7          3.97          4.85         0.53 o                         
   1   3   7          0.70          0.28         0.37 o                         
   2   3   7        127.55        127.73         3.87 o                         
   3   3   7         55.25         51.06         2.16 o                         
  -7   4   7         22.42         24.20         1.22 o                         
  -6   4   7         48.08         50.45         1.56 o                         
  -5   4   7          2.25          1.34         0.40 o                         
  -4   4   7         18.79         19.73         0.88 o                         
  -3   4   7        106.04        114.44         2.85 o                         
  -2   4   7        216.45        222.64         5.06 o                         
  -1   4   7          9.80          9.36         0.67 o                         
   0   4   7        135.90        138.72         4.74 o                         
   1   4   7        308.69        324.81        11.28 o                         
   2   4   7          4.44          4.47         0.78 o                         
  -6   5   7         12.04         11.64         0.90 o                         
  -5   5   7          3.97          3.04         0.46 o                         
  -4   5   7        124.21        143.84         3.83 o                         
  -3   5   7          7.14          8.59         0.64 o                         
  -2   5   7         17.20         19.35         1.41 o                         
  -1   5   7         16.71         18.22         1.21 o                         
   0   5   7          8.87          8.20         0.76 o                         
   1   5   7          9.65          8.58         1.00 o                         
   2   5   7          0.40          0.11         0.56 o                         
  -5   6   7          9.62          5.54         1.44 o                         
  -4   6   7         17.61         12.72         0.68 o                         
  -3   6   7         19.49         17.36         1.32 o                         
  -2   6   7          0.04          0.21         0.57 o                         
  -1   6   7         38.65         30.22         2.28 o                         
  -3   7   7          5.99          4.54         1.39 o                         
  -2   7   7          2.30          3.29         1.06 o                         
  -2  -9   8         48.82         49.22         2.00 o                         
  -1  -9   8         98.28        101.70         3.73 o                         
   0  -9   8        196.91        201.29        10.00 o                         
  -4  -8   8          0.60          0.24         0.45 o                         
  -3  -8   8         12.52         13.24         0.86 o                         
  -2  -8   8          1.13          0.96         0.59 o                         
  -1  -8   8        231.47        240.25        17.45 o                         
   0  -8   8          4.12          2.05         0.59 o                         
   1  -8   8         25.84         21.52         1.20 o                         
  -5  -7   8        111.19        109.14         4.01 o                         
  -4  -7   8         82.28         78.24         2.54 o                         
  -3  -7   8         20.49         18.51         1.12 o                         
  -2  -7   8         84.22         84.52         3.52 o                         
  -1  -7   8         81.64         88.97         2.89 o                         
   0  -7   8         29.82         30.70         1.02 o                         
   1  -7   8         84.21         79.74         2.68 o                         
   2  -7   8         10.26         10.10         0.91 o                         
  -6  -6   8        103.02        108.16         5.71 o                         
  -5  -6   8         67.49         68.04         2.73 o                         
  -4  -6   8         37.63         35.89         1.38 o                         
  -3  -6   8         13.77         13.70         1.02 o                         
  -2  -6   8        142.58        145.81         4.49 o                         
  -1  -6   8         25.63         28.47         1.16 o                         
   0  -6   8         60.57         68.31         2.10 o                         
   1  -6   8         68.31         65.85         2.39 o                         
   2  -6   8         59.08         61.89         2.40 o                         
   3  -6   8        240.23        260.25        15.17 o                         
  -6  -5   8          0.13          0.21         0.29 o                         
  -5  -5   8          0.55          0.60         0.52 o                         
  -4  -5   8         10.15         10.67         0.90 o                         
  -3  -5   8          0.62          0.91         0.52 o                         
  -2  -5   8          2.42          2.30         0.37 o                         
  -1  -5   8         38.63         34.63         1.32 o                         
   0  -5   8          0.05          0.34         0.39 o                         
   1  -5   8         21.85         22.32         0.86 o                         
   2  -5   8         23.96         26.16         0.89 o                         
   3  -5   8         14.83         13.83         0.57 o                         
  -7  -4   8         33.97         32.77         1.04 o                         
  -6  -4   8          0.19          0.27         0.30 o                         
  -5  -4   8         48.20         46.69         1.39 o                         
  -4  -4   8         47.02         44.74         1.45 o                         
  -3  -4   8         94.14         92.30         2.41 o                         
  -2  -4   8         71.05         70.32         1.93 o                         
  -1  -4   8         21.58         21.74         0.88 o                         
   0  -4   8         10.78         17.00         0.95 o                         
   1  -4   8        114.99        123.48         3.35 o                         
   2  -4   8         15.73         17.79         0.81 o                         
   3  -4   8        638.92        722.85        25.09 o                         
  -7  -3   8        101.15        100.02         2.59 o                         
  -6  -3   8         25.77         30.42         1.01 o                         
  -5  -3   8         97.58         95.58         2.76 o                         
  -4  -3   8        285.08        303.82         6.82 o                         
  -3  -3   8         60.45         59.73         1.81 o                         
  -2  -3   8        572.54        554.80        12.01 o                         
  -1  -3   8         52.77         47.67         1.34 o                         
   0  -3   8         30.76         31.91         1.29 o                         
   1  -3   8        185.60        194.00         5.01 o                         
   2  -3   8        160.10        176.51         4.56 o                         
   3  -3   8         40.49         41.63         2.76 o                         
  -7  -2   8          5.58          5.83         0.54 o                         
  -6  -2   8         51.10         50.51         1.96 o                         
  -5  -2   8          9.48          9.44         0.80 o                         
  -4  -2   8         12.81         13.03         0.96 o                         
  -3  -2   8        294.54        288.67         6.52 o                         
  -2  -2   8        128.68        114.06         2.94 o                         
  -1  -2   8          0.09         -0.01         0.35 o                         
   0  -2   8          1.83          0.83         0.40 o                         
   1  -2   8          1.45          1.46         0.50 o                         
   2  -2   8        100.28        100.81         2.48 o                         
   3  -2   8         29.13         29.13         1.64 o                         
  -7  -1   8        263.50        235.64        11.63 o                         
  -6  -1   8        110.17        118.49         3.81 o                         
  -5  -1   8        101.09         95.85         3.04 o                         
  -4  -1   8        455.56        449.45        11.02 o                         
  -3  -1   8          3.11          3.64         0.57 o                         
  -2  -1   8        238.94        225.43         8.97 o                         
  -1  -1   8         76.38         64.72         1.56 o                         
   0  -1   8          3.54          3.36         0.40 o                         
   1  -1   8         61.37         57.62         1.41 o                         
   2  -1   8         62.56         66.93         1.72 o                         
   3  -1   8         67.25         69.58         2.75 o                         
  -7   0   8         87.36         83.77         2.63 o                         
  -6   0   8         31.13         27.31         1.12 o                         
  -5   0   8          6.89          6.46         0.62 o                         
  -4   0   8         51.26         46.96         1.52 o                         
  -3   0   8         74.29         66.17         2.11 o                         
  -2   0   8          0.36          0.26         0.45 o                         
  -1   0   8          2.41          2.93         0.51 o                         
   0   0   8         65.33         66.05         1.89 o                         
   1   0   8         64.83         69.30         1.91 o                         
   2   0   8          0.31          0.41         0.43 o                         
   3   0   8         46.48         48.70         1.65 o                         
  -7   1   8        138.05        130.03         7.29 o                         
  -6   1   8         24.03         21.79         1.41 o                         
  -5   1   8         10.06         11.27         0.96 o                         
  -4   1   8        129.85        134.77         4.31 o                         
  -3   1   8         19.59         18.26         0.97 o                         
  -2   1   8         17.73         17.50         0.90 o                         
  -1   1   8         17.93         16.75         0.84 o                         
   0   1   8          2.18          2.98         0.54 o                         
   1   1   8        245.30        272.09         6.05 o                         
   2   1   8         96.46        100.77         2.74 o                         
   3   1   8          0.09          0.13         0.29 o                         
  -7   2   8         21.54         21.13         2.30 o                         
  -6   2   8          5.46          5.43         0.57 o                         
  -5   2   8         70.36         72.51         2.57 o                         
  -4   2   8         57.86         63.51         2.40 o                         
  -3   2   8         53.84         57.78         1.92 o                         
  -2   2   8        120.20        115.71         2.63 o                         
  -1   2   8          6.48          6.17         0.54 o                         
   0   2   8         81.47         88.17         2.30 o                         
   1   2   8        213.09        241.06         6.01 o                         
   2   2   8          9.85          9.68         0.56 o                         
  -7   3   8          8.76          9.06         0.63 o                         
  -6   3   8          0.05          0.07         0.26 o                         
  -5   3   8          6.20          5.32         0.62 o                         
  -4   3   8         14.92         14.73         0.87 o                         
  -3   3   8          0.37          0.27         0.47 o                         
  -2   3   8         34.86         33.52         1.08 o                         
  -1   3   8         31.72         34.54         1.15 o                         
   0   3   8          5.12          5.23         0.46 o                         
   1   3   8        269.66        291.59         8.21 o                         
   2   3   8          4.52          4.43         0.59 o                         
  -6   4   8          8.90          7.09         0.45 o                         
  -5   4   8         44.42         43.62         2.41 o                         
  -4   4   8         20.94         23.66         0.83 o                         
  -3   4   8        140.67        152.85         3.55 o                         
  -2   4   8         18.37         20.50         1.18 o                         
  -1   4   8         33.04         31.99         1.22 o                         
   0   4   8         47.21         47.24         2.16 o                         
   1   4   8         96.34         58.69         3.33 o                         
  -5   5   8          1.35          1.25         0.43 o                         
  -4   5   8        176.81        203.45         7.19 o                         
  -3   5   8          2.71          2.58         0.47 o                         
  -2   5   8         26.70         29.18         1.26 o                         
  -1   5   8         41.83         39.48         4.67 o                         
  -3   6   8          2.31          1.82         0.43 o                         
  -2   6   8          0.04         -0.17         0.31 o                         
  -3  -8   9         45.73         69.13         4.33 o                         
  -2  -8   9         87.99        105.92         5.45 o                         
  -1  -8   9        160.44        174.28         8.56 o                         
  -4  -7   9         47.42         47.55         1.92 o                         
  -3  -7   9          2.69          3.33         0.78 o                         
  -2  -7   9         63.15         68.60         3.50 o                         
  -1  -7   9          6.72          5.34         0.63 o                         
   0  -7   9         66.02         55.16         1.79 o                         
   1  -7   9         16.91         19.63         2.78 o                         
  -5  -6   9         16.42         14.78         1.33 o                         
  -4  -6   9         68.50         78.06         2.50 o                         
  -3  -6   9        233.52        232.15         6.67 o                         
  -2  -6   9        186.69        202.97         7.36 o                         
  -1  -6   9         66.00         70.47         2.73 o                         
   0  -6   9        243.49        256.17         7.27 o                         
   1  -6   9         23.21         27.05         1.45 o                         
   2  -6   9         26.28         15.45         1.44 o                         
  -6  -5   9          9.36          9.07         0.71 o                         
  -5  -5   9         10.80         12.23         0.94 o                         
  -4  -5   9          0.61          0.88         0.55 o                         
  -3  -5   9         10.67          9.57         0.98 o                         
  -2  -5   9          0.95          0.91         0.33 o                         
  -1  -5   9         53.56         52.79         1.50 o                         
   0  -5   9         58.40         53.12         1.64 o                         
   1  -5   9         30.51         29.92         1.02 o                         
   2  -5   9         11.27         10.98         0.52 o                         
  -6  -4   9          5.75          5.87         0.60 o                         
  -5  -4   9         64.88         61.31         1.80 o                         
  -4  -4   9         39.43         39.71         1.41 o                         
  -3  -4   9        110.32        120.77         2.98 o                         
  -2  -4   9         41.86         45.38         1.42 o                         
  -1  -4   9          6.67          8.11         0.55 o                         
   0  -4   9        133.71        142.95         3.78 o                         
   1  -4   9          4.05          3.93         0.45 o                         
   2  -4   9         20.02         24.58         0.87 o                         
  -7  -3   9          5.03          1.78         0.67 o                         
  -6  -3   9         59.34         55.27         1.89 o                         
  -5  -3   9         18.00         20.28         0.94 o                         
  -4  -3   9          0.81          1.11         0.49 o                         
  -3  -3   9         38.67         42.22         1.36 o                         
  -2  -3   9        177.80        187.42         4.35 o                         
  -1  -3   9         48.53         53.03         1.58 o                         
   0  -3   9         32.25         35.93         1.36 o                         
   1  -3   9        151.18        167.27         4.29 o                         
   2  -3   9        112.48        120.79         4.47 o                         
  -7  -2   9         26.60         24.85         0.80 o                         
  -6  -2   9         31.64         31.37         1.34 o                         
  -5  -2   9          0.57          0.25         0.42 o                         
  -4  -2   9        156.32        179.47         4.72 o                         
  -3  -2   9        141.56        135.62         3.71 o                         
  -2  -2   9         42.07         40.67         1.37 o                         
  -1  -2   9         85.08         81.36         2.17 o                         
   0  -2   9          0.14         -0.14         0.34 o                         
   1  -2   9          7.89          8.08         0.64 o                         
   2  -2   9          8.23          9.61         0.49 o                         
  -7  -1   9          0.77          1.25         0.29 o                         
  -6  -1   9         27.58         28.52         1.53 o                         
  -5  -1   9         38.43         42.28         1.48 o                         
  -4  -1   9         52.26         55.94         1.86 o                         
  -3  -1   9        187.30        193.27         5.06 o                         
  -2  -1   9         63.55         68.04         1.59 o                         
  -1  -1   9         52.49         56.46         1.51 o                         
   0  -1   9         60.09         65.75         1.64 o                         
   1  -1   9        237.75        248.36         5.04 o                         
   2  -1   9         25.22         23.22         1.50 o                         
  -7   0   9         29.70         26.00         1.22 o                         
  -6   0   9         58.79         53.53         2.00 o                         
  -5   0   9         46.12         48.01         1.58 o                         
  -4   0   9        180.68        186.28         4.29 o                         
  -3   0   9        102.27        102.91         2.22 o                         
  -2   0   9         42.92         45.05         1.46 o                         
  -1   0   9         27.15         28.84         1.09 o                         
   0   0   9        141.40        146.30         3.47 o                         
   1   0   9         40.73         38.60         1.15 o                         
   2   0   9         31.27         25.88         2.26 o                         
  -6   1   9         26.35         24.71         1.28 o                         
  -5   1   9          1.54          1.04         0.46 o                         
  -4   1   9          0.21          0.22         0.53 o                         
  -3   1   9         18.32         20.06         0.89 o                         
  -2   1   9         57.56         61.10         1.73 o                         
  -1   1   9          3.35          2.64         0.48 o                         
   0   1   9         12.00         12.00         0.70 o                         
   1   1   9         72.00         80.02         1.97 o                         
   2   1   9          1.59          0.84         0.32 o                         
  -6   2   9         16.69         17.47         1.11 o                         
  -5   2   9         60.96         65.95         2.24 o                         
  -4   2   9         21.80         26.68         1.27 o                         
  -3   2   9         27.59         30.93         1.10 o                         
  -2   2   9         56.60         60.70         1.68 o                         
  -1   2   9          4.88          5.81         0.50 o                         
   0   2   9         31.33         33.64         1.32 o                         
   1   2   9         44.21         44.31         1.32 o                         
  -6   3   9         13.12         11.34         1.22 o                         
  -5   3   9         12.12         10.69         0.61 o                         
  -4   3   9         14.90         14.36         0.74 o                         
  -3   3   9        147.32        153.86         3.94 o                         
  -2   3   9          1.11          0.81         0.34 o                         
  -1   3   9         51.24         50.10         1.32 o                         
   0   3   9        364.89        371.90        11.05 o                         
  -5   4   9         19.92         16.56         1.33 o                         
  -4   4   9         45.78         38.82         2.52 o                         
  -3   4   9          5.80          6.02         0.66 o                         
  -2   4   9          1.13          0.93         0.56 o                         
  -1   4   9          1.96          1.90         0.39 o                         
  -4  -6  10         10.05         10.65         0.80 o                         
  -3  -6  10        186.87        183.38         6.40 o                         
  -2  -6  10         35.02         33.34         6.06 o                         
  -5  -5  10          9.94          8.87         0.78 o                         
  -4  -5  10         25.27         27.38         2.67 o                         
  -3  -5  10         23.89         25.79         1.37 o                         
  -2  -5  10         48.43         56.15         1.51 o                         
  -1  -5  10         30.20         31.96         1.49 o                         
   0  -5  10          9.47          8.08         0.46 o                         
  -5  -4  10         76.59         73.86         3.50 o                         
  -4  -4  10        123.11        120.55         3.14 o                         
  -3  -4  10          1.07          1.69         0.35 o                         
  -2  -4  10         59.96         60.45         1.77 o                         
  -1  -4  10         75.89         71.12         2.37 o                         
   0  -4  10          1.93          1.05         0.28 o                         
   1  -4  10          2.69          2.22         0.26 o                         
  -6  -3  10        108.19        115.48         6.22 o                         
  -5  -3  10         15.91         15.72         0.69 o                         
  -4  -3  10          0.30          0.42         0.35 o                         
  -3  -3  10        111.32        118.31         3.19 o                         
  -2  -3  10         26.02         29.98         1.14 o                         
  -1  -3  10          2.92          3.80         0.39 o                         
   0  -3  10         49.89         49.94         2.29 o                         
   1  -3  10         30.01         28.22         2.51 o                         
  -6  -2  10          2.18          1.92         0.29 o                         
  -5  -2  10         53.82         56.86         1.92 o                         
  -4  -2  10        149.80        161.67         4.15 o                         
  -3  -2  10        165.92        170.71         4.43 o                         
  -2  -2  10         13.20         11.57         0.74 o                         
  -1  -2  10          7.70          7.28         0.84 o                         
   0  -2  10        154.00        155.48         4.96 o                         
   1  -2  10          0.18          0.01         0.21 o                         
  -6  -1  10         15.53         14.18         1.83 o                         
  -5  -1  10         15.21         13.36         0.75 o                         
  -4  -1  10          0.21          0.37         0.34 o                         
  -3  -1  10         76.79         75.92         2.30 o                         
  -2  -1  10          0.33          0.42         0.31 o                         
  -1  -1  10          2.81          3.14         0.37 o                         
   0  -1  10         34.26         33.87         0.96 o                         
   1  -1  10         31.01         23.73         4.67 o                         
  -5   0  10        242.75        230.18         5.67 o                         
  -4   0  10          1.12          0.88         0.36 o                         
  -3   0  10         63.74         69.33         1.63 o                         
  -2   0  10         93.78        104.57         2.85 o                         
  -1   0  10          0.41          0.48         0.33 o                         
   0   0  10         42.32         43.90         2.27 o                         
  -5   1  10        133.95         85.14         4.56 o                         
  -4   1  10         14.09         15.59         0.94 o                         
  -3   1  10         12.42         11.00         0.67 o                         
  -2   1  10         15.42         15.35         0.73 o                         
  -1   1  10          2.32          1.67         0.34 o                         
   0   1  10          2.47          2.61         0.38 o                         
  -5   2  10        112.95        117.98         3.58 o                         
  -4   2  10          7.65          9.48         0.51 o                         
  -3   2  10         30.46         38.05         1.84 o                         
  -2   2  10         26.12         28.40         1.49 o                         
  -1   2  10         15.90         14.75         0.75 o                         
  -3   3  10          0.40          0.11         0.44 o                         
  -2   3  10          1.37          0.42         0.72 o                         
  -3  -4  11         20.44         19.01         1.06 o                         
  -2  -4  11         12.98         12.37         1.50 o                         
  -4  -3  11          5.92          6.59         0.61 o                         
  -3  -3  11        302.39        282.79        12.13 o                         
  -2  -3  11          3.63          4.05         0.77 o                         
  -1  -3  11        114.21        137.83        12.89 o                         
  -4  -2  11         47.66         39.59         1.50 o                         
  -3  -2  11         15.38         15.42         1.29 o                         
  -2  -2  11          0.56          0.13         0.28 o                         
  -1  -2  11         27.55         21.16         1.06 o                         
  -4  -1  11          0.03          0.22         0.26 o                         
  -3  -1  11         30.37         27.34         0.87 o                         
  -2  -1  11          1.52          1.18         0.24 o                         
  -3   0  11         21.01         26.91         3.39 o                         
  -2   0  11          1.62          1.98         0.51 o                         
                                                                                
