# Supplementary material for: Structures of S-(pyridin-2-yl) 4-nitro­benzo­thio­ate, S-(pyridin-2-yl) 4-methyl­benzo­thio­ate and S-(pyridin-2-yl) 4-meth­oxy­benzo­thio­ate: building blocks for low-symmetry multifunctional tetra­pyrroles
Source: Acta Crystallogr E Crystallogr Commun. 2023 Feb 9;79(Pt 3):157–62. doi: 10.1107/S2056989023001056 (PMC9993908; doi:10.1107/S2056989023001056)
Supplement: Supplementary file 4 [file e-79-00157-3sup4.hkl]

data_3                                                                          
_shelx_title ' TCD1942 in P2(1)/c'                                              
_shelx_refln_list_code          4                                               
_shelx_F_calc_maximum      144.01                                               
_exptl_crystal_F_000       512.00                                               
_reflns_d_resolution_high  0.6981                                               
                                                                                
loop_                                                                           
 _space_group_symop_operation_xyz                                               
 'x, y, z'                                                                      
 '-x, y+1/2, -z+1/2'                                                            
 '-x, -y, -z'                                                                   
 'x, -y-1/2, z-1/2'                                                             
                                                                                
_cell_length_a    16.4043                                                       
_cell_length_b     5.4939                                                       
_cell_length_c    13.0741                                                       
_cell_angle_alpha  90.000                                                       
_cell_angle_beta  103.175                                                       
_cell_angle_gamma  90.000                                                       
                                                                                
_shelx_F_squared_multiplier     1.000                                           
                                                                                
loop_                                                                           
 _refln_index_h                                                                 
 _refln_index_k                                                                 
 _refln_index_l                                                                 
 _refln_F_squared_calc                                                          
 _refln_F_squared_meas                                                          
 _refln_F_squared_sigma                                                         
 _refln_observed_status                                                         
   2   0   0       4816.71       4339.68        90.19 o                         
   3   0   0         22.53         36.21         3.62 o                         
   4   0   0        121.68        145.60         3.01 o                         
   5   0   0        414.33        372.77         5.61 o                         
   6   0   0       2496.39       2401.24        26.20 o                         
   7   0   0       3707.94       3697.08        39.62 o                         
   8   0   0        177.35        175.55         4.37 o                         
   9   0   0        432.17        499.95         7.79 o                         
  10   0   0       3090.66       3080.27        34.31 o                         
  11   0   0        117.73        113.39         4.43 o                         
  12   0   0       1064.95       1057.47        14.32 o                         
  13   0   0        154.27        152.80         5.43 o                         
  14   0   0       1056.64       1072.47        15.17 o                         
  15   0   0        403.49        413.97         8.80 o                         
  16   0   0        159.47        160.39         7.47 o                         
  17   0   0        233.72        236.87         7.40 o                         
  18   0   0        383.70        382.05         9.43 o                         
  19   0   0        277.63        282.56         9.63 o                         
  20   0   0        295.73        322.87        19.94 o                         
  21   0   0        100.22         78.46         8.59 o                         
  22   0   0         90.83         86.24        10.46 o                         
   1   1   0       4776.08       4526.86        35.38 o                         
   2   1   0       3782.25       3542.79        24.63 o                         
   3   1   0        867.08        828.48         6.15 o                         
   4   1   0         55.48         49.95         1.70 o                         
   5   1   0        114.41        114.23         2.19 o                         
   6   1   0       1508.32       1627.88        14.07 o                         
   7   1   0        899.18        919.45         8.19 o                         
   8   1   0        157.69        152.60         2.92 o                         
   9   1   0       1908.71       1982.27        16.19 o                         
  10   1   0        354.88        336.25         4.53 o                         
  11   1   0        431.37        448.29         5.58 o                         
  12   1   0         26.41         15.86         1.92 o                         
  13   1   0       1056.62       1077.19        11.22 o                         
  14   1   0          6.48          7.87         2.15 o                         
  15   1   0         59.92         56.45         2.89 o                         
  16   1   0        200.46        192.81         4.84 o                         
  17   1   0          7.40          5.60         3.82 o                         
  18   1   0         14.77         13.32         2.70 o                         
  19   1   0        753.02        763.90        10.70 o                         
  20   1   0         93.57         90.81         5.37 o                         
  21   1   0        168.37        156.01         7.31 o                         
  22   1   0        229.90        252.15         8.60 o                         
   0   2   0        240.62        196.67         3.82 o                         
   1   2   0       1080.95       1071.59         8.86 o                         
   2   2   0       1184.18       1161.42        10.19 o                         
   3   2   0       1529.89       1594.11        13.60 o                         
   4   2   0       1461.88       1486.63        12.92 o                         
   5   2   0         24.44         29.80         1.51 o                         
   6   2   0         42.21         24.47         1.47 o                         
   7   2   0         48.14         54.84         2.08 o                         
   8   2   0        172.24        153.05         2.99 o                         
   9   2   0         10.13         11.46         1.88 o                         
  10   2   0        661.01        688.81         7.21 o                         
  11   2   0         15.08         14.73         1.78 o                         
  12   2   0       1435.77       1414.55        12.87 o                         
  13   2   0        366.31        322.77         5.17 o                         
  14   2   0        262.43        244.13         4.69 o                         
  15   2   0        156.96        138.71         4.08 o                         
  16   2   0        307.66        333.68         5.74 o                         
  17   2   0         13.66         10.36         2.40 o                         
  18   2   0        695.73        717.36        10.95 o                         
  19   2   0         54.03         47.75         5.43 o                         
  20   2   0          0.13         -0.81         4.66 o                         
  21   2   0        100.44        116.42         7.91 o                         
  22   2   0          2.68          6.95         5.21 o                         
   1   3   0          8.94          1.72         1.40 o                         
   2   3   0         78.47         79.89         2.57 o                         
   3   3   0          9.59          9.68         1.67 o                         
   4   3   0        134.44        143.02         2.96 o                         
   5   3   0        130.13        129.03         2.87 o                         
   6   3   0          0.39         -0.28         1.54 o                         
   7   3   0          0.05          0.14         1.61 o                         
   8   3   0        220.56        209.09         4.10 o                         
   9   3   0        861.55        829.56         8.39 o                         
  10   3   0        279.94        315.13         4.79 o                         
  11   3   0        316.97        333.19         5.87 o                         
  12   3   0         94.29        104.28         3.37 o                         
  13   3   0         14.70         11.05         1.99 o                         
  14   3   0          0.38          3.74         1.93 o                         
  15   3   0        440.05        392.24         6.60 o                         
  16   3   0        150.86        147.34         6.80 o                         
  17   3   0         57.17         59.31         4.21 o                         
  18   3   0          2.85          3.97         3.35 o                         
  19   3   0         80.61         80.42         6.91 o                         
  20   3   0          1.61         -1.22         5.19 o                         
  21   3   0        216.25        239.87        10.48 o                         
   0   4   0        351.09        337.62         6.61 o                         
   1   4   0         12.22         16.25         2.12 o                         
   2   4   0          5.67          6.34         1.98 o                         
   3   4   0        122.06        105.23         3.16 o                         
   4   4   0         36.93         37.74         2.13 o                         
   5   4   0         56.58         51.00         2.48 o                         
   6   4   0          0.31          0.82         1.73 o                         
   7   4   0         41.06         35.66         2.94 o                         
   8   4   0         11.63         12.94         2.05 o                         
   9   4   0          8.26         12.29         2.04 o                         
  10   4   0        123.94        106.16         4.05 o                         
  11   4   0         36.84         33.50         2.77 o                         
  12   4   0         65.10         46.50         3.83 o                         
  13   4   0        153.21        166.04         6.16 o                         
  14   4   0          9.77         13.75         3.57 o                         
  15   4   0          0.40         -0.61         3.46 o                         
  16   4   0         36.62         33.50         5.85 o                         
  17   4   0         14.39         12.76         4.23 o                         
  18   4   0          2.30         -2.55         4.96 o                         
  19   4   0         17.80          5.75         5.37 o                         
   1   5   0        137.64        138.86         4.30 o                         
   2   5   0         84.31         88.09         5.07 o                         
   3   5   0        864.58        888.92         9.99 o                         
   4   5   0        584.40        594.88         7.30 o                         
   5   5   0        126.02        123.84         4.02 o                         
   6   5   0          9.83          8.39         2.28 o                         
   7   5   0          0.19          3.25         3.11 o                         
   8   5   0         14.48         12.74         2.45 o                         
   9   5   0          6.67          4.52         3.01 o                         
  10   5   0         17.14         21.39         2.69 o                         
  11   5   0        210.97        194.35         4.96 o                         
  12   5   0         63.88         69.88         3.42 o                         
  13   5   0        189.55        195.77         5.90 o                         
  14   5   0        162.98        149.62         7.44 o                         
  15   5   0         49.67         54.14         7.21 o                         
  16   5   0          0.18          5.85         5.08 o                         
  17   5   0          2.72          9.14         5.48 o                         
   0   6   0        178.40        192.13         8.51 o                         
   1   6   0        120.18        123.29         4.90 o                         
   2   6   0         94.21         94.62         4.53 o                         
   3   6   0        116.21        120.90         5.29 o                         
   4   6   0         18.15         15.12         3.23 o                         
   5   6   0         95.04         83.96         4.05 o                         
   6   6   0         20.33         25.65         3.20 o                         
   7   6   0          0.07          8.79         3.35 o                         
   8   6   0        229.14        246.47         6.33 o                         
   9   6   0        178.56        202.31         7.63 o                         
  10   6   0         44.21         49.41         3.87 o                         
  11   6   0          0.57         -1.04         3.78 o                         
  12   6   0          7.48         10.20         4.64 o                         
  13   6   0        136.97        139.58         7.69 o                         
  14   6   0        131.92        116.55         6.49 o                         
   1   7   0         41.97         46.29         4.10 o                         
   2   7   0         60.82         66.54         4.04 o                         
   3   7   0         54.48         54.50         3.99 o                         
   4   7   0         36.70         38.53         3.75 o                         
   5   7   0        200.84        226.22         8.67 o                         
   6   7   0         10.63          7.55         4.20 o                         
   7   7   0          8.16          2.83         3.52 o                         
   8   7   0          0.97          0.64         3.71 o                         
   9   7   0         76.41         59.76         6.26 o                         
  10   7   0         30.70         24.89         5.58 o                         
 -22   1   1          0.04         -2.21         4.11 o                         
 -21   1   1         37.53         32.04         4.35 o                         
 -20   1   1        231.07        234.38         7.98 o                         
 -19   1   1          9.01          5.92         2.47 o                         
 -18   1   1        110.60        103.44         4.75 o                         
 -17   1   1          2.49          0.97         2.34 o                         
 -16   1   1        418.84        422.28         6.25 o                         
 -15   1   1        472.23        459.38         6.36 o                         
 -14   1   1         20.96         22.90         2.74 o                         
 -13   1   1          0.20          2.85         1.73 o                         
 -12   1   1          0.10         -1.50         1.50 o                         
 -11   1   1          7.08          3.75         1.46 o                         
 -10   1   1         31.47         25.64         1.63 o                         
  -9   1   1        305.49        357.22         4.32 o                         
  -8   1   1         84.10        101.62         2.33 o                         
  -7   1   1        163.35        160.01         2.59 o                         
  -6   1   1       1140.18       1122.24        10.08 o                         
  -5   1   1       3600.59       3497.39        28.06 o                         
  -4   1   1        904.17        962.16         8.59 o                         
  -3   1   1       2057.38       2119.06        16.15 o                         
  -2   1   1       7077.15       7005.49        90.45 o                         
  -1   1   1       5242.71       5060.47        52.34 o                         
   0   1   1       1402.68       1415.64        11.56 o                         
   1   1   1        837.76        794.30         5.77 o                         
   2   1   1        224.84        231.33         2.43 o                         
   3   1   1        720.63        737.04         6.00 o                         
   4   1   1         47.79         63.22         1.96 o                         
   5   1   1       1030.83       1102.40         9.28 o                         
   6   1   1        617.68        601.77         6.42 o                         
   7   1   1        660.88        742.58         8.95 o                         
   8   1   1        278.14        302.23         4.13 o                         
   9   1   1       1120.34       1196.05        10.70 o                         
  10   1   1         64.27         62.82         2.62 o                         
  11   1   1        629.42        626.92         6.99 o                         
  12   1   1        333.54        310.59         4.96 o                         
  13   1   1         30.49         26.78         2.40 o                         
  14   1   1        986.38        968.69        10.22 o                         
  15   1   1        349.98        334.96         5.84 o                         
  16   1   1        704.48        689.21        11.78 o                         
  17   1   1        135.79        146.47         6.05 o                         
  18   1   1         43.35         45.75         3.30 o                         
  19   1   1         11.59         14.47         3.32 o                         
  20   1   1          1.47          6.39         3.22 o                         
  21   1   1         11.64          7.93         4.18 o                         
  22   1   1        132.11        130.70        11.78 o                         
 -22   2   1          6.17         11.56         5.41 o                         
 -21   2   1          3.32          3.10         4.06 o                         
 -20   2   1        298.71        291.49        10.31 o                         
 -19   2   1         86.55         83.08         5.98 o                         
 -18   2   1        720.32        725.18        10.93 o                         
 -17   2   1        554.40        533.20         8.44 o                         
 -16   2   1         14.00         13.78         2.19 o                         
 -15   2   1         28.37         24.72         2.27 o                         
 -14   2   1         40.21         47.91         2.72 o                         
 -13   2   1        281.87        281.17         7.66 o                         
 -12   2   1        139.61        136.90         4.49 o                         
 -11   2   1       1070.94       1089.71        10.10 o                         
 -10   2   1        697.52        709.68         7.14 o                         
  -9   2   1          0.57          0.11         1.12 o                         
  -8   2   1        697.30        707.90         7.55 o                         
  -7   2   1        854.97        888.20         7.98 o                         
  -6   2   1        757.59        800.40         7.24 o                         
  -5   2   1        117.15        116.01         2.54 o                         
  -4   2   1        415.91        379.07         4.11 o                         
  -3   2   1         22.04         24.21         1.24 o                         
  -2   2   1        324.07        377.62         3.88 o                         
  -1   2   1        303.28        307.19         3.36 o                         
   0   2   1         62.96         64.85         1.93 o                         
   1   2   1        505.44        477.40         4.99 o                         
   2   2   1       1233.62       1255.58        10.99 o                         
   3   2   1       1401.60       1433.29        12.48 o                         
   4   2   1        123.34        115.04         2.49 o                         
   5   2   1        254.92        312.03         3.94 o                         
   6   2   1         79.41         88.28         2.50 o                         
   7   2   1        207.75        176.21         3.24 o                         
   8   2   1          0.83          0.56         1.44 o                         
   9   2   1        465.53        459.62         6.14 o                         
  10   2   1         70.57         79.02         3.50 o                         
  11   2   1         28.52         12.34         1.93 o                         
  12   2   1         16.92         14.33         2.24 o                         
  13   2   1       1239.05       1172.70        11.55 o                         
  14   2   1         18.46         18.60         2.42 o                         
  15   2   1        196.93        202.69         4.90 o                         
  16   2   1          7.69          8.72         2.52 o                         
  17   2   1          8.74          4.06         3.44 o                         
  18   2   1         46.95         35.34         4.27 o                         
  19   2   1         15.48         16.80         4.29 o                         
  20   2   1          0.05         -0.14         4.05 o                         
  21   2   1        156.49        159.39         8.03 o                         
 -21   3   1         14.86          6.38         6.98 o                         
 -20   3   1          0.28         -4.89         4.89 o                         
 -19   3   1        220.57        228.85         9.32 o                         
 -18   3   1         31.71         23.23         3.45 o                         
 -17   3   1        151.71        171.32         5.85 o                         
 -16   3   1         16.92          7.41         3.26 o                         
 -15   3   1         24.34         17.23         2.77 o                         
 -14   3   1          2.69          3.54         2.51 o                         
 -13   3   1         62.19         59.17         3.59 o                         
 -12   3   1        322.73        320.05         5.73 o                         
 -11   3   1        702.56        658.00        10.83 o                         
 -10   3   1        123.48        138.65         4.55 o                         
  -9   3   1        788.29        822.56         8.85 o                         
  -8   3   1         30.38         26.81         1.94 o                         
  -7   3   1        207.66        168.32         3.14 o                         
  -6   3   1        233.83        257.37         3.74 o                         
  -5   3   1        149.63        120.80         2.71 o                         
  -4   3   1        336.63        335.26         4.17 o                         
  -3   3   1        159.26        140.54         2.93 o                         
  -2   3   1        188.77        147.17         2.99 o                         
  -1   3   1         85.29         86.68         2.72 o                         
   0   3   1        622.59        630.90         7.17 o                         
   1   3   1       1616.76       1702.13        14.91 o                         
   2   3   1       2968.74       3103.13        23.99 o                         
   3   3   1       2671.80       2876.91        22.44 o                         
   4   3   1        190.44        181.13         3.55 o                         
   5   3   1          0.21          1.66         1.57 o                         
   6   3   1         48.48         43.72         2.27 o                         
   7   3   1         12.36         15.44         2.02 o                         
   8   3   1        614.94        582.32         6.60 o                         
   9   3   1          9.57          9.50         2.60 o                         
  10   3   1        352.28        360.42         5.34 o                         
  11   3   1        543.48        495.76         7.23 o                         
  12   3   1        185.24        201.11         5.36 o                         
  13   3   1        710.46        695.47         8.29 o                         
  14   3   1        335.71        324.31         5.67 o                         
  15   3   1          6.61          6.03         2.36 o                         
  16   3   1        236.32        236.03         7.71 o                         
  17   3   1         49.01         50.21         4.20 o                         
  18   3   1         10.51         11.00         4.93 o                         
  19   3   1          6.34          6.63         4.31 o                         
  20   3   1        244.06        245.02        10.20 o                         
 -19   4   1          0.14         -5.23         5.23 o                         
 -18   4   1         29.11         24.73         5.58 o                         
 -17   4   1         53.04         50.11         5.04 o                         
 -16   4   1        191.36        187.42         7.58 o                         
 -15   4   1        288.73        316.31         7.78 o                         
 -14   4   1        208.41        230.91         7.22 o                         
 -13   4   1         36.76         27.71         3.89 o                         
 -12   4   1        282.46        264.77         6.21 o                         
 -11   4   1         27.56         30.28         2.23 o                         
 -10   4   1        316.81        296.44         4.86 o                         
  -9   4   1          2.05          3.10         1.84 o                         
  -8   4   1        123.64        129.03         3.49 o                         
  -7   4   1        668.25        681.63         9.95 o                         
  -6   4   1        810.82        797.79         8.23 o                         
  -5   4   1       4112.86       4296.55        33.22 o                         
  -4   4   1         25.59         25.85         1.96 o                         
  -3   4   1       1442.16       1483.50        13.76 o                         
  -2   4   1        159.96        140.12         3.78 o                         
  -1   4   1        378.77        384.96         5.40 o                         
   0   4   1       1220.64       1209.11        12.65 o                         
   1   4   1       1363.10       1432.75        14.51 o                         
   2   4   1        140.04        134.48         3.99 o                         
   3   4   1        592.11        608.47         6.76 o                         
   4   4   1         37.14         39.06         2.32 o                         
   5   4   1        326.84        314.84         4.83 o                         
   6   4   1         16.92         18.97         2.08 o                         
   7   4   1        659.24        648.86         7.41 o                         
   8   4   1        159.76        164.79         4.47 o                         
   9   4   1        157.57        138.32         4.45 o                         
  10   4   1        238.58        229.48         6.27 o                         
  11   4   1        178.46        194.42         5.18 o                         
  12   4   1         20.88         23.33         3.52 o                         
  13   4   1          0.07         -2.68         3.21 o                         
  14   4   1        120.16        114.18         5.13 o                         
  15   4   1         30.37         29.41         4.12 o                         
  16   4   1          7.73         -0.32         4.00 o                         
  17   4   1         71.88         72.59         6.31 o                         
  18   4   1          0.23          8.09         5.17 o                         
  19   4   1         79.75         80.58         6.93 o                         
 -17   5   1         95.00         97.53        12.53 o                         
 -16   5   1        451.32        495.18        12.70 o                         
 -15   5   1        290.43        307.67         9.04 o                         
 -14   5   1         50.57         73.10         6.66 o                         
 -13   5   1        159.50        149.95         6.56 o                         
 -12   5   1         39.94         37.63         3.39 o                         
 -11   5   1         85.30         81.38         4.46 o                         
 -10   5   1          0.13          0.72         2.25 o                         
  -9   5   1        152.10        153.12         4.76 o                         
  -8   5   1        116.40        113.25         4.46 o                         
  -7   5   1         18.06         14.32         2.33 o                         
  -6   5   1        243.57        246.82         4.85 o                         
  -5   5   1          1.52          1.21         2.58 o                         
  -4   5   1          9.54         11.73         2.46 o                         
  -3   5   1          0.39         -1.78         2.19 o                         
  -2   5   1       1453.98       1465.33        15.58 o                         
  -1   5   1       1531.57       1579.00        17.39 o                         
   0   5   1          7.73          6.09         2.69 o                         
   1   5   1       1258.63       1295.24        13.98 o                         
   2   5   1         60.41         50.93         3.23 o                         
   3   5   1        171.93        177.00         6.29 o                         
   4   5   1       1184.72       1223.57        11.81 o                         
   5   5   1         25.97         31.00         2.60 o                         
   6   5   1        253.11        257.70         5.15 o                         
   7   5   1         25.81         24.67         2.64 o                         
   8   5   1        600.80        582.71         7.72 o                         
   9   5   1        263.06        255.07         5.47 o                         
  10   5   1         56.86         64.50         3.38 o                         
  11   5   1        120.21        110.30         4.81 o                         
  12   5   1        380.93        408.26         6.85 o                         
  13   5   1        581.52        590.50         9.40 o                         
  14   5   1        172.21        163.29         6.71 o                         
  15   5   1          6.90         16.44         5.36 o                         
  16   5   1         26.88          8.97         5.29 o                         
  17   5   1         84.52         83.30         6.99 o                         
 -15   6   1        358.94        270.96        19.50 o                         
 -14   6   1         17.70         23.84         4.89 o                         
 -13   6   1         12.27          9.19         4.83 o                         
 -12   6   1         17.26         17.66         5.09 o                         
 -11   6   1         11.68          9.53         3.73 o                         
 -10   6   1        388.44        420.93         6.91 o                         
  -9   6   1          6.07          9.97         3.02 o                         
  -8   6   1        175.20        181.78         5.24 o                         
  -7   6   1         11.56          7.33         3.24 o                         
  -6   6   1         15.48          9.10         4.16 o                         
  -5   6   1          9.28          7.65         2.91 o                         
  -4   6   1          3.00          6.15         3.05 o                         
  -3   6   1        450.13        473.38         7.63 o                         
  -2   6   1         72.62         77.62         4.33 o                         
  -1   6   1        618.13        625.09         9.47 o                         
   0   6   1        375.02        392.20         6.82 o                         
   1   6   1        184.32        184.74         5.34 o                         
   2   6   1        157.48        169.31         6.92 o                         
   3   6   1          0.08         -2.92         2.92 o                         
   4   6   1        291.17        290.42         6.24 o                         
   5   6   1         34.36         32.63         3.27 o                         
   6   6   1         18.23         15.52         2.96 o                         
   7   6   1        183.12        176.81         5.40 o                         
   8   6   1          0.05         -3.16         3.16 o                         
   9   6   1        272.43        274.42         7.43 o                         
  10   6   1        171.78        169.54         6.07 o                         
  11   6   1        691.00        711.10         9.51 o                         
  12   6   1        154.46        166.22         7.22 o                         
  13   6   1        394.06        393.71        11.74 o                         
  14   6   1          1.64         -2.24         5.84 o                         
 -10   7   1          8.40          7.48         6.27 o                         
  -9   7   1        140.13        152.84         9.11 o                         
  -8   7   1         23.28         14.80         3.95 o                         
  -7   7   1          1.22          5.19         3.35 o                         
  -6   7   1         19.69         17.10         4.93 o                         
  -5   7   1          0.09         -3.53         3.53 o                         
  -4   7   1         43.89         42.94         4.29 o                         
  -3   7   1         45.49         38.44         3.67 o                         
  -2   7   1          0.71         -0.70         2.90 o                         
  -1   7   1        170.26        188.88         5.63 o                         
   0   7   1          4.09          7.05         3.59 o                         
   1   7   1         21.23         24.22         3.91 o                         
   2   7   1         60.53         59.25         3.96 o                         
   3   7   1         19.04         24.07         3.55 o                         
   4   7   1         24.78         23.27         4.47 o                         
   5   7   1         41.29         41.70         3.92 o                         
   6   7   1         64.09         71.63         5.91 o                         
   7   7   1        218.03        229.10         6.79 o                         
   8   7   1         13.27         13.57         3.77 o                         
   9   7   1         11.62         15.73         4.11 o                         
  10   7   1        100.79         63.48         7.34 o                         
 -23   0   2        217.06        219.59        21.32 o                         
 -22   0   2         32.02         47.70         9.08 o                         
 -21   0   2        298.72        306.77        25.09 o                         
 -20   0   2        135.28        124.90         7.22 o                         
 -19   0   2          6.49          2.04         3.90 o                         
 -18   0   2        107.43        117.50         9.19 o                         
 -17   0   2       1095.35       1129.31        16.31 o                         
 -16   0   2        175.05        149.43         5.92 o                         
 -15   0   2        700.29        684.07        11.06 o                         
 -14   0   2        218.13        194.04        11.26 o                         
 -13   0   2        260.21        262.26         6.10 o                         
 -12   0   2          5.02          9.16         2.33 o                         
 -11   0   2       3165.29       3165.77        35.04 o                         
 -10   0   2       1041.59       1147.78        14.31 o                         
  -9   0   2          0.95         -0.52         1.74 o                         
  -8   0   2        274.71        329.56         5.51 o                         
  -7   0   2        471.44        450.86         6.48 o                         
  -6   0   2        226.50        229.38         4.03 o                         
  -5   0   2        995.27       1059.39        12.09 o                         
  -3   0   2        240.88        213.58         3.06 o                         
  -2   0   2        383.18        422.26         6.12 o                         
  -1   0   2        647.97        605.04        11.80 o                         
   0   0   2       2623.65       2484.46        23.24 o                         
   1   0   2         20.90         27.71         1.52 o                         
   2   0   2       1786.60       1682.69        18.44 o                         
   3   0   2       1593.09       1574.54        20.29 o                         
   4   0   2       1222.10       1270.09        14.62 o                         
   5   0   2       1246.79       1169.07        13.96 o                         
   6   0   2       3031.96       3094.93        33.65 o                         
   7   0   2        960.93        944.32        12.20 o                         
   8   0   2         75.88         64.21         3.62 o                         
   9   0   2        998.76       1045.26        13.76 o                         
  10   0   2        144.59        128.71         4.82 o                         
  11   0   2       1558.25       1521.84        19.25 o                         
  12   0   2         44.06         41.23         3.49 o                         
  13   0   2        161.83        158.20         6.95 o                         
  14   0   2       2330.41       2314.81        28.30 o                         
  15   0   2       1079.64       1082.82        16.10 o                         
  16   0   2        224.94        222.35         7.47 o                         
  17   0   2        889.85        898.55        32.85 o                         
  18   0   2        431.72        419.46        11.46 o                         
  19   0   2          0.10         -0.44         4.67 o                         
  20   0   2         49.88         44.56         5.97 o                         
  21   0   2        732.79        797.72        17.05 o                         
  22   0   2         63.44         53.98         6.23 o                         
 -23   1   2         12.58          9.13         6.51 o                         
 -22   1   2         13.15         24.10         4.86 o                         
 -21   1   2        124.31        144.94         7.70 o                         
 -20   1   2         35.36         20.32         4.51 o                         
 -19   1   2         79.43         74.49         6.66 o                         
 -18   1   2        193.03        191.39         4.59 o                         
 -17   1   2          0.18         -2.04         2.04 o                         
 -16   1   2       1303.10       1312.68        12.57 o                         
 -15   1   2        102.67         99.34         3.76 o                         
 -14   1   2        800.40        786.61         8.25 o                         
 -13   1   2          0.83          0.42         1.56 o                         
 -12   1   2        565.19        554.14         6.18 o                         
 -11   1   2        270.02        261.14         3.80 o                         
 -10   1   2          2.26         -0.87         1.26 o                         
  -9   1   2         76.27         66.73         2.57 o                         
  -8   1   2        175.56        140.35         2.93 o                         
  -7   1   2         68.54         64.61         2.19 o                         
  -6   1   2        723.05        743.20         7.93 o                         
  -5   1   2         10.68          5.31         1.32 o                         
  -4   1   2      20738.56      20520.26       308.88 o                         
  -3   1   2       3810.91       3716.85        31.75 o                         
  -2   1   2      16571.55      16458.61       201.24 o                         
  -1   1   2        193.47        163.88         3.27 o                         
   0   1   2        476.67        470.55         4.07 o                         
   1   1   2         56.99         56.98         1.53 o                         
   2   1   2       4848.83       4535.41        31.58 o                         
   3   1   2       1259.60       1300.49         9.93 o                         
   4   1   2        302.22        277.12         3.50 o                         
   5   1   2       1219.16       1275.59        10.66 o                         
   6   1   2       1181.84       1133.61         9.84 o                         
   7   1   2        303.39        335.66         4.79 o                         
   8   1   2       4617.36       4658.94        38.07 o                         
   9   1   2        717.96        667.66         7.09 o                         
  10   1   2        768.18        752.62         7.87 o                         
  11   1   2          0.26          1.33         1.82 o                         
  12   1   2        681.83        669.92         7.75 o                         
  13   1   2         36.63         34.45         3.00 o                         
  14   1   2        133.62        131.97         4.21 o                         
  15   1   2       1026.14       1029.83        11.94 o                         
  16   1   2         79.80         72.39         3.62 o                         
  17   1   2        225.21        221.93         8.23 o                         
  18   1   2         34.20         41.89         5.44 o                         
  19   1   2        118.72        118.94         5.70 o                         
  20   1   2         34.22         25.75         6.07 o                         
  21   1   2         27.16         29.92         5.67 o                         
 -22   2   2        105.56         90.82         7.69 o                         
 -21   2   2          2.71         -4.46         4.46 o                         
 -20   2   2         33.51         32.73         4.05 o                         
 -19   2   2         40.21         43.28         4.94 o                         
 -18   2   2          3.40          1.61         3.69 o                         
 -17   2   2        254.01        244.10         5.95 o                         
 -16   2   2        229.40        224.92         6.65 o                         
 -15   2   2        134.99        141.07         4.98 o                         
 -14   2   2          2.86          5.95         2.58 o                         
 -13   2   2       1193.06       1182.82        12.30 o                         
 -12   2   2        212.47        211.31         4.43 o                         
 -11   2   2        214.26        206.44         4.16 o                         
 -10   2   2        191.06        199.11         3.75 o                         
  -9   2   2          1.15          1.31         1.40 o                         
  -8   2   2         28.28         30.14         1.80 o                         
  -7   2   2        440.09        402.51         5.64 o                         
  -6   2   2        984.87       1057.56         9.76 o                         
  -5   2   2        924.39        928.94         7.94 o                         
  -4   2   2        239.58        252.53         2.97 o                         
  -3   2   2       3285.31       3292.21        24.66 o                         
  -2   2   2       1377.19       1485.24        11.61 o                         
  -1   2   2        181.50        159.86         2.45 o                         
   0   2   2          4.60          3.14         0.97 o                         
   1   2   2        104.13        110.44         2.37 o                         
   2   2   2       2096.42       2281.88        16.67 o                         
   3   2   2        561.27        611.61         5.95 o                         
   4   2   2        116.39         99.29         2.52 o                         
   5   2   2       1468.08       1549.70        12.89 o                         
   6   2   2       1721.37       1845.88        16.16 o                         
   7   2   2       1279.86       1359.56        11.86 o                         
   8   2   2        951.81        967.58         9.23 o                         
   9   2   2        137.31        139.47         3.88 o                         
  10   2   2         67.09         56.94         2.99 o                         
  11   2   2         99.98        106.34         4.08 o                         
  12   2   2         48.13         45.92         2.63 o                         
  13   2   2          3.54          2.20         2.28 o                         
  14   2   2        419.31        430.91         6.64 o                         
  15   2   2        132.66        131.13         4.58 o                         
  16   2   2        149.91        149.92         5.24 o                         
  17   2   2        280.80        278.31         6.00 o                         
  18   2   2        105.32        108.05         5.14 o                         
  19   2   2         45.55         40.79         4.70 o                         
  20   2   2        142.78        151.36         7.96 o                         
  21   2   2         54.39         46.34         6.58 o                         
 -21   3   2          3.68         13.04         5.50 o                         
 -20   3   2        290.17        312.25        12.45 o                         
 -19   3   2         32.54         14.80         4.25 o                         
 -18   3   2          0.04          3.32         3.97 o                         
 -17   3   2         95.66         78.59         4.15 o                         
 -16   3   2         39.27         40.87         3.03 o                         
 -15   3   2         14.38          8.23         3.56 o                         
 -14   3   2        240.61        263.35         6.70 o                         
 -13   3   2        383.83        365.33         7.19 o                         
 -12   3   2        133.23        123.59         4.88 o                         
 -11   3   2          9.72         10.85         2.63 o                         
 -10   3   2        208.23        206.50         5.10 o                         
  -9   3   2          2.05          3.27         1.68 o                         
  -8   3   2        170.22        162.80         3.44 o                         
  -7   3   2       1187.92       1181.37        10.39 o                         
  -6   3   2        747.49        731.91         7.07 o                         
  -5   3   2        971.32        960.33         8.62 o                         
  -4   3   2        280.47        280.42         3.89 o                         
  -3   3   2        441.68        410.30         4.85 o                         
  -2   3   2          0.47         -1.17         1.17 o                         
  -1   3   2          4.26         11.02         1.71 o                         
   0   3   2       1833.04       1901.21        23.76 o                         
   1   3   2         46.47         44.10         2.03 o                         
   2   3   2       1179.15       1264.01        10.87 o                         
   3   3   2        295.16        318.12         4.52 o                         
   4   3   2         46.95         55.59         2.55 o                         
   5   3   2         61.79         74.69         2.93 o                         
   6   3   2         58.55         54.99         2.58 o                         
   7   3   2         52.15         44.34         2.23 o                         
   8   3   2         14.04         18.14         1.98 o                         
   9   3   2        164.42        147.35         4.16 o                         
  10   3   2         74.11         68.83         3.21 o                         
  11   3   2        880.34        805.87        10.65 o                         
  12   3   2        157.71        173.16         5.31 o                         
  13   3   2         87.62         84.79         4.12 o                         
  14   3   2         74.61         81.49         3.76 o                         
  15   3   2         10.07         12.00         2.74 o                         
  16   3   2         14.37         12.01         2.72 o                         
  17   3   2        114.76        103.87         5.28 o                         
  18   3   2        100.07         92.34         6.73 o                         
  19   3   2        133.22        156.26         8.13 o                         
  20   3   2          1.60          0.17         4.52 o                         
 -20   4   2         84.92         82.89         7.12 o                         
 -19   4   2          0.47         -4.89         4.89 o                         
 -18   4   2         12.70          1.01         6.55 o                         
 -17   4   2          2.59          4.99         4.17 o                         
 -16   4   2        124.39        108.91         6.47 o                         
 -15   4   2          8.05          2.41         3.39 o                         
 -14   4   2         95.85         91.39         3.90 o                         
 -13   4   2         84.87        105.82         4.52 o                         
 -12   4   2         18.13         13.61         2.97 o                         
 -11   4   2        158.46        155.52         4.42 o                         
 -10   4   2         11.89          7.11         1.70 o                         
  -9   4   2        152.93        143.61         3.51 o                         
  -8   4   2         30.38         22.32         2.21 o                         
  -7   4   2       1298.47       1300.95        11.78 o                         
  -6   4   2        188.07        189.55         3.74 o                         
  -5   4   2        285.80        319.61         4.57 o                         
  -4   4   2         51.77         43.29         2.20 o                         
  -3   4   2        221.37        224.69         4.48 o                         
  -2   4   2         81.59         63.13         4.07 o                         
  -1   4   2        507.89        549.73         7.18 o                         
   0   4   2         76.16         78.43         3.02 o                         
   1   4   2         45.93         43.34         2.29 o                         
   2   4   2          3.02          1.53         1.65 o                         
   3   4   2         35.59         35.05         2.13 o                         
   4   4   2        199.76        205.23         4.01 o                         
   5   4   2         15.40         10.40         1.96 o                         
   6   4   2         99.19         94.80         3.87 o                         
   7   4   2          0.02         -2.14         2.14 o                         
   8   4   2          0.19          3.92         2.34 o                         
   9   4   2        261.23        262.74         5.79 o                         
  10   4   2        116.00        126.92         4.65 o                         
  11   4   2         11.52          4.49         2.72 o                         
  12   4   2        334.01        312.96         7.54 o                         
  13   4   2        312.93        309.58         6.90 o                         
  14   4   2        116.62        125.28         5.47 o                         
  15   4   2          6.53          6.93         3.29 o                         
  16   4   2         11.31          5.22         4.11 o                         
  17   4   2          0.39         -0.40         4.21 o                         
  18   4   2        107.82        140.52         8.19 o                         
 -18   5   2          0.92          4.29         6.43 o                         
 -17   5   2          8.95         -2.59         4.55 o                         
 -16   5   2          5.65          4.41         8.11 o                         
 -15   5   2         11.25         13.65         4.48 o                         
 -14   5   2         18.90         21.55         4.40 o                         
 -13   5   2         11.86         12.42         3.65 o                         
 -12   5   2         62.83         50.88         4.01 o                         
 -11   5   2         41.15         43.68         4.14 o                         
 -10   5   2         94.03         88.69         3.50 o                         
  -9   5   2          0.03          1.12         2.16 o                         
  -8   5   2         33.71         26.32         2.39 o                         
  -7   5   2        581.45        592.17         7.23 o                         
  -6   5   2        248.92        252.00         4.79 o                         
  -5   5   2          2.42         -2.25         2.28 o                         
  -4   5   2        156.45        154.41         4.40 o                         
  -3   5   2          0.67          1.78         2.71 o                         
  -2   5   2         50.68         47.11         3.50 o                         
  -1   5   2        191.86        201.19         5.20 o                         
   0   5   2        292.05        300.78         5.68 o                         
   1   5   2          0.17          4.73         2.91 o                         
   2   5   2        202.41        207.25         4.79 o                         
   3   5   2          5.68          3.76         2.16 o                         
   4   5   2        126.11        126.05         4.17 o                         
   5   5   2          0.00         -0.27         2.22 o                         
   6   5   2          0.97          2.20         2.78 o                         
   7   5   2         78.21         69.45         3.36 o                         
   8   5   2          3.02          0.06         2.72 o                         
   9   5   2        146.18        141.84         6.90 o                         
  10   5   2        171.52        168.79         5.10 o                         
  11   5   2        218.11        225.71         7.08 o                         
  12   5   2        102.28         90.98         4.47 o                         
  13   5   2          0.97         -0.78         3.79 o                         
  14   5   2          6.39          6.98         3.78 o                         
  15   5   2          2.64         -1.06         5.12 o                         
  16   5   2         90.40         71.28         8.88 o                         
 -15   6   2         77.27         69.68         5.89 o                         
 -14   6   2         21.04         21.24         4.86 o                         
 -13   6   2         70.77         65.38         6.19 o                         
 -12   6   2        145.18        139.01         9.77 o                         
 -11   6   2         70.41         61.85         5.59 o                         
 -10   6   2         27.67         29.63         3.45 o                         
  -9   6   2         70.28         73.14         3.49 o                         
  -8   6   2         73.86         83.63         4.25 o                         
  -7   6   2        107.80        119.56         7.58 o                         
  -6   6   2         54.03         55.91         3.90 o                         
  -5   6   2         10.26          4.39         3.98 o                         
  -4   6   2          2.32         -2.74         2.74 o                         
  -3   6   2        177.11        194.31         6.42 o                         
  -2   6   2        242.22        252.82         5.61 o                         
  -1   6   2          0.28         -2.38         2.38 o                         
   0   6   2         92.99        100.39         4.41 o                         
   1   6   2         48.53         52.29         3.11 o                         
   2   6   2         72.40         74.70         3.90 o                         
   3   6   2         59.28         61.60         3.69 o                         
   4   6   2          1.28          3.07         2.75 o                         
   5   6   2         81.99         86.88         4.12 o                         
   6   6   2         28.06         37.38         3.72 o                         
   7   6   2         56.69         55.31         4.31 o                         
   8   6   2         10.64         14.97         3.15 o                         
   9   6   2          2.71          7.95         3.31 o                         
  10   6   2         24.23         21.01         3.53 o                         
  11   6   2         12.80         -1.04         3.52 o                         
  12   6   2         20.34         13.80         3.82 o                         
  13   6   2        319.72        341.36        12.88 o                         
 -10   7   2         21.10         20.97         9.31 o                         
  -9   7   2          7.17          2.78         6.16 o                         
  -8   7   2         90.75         82.53         6.10 o                         
  -7   7   2          2.33          5.34         3.61 o                         
  -6   7   2        237.45        255.57         7.47 o                         
  -5   7   2          1.79         -2.90         3.66 o                         
  -4   7   2         59.54         65.31         4.53 o                         
  -3   7   2         92.73         89.16         6.81 o                         
  -2   7   2        265.43        276.95         7.05 o                         
  -1   7   2         47.97         34.03         3.86 o                         
   0   7   2         37.30         48.37         3.93 o                         
   1   7   2         20.79         24.55         4.25 o                         
   2   7   2          0.06         -0.03         4.03 o                         
   3   7   2         28.58         22.84         3.78 o                         
   4   7   2         43.07         46.19         4.26 o                         
   5   7   2         60.04         53.23         3.97 o                         
   6   7   2        161.22        158.13         6.22 o                         
   7   7   2         62.61         65.32         4.96 o                         
   8   7   2         19.96         12.70         4.04 o                         
   9   7   2         18.40         19.49         5.02 o                         
 -23   1   3         13.75          8.21         6.31 o                         
 -22   1   3        148.05        138.07         6.87 o                         
 -21   1   3         31.95         32.58         4.95 o                         
 -20   1   3         21.83         17.65         4.01 o                         
 -19   1   3          3.58          4.87         3.13 o                         
 -18   1   3        289.57        280.31         6.24 o                         
 -17   1   3         48.21         49.88         2.76 o                         
 -16   1   3          5.00          4.99         1.81 o                         
 -15   1   3        205.03        198.33         3.90 o                         
 -14   1   3          8.64          2.25         2.29 o                         
 -13   1   3         41.56         38.77         2.74 o                         
 -12   1   3        902.00        968.67         9.12 o                         
 -11   1   3         56.34         63.75         2.65 o                         
 -10   1   3        212.73        212.20         3.75 o                         
  -9   1   3       1066.83       1110.76        11.21 o                         
  -8   1   3         79.08         89.80         2.47 o                         
  -7   1   3        968.50       1050.77        11.50 o                         
  -6   1   3        718.74        702.00         7.57 o                         
  -5   1   3       1972.87       2072.52        17.20 o                         
  -4   1   3        131.94        136.03         2.52 o                         
  -3   1   3      15515.35      16044.40       170.62 o                         
  -2   1   3       3177.97       3089.97        26.35 o                         
  -1   1   3         44.34         38.38         2.00 o                         
   0   1   3       2594.16       2482.95        19.57 o                         
   1   1   3         16.34         14.69         1.08 o                         
   2   1   3         99.80        104.73         2.10 o                         
   3   1   3         15.22          9.52         1.35 o                         
   4   1   3        950.69        997.24         8.72 o                         
   5   1   3       1282.05       1361.10        11.48 o                         
   6   1   3        150.13        190.86         3.33 o                         
   7   1   3          2.93          7.05         1.73 o                         
   8   1   3          7.18          6.84         1.87 o                         
   9   1   3         11.93         16.13         1.90 o                         
  10   1   3         44.90         37.42         2.28 o                         
  11   1   3        811.86        819.38         8.80 o                         
  12   1   3        106.05        111.64         3.85 o                         
  13   1   3        824.42        801.02         9.12 o                         
  14   1   3         23.15         15.42         2.86 o                         
  15   1   3        170.70        156.51         4.83 o                         
  16   1   3          7.84          6.10         2.74 o                         
  17   1   3        298.71        298.69         6.60 o                         
  18   1   3         44.17         49.38         4.00 o                         
  19   1   3         21.68         24.69         4.38 o                         
  20   1   3         40.00         46.28         4.66 o                         
  21   1   3          3.20          1.63         4.42 o                         
 -22   2   3        288.72        282.59        10.09 o                         
 -21   2   3         30.14         17.30         4.91 o                         
 -20   2   3          5.17          1.87         4.47 o                         
 -19   2   3          7.11          2.71         3.86 o                         
 -18   2   3          0.47          0.38         3.00 o                         
 -17   2   3          0.72          4.56         2.75 o                         
 -16   2   3         96.00         96.82         4.33 o                         
 -15   2   3         14.68         10.73         2.46 o                         
 -14   2   3        220.38        220.68         4.72 o                         
 -13   2   3        113.34        105.94         3.47 o                         
 -12   2   3        196.64        200.65         4.01 o                         
 -11   2   3          8.03          4.19         2.28 o                         
 -10   2   3        338.21        343.09         5.85 o                         
  -9   2   3        466.71        426.66         6.20 o                         
  -8   2   3        544.39        537.26         6.94 o                         
  -7   2   3        334.47        320.26         4.93 o                         
  -6   2   3        513.98        614.98         7.09 o                         
  -5   2   3          0.15         -0.91         1.60 o                         
  -4   2   3          0.25          0.52         0.82 o                         
  -3   2   3       2870.08       2965.00        23.85 o                         
  -2   2   3       4502.76       4549.48        42.98 o                         
  -1   2   3        272.45        315.34         3.46 o                         
   0   2   3       1183.18       1251.99        11.91 o                         
   1   2   3       1246.11       1245.91         9.64 o                         
   2   2   3          1.09          3.96         1.15 o                         
   3   2   3        914.21        934.88        11.81 o                         
   4   2   3        454.17        444.52         5.03 o                         
   5   2   3         27.61         27.45         1.79 o                         
   6   2   3         14.25         10.74         1.62 o                         
   7   2   3        143.70        161.82         3.45 o                         
   8   2   3        126.30        103.14         3.26 o                         
   9   2   3        185.49        166.29         4.28 o                         
  10   2   3       1221.39       1221.59        12.65 o                         
  11   2   3         28.74         20.12         2.67 o                         
  12   2   3        288.49        292.66         5.37 o                         
  13   2   3        149.07        142.04         4.54 o                         
  14   2   3         66.09         67.40         3.79 o                         
  15   2   3          1.11          0.03         2.53 o                         
  16   2   3         38.40         34.00         3.85 o                         
  17   2   3         16.50         10.67         3.60 o                         
  18   2   3        264.34        290.71         7.44 o                         
  19   2   3         64.90         57.36         5.62 o                         
  20   2   3        170.01        165.97         8.17 o                         
 -21   3   3        313.69        324.23        12.42 o                         
 -20   3   3         80.33         79.55         6.53 o                         
 -19   3   3         80.22         68.76         5.24 o                         
 -18   3   3        228.36        234.73         7.82 o                         
 -17   3   3         53.97         43.55         4.38 o                         
 -16   3   3         57.42         53.34         4.00 o                         
 -15   3   3        599.94        592.72         9.62 o                         
 -14   3   3        194.50        170.75         5.82 o                         
 -13   3   3        220.50        228.32         6.00 o                         
 -12   3   3        202.05        212.77         5.68 o                         
 -11   3   3        365.60        377.97         6.70 o                         
 -10   3   3        187.04        181.71         4.85 o                         
  -9   3   3       1516.08       1497.53        15.53 o                         
  -8   3   3         10.79         14.06         1.39 o                         
  -7   3   3        743.63        741.55         7.08 o                         
  -6   3   3         21.84         16.40         1.35 o                         
  -5   3   3        157.54        138.26         2.90 o                         
  -4   3   3        321.88        302.27         3.58 o                         
  -3   3   3        557.13        582.15         5.72 o                         
  -2   3   3        499.33        571.00         5.97 o                         
  -1   3   3       2783.21       2926.43        22.42 o                         
   0   3   3         63.21         80.03         2.02 o                         
   1   3   3        231.40        176.23         3.02 o                         
   2   3   3        416.15        429.58         5.35 o                         
   3   3   3         22.95          5.92         1.58 o                         
   4   3   3         26.60         23.34         1.94 o                         
   5   3   3        227.93        217.64         3.89 o                         
   6   3   3        106.10        104.72         3.20 o                         
   7   3   3        197.30        181.03         3.96 o                         
   8   3   3         29.65         37.64         2.44 o                         
   9   3   3       1684.35       1612.67        14.60 o                         
  10   3   3         16.95         22.13         2.50 o                         
  11   3   3        301.18        292.74         6.02 o                         
  12   3   3          0.17          2.71         2.92 o                         
  13   3   3        114.29        117.52         5.09 o                         
  14   3   3         34.83         36.18         3.01 o                         
  15   3   3         51.47         51.09         3.40 o                         
  16   3   3        103.05        113.67         5.18 o                         
  17   3   3         22.18         17.56         3.96 o                         
  18   3   3         14.43         12.46         4.61 o                         
  19   3   3        311.27        338.50         9.96 o                         
 -20   4   3         65.91         59.39         6.63 o                         
 -19   4   3          0.11          8.54         5.34 o                         
 -18   4   3        126.33        125.11         6.93 o                         
 -17   4   3         83.39         97.01         6.97 o                         
 -16   4   3        110.40        111.17         6.91 o                         
 -15   4   3        185.16        186.04         7.22 o                         
 -14   4   3        259.47        248.85         6.99 o                         
 -13   4   3        560.07        551.24         9.12 o                         
 -12   4   3         22.82         20.85         3.26 o                         
 -11   4   3        108.01        110.40         3.35 o                         
 -10   4   3        199.48        203.98         4.40 o                         
  -9   4   3        563.18        570.34         6.50 o                         
  -8   4   3         32.23         30.10         2.79 o                         
  -7   4   3        169.49        176.72         3.53 o                         
  -6   4   3         23.46         20.33         2.26 o                         
  -5   4   3        218.31        223.73         3.93 o                         
  -4   4   3       1477.39       1406.63        14.22 o                         
  -3   4   3        433.14        418.94         6.00 o                         
  -2   4   3         35.67         37.14         2.41 o                         
  -1   4   3        326.72        344.36         4.82 o                         
   0   4   3        452.50        464.03         5.85 o                         
   1   4   3         97.93        107.99         3.12 o                         
   2   4   3         92.55         89.57         3.13 o                         
   3   4   3         92.71         95.28         3.24 o                         
   4   4   3        494.42        475.23         6.52 o                         
   5   4   3          6.00          5.03         2.14 o                         
   6   4   3       1414.83       1388.40        14.87 o                         
   7   4   3        181.52        167.95         4.99 o                         
   8   4   3        558.17        582.57         8.09 o                         
   9   4   3       1282.54       1225.52        14.22 o                         
  10   4   3       1432.73       1442.33        13.96 o                         
  11   4   3        372.24        361.23         6.37 o                         
  12   4   3        256.51        243.41         5.64 o                         
  13   4   3         70.43         60.84         4.11 o                         
  14   4   3         98.42        108.24         5.17 o                         
  15   4   3        169.28        189.65         8.08 o                         
  16   4   3        729.98        743.85        13.16 o                         
  17   4   3          2.40         -3.93         4.40 o                         
  18   4   3        596.16        649.29        12.79 o                         
 -18   5   3         25.02         12.67         7.14 o                         
 -17   5   3        149.82        172.33         8.36 o                         
 -16   5   3        182.98        184.85         8.10 o                         
 -15   5   3         19.53         18.16         4.43 o                         
 -14   5   3        216.25        232.72         8.03 o                         
 -13   5   3         44.50         47.42         4.08 o                         
 -12   5   3        474.20        503.02         9.05 o                         
 -11   5   3          0.04         -1.87         2.99 o                         
 -10   5   3         22.46         19.77         2.04 o                         
  -9   5   3        226.79        246.38         4.66 o                         
  -8   5   3        100.04        100.94         3.56 o                         
  -7   5   3        261.38        267.02         4.94 o                         
  -6   5   3         28.49         22.25         2.58 o                         
  -5   5   3        853.35        858.78         9.68 o                         
  -4   5   3        275.17        271.12         5.59 o                         
  -3   5   3       1040.07       1076.10        12.32 o                         
  -2   5   3        427.26        437.98         6.19 o                         
  -1   5   3         56.31         58.34         3.05 o                         
   0   5   3        122.84        140.62         4.37 o                         
   1   5   3        191.31        192.14         4.49 o                         
   2   5   3          0.07          0.61         2.22 o                         
   3   5   3        296.23        303.41         7.97 o                         
   4   5   3        127.21        120.20         4.43 o                         
   5   5   3        858.69        845.24         9.43 o                         
   6   5   3        124.60        116.84         4.35 o                         
   7   5   3       1004.85       1001.67        10.84 o                         
   8   5   3        138.75        129.56         4.67 o                         
   9   5   3        542.12        578.45         8.08 o                         
  10   5   3         49.88         41.92         3.65 o                         
  11   5   3         61.74         66.40         4.08 o                         
  12   5   3          5.44          2.97         3.34 o                         
  13   5   3          0.14         -3.28         3.64 o                         
  14   5   3         51.62         55.64         7.21 o                         
  15   5   3         65.96         58.68         6.27 o                         
  16   5   3         23.26         39.39         7.18 o                         
 -15   6   3        115.05        134.94        13.61 o                         
 -14   6   3         13.96         12.55         5.44 o                         
 -13   6   3        118.43        134.93         9.60 o                         
 -12   6   3         92.63         79.38         5.03 o                         
 -11   6   3          0.03          2.52         3.66 o                         
 -10   6   3         22.22         19.39         3.44 o                         
  -9   6   3         20.23         12.79         3.23 o                         
  -8   6   3        152.39        157.69         5.24 o                         
  -7   6   3        129.02        134.34         4.98 o                         
  -6   6   3        163.46        158.62         6.30 o                         
  -5   6   3        104.99        132.72         8.14 o                         
  -4   6   3         83.99         74.58         4.60 o                         
  -3   6   3       1083.21       1110.59        16.44 o                         
  -2   6   3         74.84         74.13         4.04 o                         
  -1   6   3         66.86         71.26         3.65 o                         
   0   6   3        924.23        932.30        10.17 o                         
   1   6   3         26.38         21.50         2.88 o                         
   2   6   3        309.01        306.99         6.12 o                         
   3   6   3         10.31          2.99         3.02 o                         
   4   6   3         45.21         50.96         3.39 o                         
   5   6   3          0.13         -1.47         2.61 o                         
   6   6   3        288.32        285.01         6.11 o                         
   7   6   3         17.13         15.29         3.12 o                         
   8   6   3        111.10        112.99         5.29 o                         
   9   6   3         31.53         29.91         3.51 o                         
  10   6   3         20.53         22.25         3.75 o                         
  11   6   3         14.98         13.79         3.70 o                         
  12   6   3         14.60         -3.18         3.94 o                         
  13   6   3         13.15         18.68         4.66 o                         
 -10   7   3         14.80         19.50         6.46 o                         
  -9   7   3         15.59          3.94         7.95 o                         
  -8   7   3          0.12         -2.78         5.85 o                         
  -7   7   3         61.99         52.97         6.49 o                         
  -6   7   3        136.04        145.96         9.32 o                         
  -5   7   3        438.90        453.00        11.57 o                         
  -4   7   3        181.33        194.12         7.77 o                         
  -3   7   3          3.52          1.86         3.61 o                         
  -2   7   3          1.19          0.41         3.91 o                         
  -1   7   3          3.52          0.99         4.05 o                         
   0   7   3        158.80        153.92         7.36 o                         
   1   7   3         36.82         36.17         4.57 o                         
   2   7   3         50.35         41.17         8.90 o                         
   3   7   3         32.58         33.21         4.63 o                         
   4   7   3         11.51          5.48         4.24 o                         
   5   7   3         17.06         17.82         4.56 o                         
   6   7   3         42.30         55.48         5.24 o                         
   7   7   3        158.79        167.44         9.78 o                         
   8   7   3          0.00          7.85         4.79 o                         
 -23   0   4         62.26         62.31         7.98 o                         
 -22   0   4          9.59         12.62         6.90 o                         
 -21   0   4         35.39         39.10         7.32 o                         
 -20   0   4        957.85        933.51        22.43 o                         
 -19   0   4        247.72        221.72         8.61 o                         
 -18   0   4       1714.29       1812.65        23.20 o                         
 -17   0   4         83.93         74.16         5.38 o                         
 -16   0   4        293.63        287.44         6.89 o                         
 -15   0   4          2.53          1.74         2.63 o                         
 -14   0   4          1.90          1.50         2.45 o                         
 -13   0   4        484.55        540.83         8.73 o                         
 -12   0   4        148.10        186.45         5.77 o                         
 -11   0   4          1.13          1.96         2.19 o                         
 -10   0   4       1402.89       1422.03        16.91 o                         
  -9   0   4        717.95        734.41         9.66 o                         
  -8   0   4       2448.97       2348.19        25.88 o                         
  -7   0   4        105.50        108.00         3.21 o                         
  -6   0   4       3382.56       3202.19        34.13 o                         
  -5   0   4         43.70         59.13         2.47 o                         
  -4   0   4       2042.77       2054.77        37.68 o                         
  -3   0   4       1868.20       1990.98        21.63 o                         
  -2   0   4         75.02         87.37         2.65 o                         
  -1   0   4       2011.39       2055.66        19.88 o                         
   0   0   4       1614.65       1586.50        17.62 o                         
   1   0   4       2893.41       2908.89        31.18 o                         
   2   0   4        235.78        215.90         4.37 o                         
   3   0   4       1412.71       1437.49        19.30 o                         
   4   0   4      10574.50      10428.54       124.90 o                         
   5   0   4       2548.77       2785.02        37.29 o                         
   6   0   4       4781.72       5016.79        53.74 o                         
   7   0   4         62.52         53.54         3.36 o                         
   8   0   4          7.96         19.79         2.66 o                         
   9   0   4         32.03         18.05         3.46 o                         
  10   0   4       3063.81       2900.54        33.52 o                         
  11   0   4       4529.97       4437.43        49.51 o                         
  12   0   4        259.94        253.13         8.60 o                         
  13   0   4       2841.23       2870.78        34.29 o                         
  14   0   4          2.43          4.23         3.63 o                         
  15   0   4          6.38          1.59         4.44 o                         
  16   0   4        227.46        241.05         8.94 o                         
  17   0   4        280.40        284.83        11.47 o                         
  18   0   4         48.29         46.87         7.02 o                         
  19   0   4         73.73         93.69         9.75 o                         
  20   0   4         70.07         79.49         7.11 o                         
  21   0   4          1.18          2.05         5.93 o                         
 -23   1   4        113.77         94.65         7.90 o                         
 -22   1   4          5.70          0.83         4.36 o                         
 -21   1   4        198.04        185.96         9.58 o                         
 -20   1   4        248.51        257.84         9.15 o                         
 -19   1   4        404.38        413.42         9.27 o                         
 -18   1   4          4.89          7.16         2.77 o                         
 -17   1   4        309.57        315.59         8.13 o                         
 -16   1   4          5.88          6.03         2.41 o                         
 -15   1   4        881.43        919.16        10.38 o                         
 -14   1   4         20.98         13.85         2.23 o                         
 -13   1   4        333.15        313.05         5.13 o                         
 -12   1   4          2.85         -0.83         1.64 o                         
 -11   1   4         34.34         24.29         1.81 o                         
 -10   1   4         84.24         91.12         2.68 o                         
  -9   1   4       1158.67       1161.44        10.81 o                         
  -8   1   4       1827.37       1994.36        18.65 o                         
  -7   1   4         32.27         19.66         1.76 o                         
  -6   1   4       2051.03       2178.11        19.75 o                         
  -5   1   4        183.61        149.65         2.85 o                         
  -4   1   4       2352.73       2467.41        21.68 o                         
  -3   1   4         23.43         17.86         1.08 o                         
  -2   1   4         15.54          9.54         0.96 o                         
  -1   1   4        894.36        925.62         7.71 o                         
   0   1   4         18.55         18.04         1.06 o                         
   1   1   4       1117.09       1152.51         8.96 o                         
   2   1   4       1141.81       1184.04         9.90 o                         
   3   1   4        474.13        451.82         4.90 o                         
   4   1   4       4884.31       4964.84        39.85 o                         
   5   1   4        148.36        145.69         3.03 o                         
   6   1   4        215.65        206.54         3.54 o                         
   7   1   4        678.39        672.84         7.65 o                         
   8   1   4         75.77         68.27         3.09 o                         
   9   1   4        644.67        618.41         7.68 o                         
  10   1   4         26.00         17.11         2.14 o                         
  11   1   4        225.25        208.01         4.60 o                         
  12   1   4        141.57        132.24         4.29 o                         
  13   1   4        741.08        727.33         8.83 o                         
  14   1   4        645.34        643.19         8.42 o                         
  15   1   4         85.39         85.11         5.43 o                         
  16   1   4         63.03         61.08         4.11 o                         
  17   1   4        187.48        210.18         6.65 o                         
  18   1   4        259.78        258.13         7.36 o                         
  19   1   4        524.67        551.69        10.01 o                         
  20   1   4         76.68         72.18         5.28 o                         
  21   1   4          6.77          0.52         9.75 o                         
 -22   2   4         22.65         17.23         5.29 o                         
 -21   2   4          3.85          0.90         4.59 o                         
 -20   2   4         50.88         56.68         5.47 o                         
 -19   2   4        117.19        118.73         9.04 o                         
 -18   2   4         19.95         28.45         3.68 o                         
 -17   2   4        178.44        176.49         6.39 o                         
 -16   2   4        121.01        115.75         3.99 o                         
 -15   2   4         23.33         20.27         2.06 o                         
 -14   2   4        613.33        621.65         7.78 o                         
 -13   2   4         80.54         69.28         3.88 o                         
 -12   2   4        476.28        463.86         8.58 o                         
 -11   2   4         44.56         44.59         2.85 o                         
 -10   2   4        183.53        154.26         4.25 o                         
  -9   2   4        608.58        561.47         7.29 o                         
  -8   2   4       1669.09       1652.79        16.11 o                         
  -7   2   4       3080.09       3224.50        28.92 o                         
  -6   2   4       3030.48       3153.73        24.09 o                         
  -5   2   4       1199.96       1190.95        10.42 o                         
  -4   2   4        521.42        549.46         5.33 o                         
  -3   2   4          0.16         -1.35         1.35 o                         
  -2   2   4       6223.60       6262.52        65.55 o                         
  -1   2   4       1342.61       1463.98        24.70 o                         
   0   2   4       1455.48       1503.64        13.80 o                         
   1   2   4         88.26        107.77         2.13 o                         
   2   2   4        154.60        181.69         2.79 o                         
   3   2   4        263.15        275.40         3.81 o                         
   4   2   4         61.74         40.98         2.00 o                         
   5   2   4        481.31        442.64         5.31 o                         
   6   2   4         13.39         15.64         1.81 o                         
   7   2   4        689.42        653.47         7.15 o                         
   8   2   4       2244.41       2203.28        18.51 o                         
   9   2   4          2.85          4.93         2.06 o                         
  10   2   4        265.82        270.64         6.36 o                         
  11   2   4         15.07         18.41         2.76 o                         
  12   2   4         73.72         64.46         3.20 o                         
  13   2   4        301.96        314.09         5.98 o                         
  14   2   4         10.88          7.80         2.66 o                         
  15   2   4        102.04        105.71         4.61 o                         
  16   2   4         76.93         66.95         3.64 o                         
  17   2   4        201.67        204.12        10.32 o                         
  18   2   4        139.88        152.87         6.70 o                         
  19   2   4          7.95          4.31         3.67 o                         
  20   2   4        159.11        176.01        10.52 o                         
 -21   3   4          0.19          6.92         5.32 o                         
 -20   3   4          0.26          4.13         4.83 o                         
 -19   3   4          5.74          4.96         4.46 o                         
 -18   3   4          0.48          4.48         3.83 o                         
 -17   3   4         15.53         11.65         3.29 o                         
 -16   3   4          1.93          6.05         3.21 o                         
 -15   3   4        228.95        238.95         6.65 o                         
 -14   3   4         15.75         11.25         3.09 o                         
 -13   3   4          2.89          2.74         2.69 o                         
 -12   3   4         32.56         25.67         2.93 o                         
 -11   3   4       1001.03       1007.93        13.39 o                         
 -10   3   4        409.64        416.07         6.74 o                         
  -9   3   4        577.94        542.82         7.54 o                         
  -8   3   4        261.69        264.52         4.86 o                         
  -7   3   4         27.95         21.20         1.58 o                         
  -6   3   4         24.91         39.72         2.53 o                         
  -5   3   4       1879.36       2007.74        15.82 o                         
  -4   3   4        524.33        546.44         6.34 o                         
  -3   3   4        162.23        148.73         3.80 o                         
  -2   3   4          3.21          3.56         1.83 o                         
  -1   3   4        354.30        374.75         4.15 o                         
   0   3   4        356.37        411.30         4.37 o                         
   1   3   4       1202.05       1267.40        11.65 o                         
   2   3   4        676.75        685.13         7.34 o                         
   3   3   4         94.11         84.66         2.90 o                         
   4   3   4         52.71         50.37         2.36 o                         
   5   3   4         46.57         48.40         2.44 o                         
   6   3   4          4.65          4.01         2.05 o                         
   7   3   4        132.54        118.46         3.61 o                         
   8   3   4         73.09         82.24         4.44 o                         
   9   3   4         53.15         57.12         2.96 o                         
  10   3   4         74.28         57.95         3.07 o                         
  11   3   4        114.07        106.83         4.71 o                         
  12   3   4         25.31         23.31         3.10 o                         
  13   3   4          1.44          1.60         3.21 o                         
  14   3   4          7.39         12.29         2.90 o                         
  15   3   4          0.07         -1.68         2.78 o                         
  16   3   4         44.42         51.44         4.26 o                         
  17   3   4          9.72         13.04         4.41 o                         
  18   3   4        107.21        101.91         8.83 o                         
  19   3   4          5.03         -4.69         4.69 o                         
 -20   4   4          6.50         14.00         5.40 o                         
 -19   4   4         33.14         29.91         5.77 o                         
 -18   4   4        249.41        252.97         8.69 o                         
 -17   4   4        111.80        118.81         6.91 o                         
 -16   4   4          2.28          0.26         3.82 o                         
 -15   4   4          0.44          3.17         3.88 o                         
 -14   4   4          8.25          5.87         3.29 o                         
 -13   4   4         34.97         35.62         4.50 o                         
 -12   4   4          2.80          4.66         3.01 o                         
 -11   4   4        286.53        291.57         6.30 o                         
 -10   4   4          1.60         -2.41         2.41 o                         
  -9   4   4         91.92         90.02         4.14 o                         
  -8   4   4          0.46          2.16         1.63 o                         
  -7   4   4        193.30        195.96         3.47 o                         
  -6   4   4         42.45         41.86         2.03 o                         
  -5   4   4        495.39        501.25         5.86 o                         
  -4   4   4        212.33        210.90         3.53 o                         
  -3   4   4         55.13         59.03         1.80 o                         
  -2   4   4        107.39        116.54         2.36 o                         
  -1   4   4         75.71         78.78         2.24 o                         
   0   4   4         28.45         35.77         1.90 o                         
   1   4   4         10.60          9.61         1.99 o                         
   2   4   4         11.07         10.61         1.80 o                         
   3   4   4         12.86         11.47         2.20 o                         
   4   4   4        112.08        110.92         3.80 o                         
   5   4   4         55.32         61.42         3.19 o                         
   6   4   4          0.54         -0.35         2.45 o                         
   7   4   4         70.55         76.19         3.70 o                         
   8   4   4          3.62         -2.48         2.53 o                         
   9   4   4        393.97        385.40         6.39 o                         
  10   4   4        293.02        309.77         6.02 o                         
  11   4   4         14.17         15.09         2.91 o                         
  12   4   4          3.42          5.07         2.83 o                         
  13   4   4         56.77         58.24         4.27 o                         
  14   4   4         42.83         52.38         5.29 o                         
  15   4   4         51.56         48.35         4.26 o                         
  16   4   4         10.71         15.68         3.71 o                         
  17   4   4         30.68         36.48         5.28 o                         
 -18   5   4          7.85          5.22         4.73 o                         
 -17   5   4          2.70          1.19         5.02 o                         
 -16   5   4         24.54         22.47         4.68 o                         
 -15   5   4          3.18          4.19         6.04 o                         
 -14   5   4         55.07         44.87         6.26 o                         
 -13   5   4         38.09         45.30         4.33 o                         
 -12   5   4         27.17         30.02         3.50 o                         
 -11   5   4         18.07         23.57         3.17 o                         
 -10   5   4        213.91        216.52         4.72 o                         
  -9   5   4         51.75         56.92         2.86 o                         
  -8   5   4        330.43        327.89         4.98 o                         
  -7   5   4        185.15        183.03         4.31 o                         
  -6   5   4          0.31         -0.23         2.41 o                         
  -5   5   4         67.61         63.61         3.13 o                         
  -4   5   4          0.60          1.14         1.69 o                         
  -3   5   4         81.76         77.34         2.86 o                         
  -2   5   4        119.57        116.59         3.25 o                         
  -1   5   4          4.28          1.88         3.03 o                         
   0   5   4        244.14        252.63         4.72 o                         
   1   5   4         33.94         27.47         2.68 o                         
   2   5   4          1.85          5.64         2.38 o                         
   3   5   4         18.86         26.59         2.60 o                         
   4   5   4         90.71         79.63         3.56 o                         
   5   5   4         52.21         59.38         3.09 o                         
   6   5   4          1.44          5.62         3.75 o                         
   7   5   4        256.03        247.85         5.62 o                         
   8   5   4        605.09        584.96         8.66 o                         
   9   5   4         11.73          5.40         3.08 o                         
  10   5   4        117.44         97.87         5.47 o                         
  11   5   4         21.03         13.58         3.49 o                         
  12   5   4        229.14        246.02         7.36 o                         
  13   5   4         33.61         24.32         4.74 o                         
  14   5   4        116.59        121.61         7.67 o                         
  15   5   4         35.61         42.23         6.09 o                         
 -15   6   4         29.12          6.23         9.08 o                         
 -14   6   4         13.64         33.75         7.89 o                         
 -13   6   4         12.93         10.39         6.32 o                         
 -12   6   4          2.92         12.01         6.01 o                         
 -11   6   4          7.25          5.90         6.75 o                         
 -10   6   4        150.66        150.46        11.04 o                         
  -9   6   4          0.58         -2.88         3.23 o                         
  -8   6   4        261.16        250.72        12.18 o                         
  -7   6   4         91.12         90.16         3.87 o                         
  -6   6   4         12.72         12.30         3.29 o                         
  -5   6   4        120.02        138.21         6.37 o                         
  -4   6   4        340.50        343.13         7.80 o                         
  -3   6   4         26.34         25.13         2.74 o                         
  -2   6   4        377.36        396.73         7.14 o                         
  -1   6   4          0.07         -2.76         2.76 o                         
   0   6   4         89.03        104.76         4.06 o                         
   1   6   4          0.26          4.48         2.75 o                         
   2   6   4        217.92        232.79         5.36 o                         
   3   6   4         88.16         84.63         4.05 o                         
   4   6   4         70.17         70.67         4.44 o                         
   5   6   4         17.76         11.68         2.82 o                         
   6   6   4         53.88         54.43         3.51 o                         
   7   6   4         13.20         10.50         3.40 o                         
   8   6   4          8.28          2.40         3.36 o                         
   9   6   4        177.13        185.54         6.39 o                         
  10   6   4         37.04         30.33         3.90 o                         
  11   6   4          0.03          1.21         3.64 o                         
  12   6   4         56.61         52.99         6.43 o                         
 -10   7   4          1.63          8.95         6.19 o                         
  -9   7   4         14.54         21.75         6.57 o                         
  -8   7   4          0.01         -6.46         6.46 o                         
  -7   7   4         35.78         34.23         5.47 o                         
  -6   7   4        377.06        378.97        12.52 o                         
  -5   7   4         14.28         15.67         5.58 o                         
  -4   7   4         50.54         50.93         5.32 o                         
  -3   7   4        123.03        128.95         7.56 o                         
  -2   7   4        118.52        122.93         9.11 o                         
  -1   7   4        248.60        247.85         8.11 o                         
   0   7   4         20.14         14.19         4.24 o                         
   1   7   4         14.00         10.80         4.14 o                         
   2   7   4          0.03          8.85         4.43 o                         
   3   7   4          0.76         -0.47         7.45 o                         
   4   7   4         23.05         22.93         4.71 o                         
   5   7   4         48.45         40.03         4.99 o                         
   6   7   4         19.04         28.62         5.50 o                         
   7   7   4         30.50         36.64         5.22 o                         
   8   7   4         48.40         58.72         6.07 o                         
 -23   1   5         21.25         20.69         6.43 o                         
 -22   1   5        268.71        254.10        11.52 o                         
 -21   1   5          0.01         -2.96         5.42 o                         
 -20   1   5         13.69          9.32         3.05 o                         
 -19   1   5          3.31         -0.55         2.68 o                         
 -18   1   5          1.63          0.23         2.52 o                         
 -17   1   5          6.50          5.48         2.43 o                         
 -16   1   5        109.35        112.43         4.08 o                         
 -15   1   5         21.68         28.55         2.45 o                         
 -14   1   5        352.57        348.63         5.57 o                         
 -13   1   5        151.96        166.43         3.87 o                         
 -12   1   5         65.15         66.65         2.77 o                         
 -11   1   5        380.24        369.46         5.04 o                         
 -10   1   5        249.67        260.03         3.96 o                         
  -9   1   5          1.21          1.30         1.73 o                         
  -8   1   5        338.70        355.71         4.48 o                         
  -7   1   5       2902.38       3153.68        28.09 o                         
  -6   1   5       1042.01       1115.71        12.03 o                         
  -5   1   5          5.64          6.11         1.15 o                         
  -4   1   5       4701.10       4860.43        38.50 o                         
  -3   1   5        144.31        140.66         2.75 o                         
  -2   1   5         18.04         14.31         1.19 o                         
  -1   1   5        514.04        491.82         4.76 o                         
   0   1   5         44.05         34.42         1.51 o                         
   1   1   5        178.33        164.04         2.81 o                         
   2   1   5        547.98        626.54         6.16 o                         
   3   1   5          3.32          0.68         1.38 o                         
   4   1   5          8.09         13.98         1.60 o                         
   5   1   5        277.54        288.27         5.38 o                         
   6   1   5        638.63        676.78         7.16 o                         
   7   1   5        410.76        445.62         6.08 o                         
   8   1   5         85.38         84.25         3.50 o                         
   9   1   5       1171.67       1122.75        11.84 o                         
  10   1   5         68.53         60.86         2.96 o                         
  11   1   5       1540.09       1479.50        14.06 o                         
  12   1   5          5.87          7.07         2.50 o                         
  13   1   5        122.54        122.88         4.57 o                         
  14   1   5          7.09          4.85         2.69 o                         
  15   1   5         51.37         43.38         3.35 o                         
  16   1   5         73.97         74.15         4.17 o                         
  17   1   5         35.53         35.16         4.57 o                         
  18   1   5        272.91        288.18         7.79 o                         
  19   1   5          0.33          0.14         4.93 o                         
  20   1   5        136.19        138.84         6.56 o                         
 -22   2   5          3.48          1.08         4.95 o                         
 -21   2   5         14.29         13.02         5.43 o                         
 -20   2   5          2.64          1.18         4.52 o                         
 -19   2   5        149.17        137.35         6.74 o                         
 -18   2   5         23.76         19.26         3.37 o                         
 -17   2   5        183.92        176.89         6.12 o                         
 -16   2   5        171.74        167.54         5.80 o                         
 -15   2   5         76.62         70.56         5.46 o                         
 -14   2   5        226.87        235.07         5.86 o                         
 -13   2   5        590.45        595.22         8.60 o                         
 -12   2   5        124.17        119.58         4.50 o                         
 -11   2   5        236.29        231.51         5.07 o                         
 -10   2   5          0.27          2.93         1.98 o                         
  -9   2   5         20.35         25.43         2.18 o                         
  -8   2   5          0.90         -0.79         1.72 o                         
  -7   2   5       6857.64       6926.48        54.99 o                         
  -6   2   5        603.55        713.78         6.95 o                         
  -5   2   5       2542.14       2727.61        24.22 o                         
  -4   2   5          3.89         -1.41         1.41 o                         
  -3   2   5         35.76         19.89         1.92 o                         
  -2   2   5        462.76        530.09         7.06 o                         
  -1   2   5        246.91        217.83         4.35 o                         
   0   2   5        340.15        363.45         3.70 o                         
   1   2   5        201.60        179.66         2.70 o                         
   2   2   5          0.46          1.88         1.31 o                         
   3   2   5        914.40        913.96         8.54 o                         
   4   2   5          0.00         -1.39         1.46 o                         
   5   2   5        388.60        372.62         4.97 o                         
   6   2   5         68.48         67.61         2.79 o                         
   7   2   5        695.95        644.16         7.31 o                         
   8   2   5         60.16         58.31         2.76 o                         
   9   2   5         35.64         38.67         3.06 o                         
  10   2   5         41.89         30.59         3.05 o                         
  11   2   5        292.54        270.76         5.89 o                         
  12   2   5         16.41         14.31         2.95 o                         
  13   2   5        111.82        114.16         4.56 o                         
  14   2   5         46.53         46.77         3.76 o                         
  15   2   5        131.16        126.43         5.31 o                         
  16   2   5         42.00         32.53         3.54 o                         
  17   2   5         43.92         36.95         4.05 o                         
  18   2   5         12.19         12.99         4.01 o                         
  19   2   5         67.96         69.30         6.01 o                         
 -21   3   5          0.07          0.46         4.92 o                         
 -20   3   5        108.75        109.34         8.38 o                         
 -19   3   5         32.66         18.76         4.33 o                         
 -18   3   5        215.69        192.85         7.46 o                         
 -17   3   5         15.74          9.28         3.83 o                         
 -16   3   5        249.91        238.53         6.67 o                         
 -15   3   5        241.21        228.91         6.25 o                         
 -14   3   5         46.13         45.08         3.53 o                         
 -13   3   5         86.44         79.75         4.97 o                         
 -12   3   5          0.49          3.08         2.59 o                         
 -11   3   5         63.47         63.09         4.05 o                         
 -10   3   5        418.66        438.43         6.82 o                         
  -9   3   5          0.98          0.60         2.31 o                         
  -8   3   5        840.26        824.87         8.63 o                         
  -7   3   5        710.92        737.92         7.03 o                         
  -6   3   5       1354.12       1362.57        11.13 o                         
  -5   3   5        524.70        549.50         7.46 o                         
  -4   3   5          9.17          6.12         1.72 o                         
  -3   3   5        221.85        245.07         4.76 o                         
  -2   3   5        286.44        276.60         5.17 o                         
  -1   3   5        505.32        566.75         7.98 o                         
   0   3   5        192.67        167.84         2.78 o                         
   1   3   5         79.12         70.69         2.34 o                         
   2   3   5       1524.69       1582.93        14.36 o                         
   3   3   5         48.71         38.89         2.04 o                         
   4   3   5        622.57        616.08         6.89 o                         
   5   3   5          0.51         -1.65         1.78 o                         
   6   3   5       1704.59       1695.44        14.99 o                         
   7   3   5         71.84         69.42         3.13 o                         
   8   3   5       1036.51       1029.83        10.58 o                         
   9   3   5        116.06        105.11         4.55 o                         
  10   3   5          3.92          2.99         2.43 o                         
  11   3   5         88.80         82.71         4.08 o                         
  12   3   5        902.48        896.69        11.41 o                         
  13   3   5          2.23         -2.96         2.96 o                         
  14   3   5        668.72        669.74         9.23 o                         
  15   3   5        221.50        226.17         6.43 o                         
  16   3   5        210.80        213.73         7.47 o                         
  17   3   5          1.97          2.16         3.68 o                         
  18   3   5         31.32         25.05         5.14 o                         
 -20   4   5        101.62         84.51         6.87 o                         
 -19   4   5         73.63         57.92         5.39 o                         
 -18   4   5         17.35         22.29         4.64 o                         
 -17   4   5        202.65        214.71         8.09 o                         
 -16   4   5        179.30        179.92         7.37 o                         
 -15   4   5        330.05        338.27        11.36 o                         
 -14   4   5         59.24         54.51         3.99 o                         
 -13   4   5         51.28         56.82         4.01 o                         
 -12   4   5        199.98        198.68         5.63 o                         
 -11   4   5        154.21        150.29         5.48 o                         
 -10   4   5        478.94        478.62         7.46 o                         
  -9   4   5        376.81        387.41         5.47 o                         
  -8   4   5          2.65          1.07         1.59 o                         
  -7   4   5        572.57        563.86         5.44 o                         
  -6   4   5        225.79        217.69         4.92 o                         
  -5   4   5        422.44        430.84         8.85 o                         
  -4   4   5         54.51         53.24         3.38 o                         
  -3   4   5        540.32        508.76        12.11 o                         
  -2   4   5         11.45          8.01         2.54 o                         
  -1   4   5        155.71        120.36         4.57 o                         
   0   4   5        126.57        148.85         3.31 o                         
   1   4   5        218.34        206.45         5.62 o                         
   2   4   5         77.39         65.81         2.91 o                         
   3   4   5        581.46        543.56         7.05 o                         
   4   4   5          0.34          1.89         2.12 o                         
   5   4   5       1757.39       1700.48        16.30 o                         
   6   4   5       1027.55        997.29        11.13 o                         
   7   4   5       1182.54       1191.59        12.80 o                         
   8   4   5        251.28        218.55         5.22 o                         
   9   4   5          0.45         -0.80         2.50 o                         
  10   4   5         22.41         18.97         3.19 o                         
  11   4   5        370.73        410.59         7.15 o                         
  12   4   5         41.26         22.81         3.23 o                         
  13   4   5        148.36        144.28         6.49 o                         
  14   4   5         36.45         34.37         4.16 o                         
  15   4   5         41.07         42.57         6.13 o                         
  16   4   5         44.94         48.03         5.41 o                         
  17   4   5        342.23        391.38        11.16 o                         
 -17   5   5        131.82        128.22         7.71 o                         
 -16   5   5        311.10        304.27        13.21 o                         
 -15   5   5         44.33         41.14         5.32 o                         
 -14   5   5         70.93         81.46         5.68 o                         
 -13   5   5         12.31          7.79         3.60 o                         
 -12   5   5        101.66        116.49         5.11 o                         
 -11   5   5          1.94         -4.06         4.06 o                         
 -10   5   5        118.07        124.48         5.05 o                         
  -9   5   5        292.01        310.23         5.99 o                         
  -8   5   5         59.55         56.22         2.69 o                         
  -7   5   5         86.47         96.46         5.03 o                         
  -6   5   5        373.98        368.75         7.28 o                         
  -5   5   5         94.77         89.54         4.55 o                         
  -4   5   5        146.95        151.98         5.44 o                         
  -3   5   5          0.32         -1.16         2.78 o                         
  -2   5   5        304.50        298.11         6.93 o                         
  -1   5   5          7.67          2.44         3.28 o                         
   0   5   5          9.78         14.82         1.49 o                         
   1   5   5         11.61         13.66         1.98 o                         
   2   5   5        274.17        275.30         4.86 o                         
   3   5   5         25.16         20.43         2.73 o                         
   4   5   5        730.65        724.29         8.53 o                         
   5   5   5         30.32         22.08         2.83 o                         
   6   5   5         37.02         40.45         3.24 o                         
   7   5   5         16.81          9.98         2.97 o                         
   8   5   5        308.68        298.94         7.78 o                         
   9   5   5          2.92         -3.79         4.60 o                         
  10   5   5        346.01        372.89         7.60 o                         
  11   5   5         13.55         15.26         3.86 o                         
  12   5   5        340.93        380.61         8.67 o                         
  13   5   5          7.66         -3.85         5.96 o                         
  14   5   5        390.34        413.74        12.13 o                         
  15   5   5        168.93        187.84        13.99 o                         
 -14   6   5        125.59        126.45        11.56 o                         
 -13   6   5          9.98          8.47         6.56 o                         
 -12   6   5         26.53         23.89         6.44 o                         
 -11   6   5        261.82        259.95        17.24 o                         
 -10   6   5          1.38          5.30         6.86 o                         
  -9   6   5        392.21        438.00        13.47 o                         
  -8   6   5         74.82         87.72         5.44 o                         
  -7   6   5        800.90        845.40        11.42 o                         
  -6   6   5         32.72         24.86         3.45 o                         
  -5   6   5         77.46         96.38         5.72 o                         
  -4   6   5         37.54         30.90         3.98 o                         
  -3   6   5          0.05         -0.37         3.98 o                         
  -2   6   5         10.54          7.38         3.53 o                         
  -1   6   5          7.07         11.59         3.58 o                         
   0   6   5         11.13          5.71         3.60 o                         
   1   6   5         51.16         45.33         5.83 o                         
   2   6   5          0.26         -2.65         2.65 o                         
   3   6   5        884.23        860.63        10.25 o                         
   4   6   5         45.95         40.11         3.07 o                         
   5   6   5        165.08        173.97         5.34 o                         
   6   6   5         78.65         66.91         3.95 o                         
   7   6   5          1.14         -1.17         3.42 o                         
   8   6   5          6.31         10.96         3.39 o                         
   9   6   5         10.19          8.87         4.51 o                         
  10   6   5         94.54         96.62         5.26 o                         
  11   6   5          9.78          4.31         3.73 o                         
  12   6   5          5.64         19.31         5.14 o                         
  -9   7   5         83.42         73.72         7.67 o                         
  -8   7   5        168.64        172.04        11.09 o                         
  -7   7   5         83.69         71.19         8.06 o                         
  -6   7   5         24.37         14.56         5.22 o                         
  -5   7   5        246.02        253.30        10.72 o                         
  -4   7   5        291.94        296.86         8.64 o                         
  -3   7   5         79.51         81.93         7.01 o                         
  -2   7   5        303.55        297.09        10.74 o                         
  -1   7   5         20.34         19.64         5.64 o                         
   0   7   5          9.75         11.81         4.92 o                         
   1   7   5          0.01          3.70         4.23 o                         
   2   7   5        152.87        160.69         7.88 o                         
   3   7   5          0.04         -3.94         4.27 o                         
   4   7   5         22.48         11.74         4.61 o                         
   5   7   5          0.22         -0.82         6.51 o                         
   6   7   5         73.92         72.08         6.59 o                         
   7   7   5         15.09         18.51         6.29 o                         
 -23   0   6          7.26         14.91        11.09 o                         
 -22   0   6        198.91        207.73        11.23 o                         
 -21   0   6         79.10         93.34        16.82 o                         
 -20   0   6         46.15         43.16         8.98 o                         
 -19   0   6        264.75        263.95         7.07 o                         
 -18   0   6        101.89         87.90         5.01 o                         
 -17   0   6        719.81        747.93        11.86 o                         
 -16   0   6         79.49         77.98         6.34 o                         
 -15   0   6        756.01        788.86        11.71 o                         
 -14   0   6         59.42         72.57         4.41 o                         
 -13   0   6        118.80        121.35         4.51 o                         
 -12   0   6        977.08       1067.33        13.82 o                         
 -11   0   6        913.15        938.15        13.68 o                         
 -10   0   6        315.20        328.96         5.94 o                         
  -9   0   6        288.55        257.43         5.08 o                         
  -8   0   6         65.35         52.43         2.95 o                         
  -7   0   6        615.14        635.96         8.64 o                         
  -6   0   6         72.86         87.14         3.76 o                         
  -5   0   6       3029.25       3016.19        46.28 o                         
  -4   0   6          8.19          5.86         2.01 o                         
  -3   0   6       1161.60       1183.55        16.06 o                         
  -2   0   6          0.13          2.25         1.72 o                         
  -1   0   6          0.58         -0.43         1.79 o                         
   0   0   6       5371.18       5457.81        57.60 o                         
   1   0   6       1123.20       1254.69        15.10 o                         
   2   0   6       5519.58       5703.57        60.43 o                         
   3   0   6        212.94        174.29         7.29 o                         
   4   0   6        282.44        353.63         7.58 o                         
   5   0   6       1394.76       1392.78        20.11 o                         
   6   0   6        528.29        566.99        10.71 o                         
   7   0   6        280.17        293.90         6.65 o                         
   8   0   6        473.07        460.32         8.71 o                         
   9   0   6         41.98         45.54         3.74 o                         
  10   0   6        130.48        126.96         7.17 o                         
  11   0   6        269.09        251.95        11.20 o                         
  12   0   6        345.12        392.98         9.36 o                         
  13   0   6         28.75         36.02         4.51 o                         
  14   0   6        552.36        532.50        11.49 o                         
  15   0   6        476.32        475.25        12.95 o                         
  16   0   6        549.50        549.99        13.55 o                         
  17   0   6        304.25        335.79        12.30 o                         
  18   0   6          0.08          1.03         5.11 o                         
  19   0   6         71.29         67.31        11.22 o                         
 -23   1   6         45.68         37.77         6.93 o                         
 -22   1   6        256.47        257.56        11.39 o                         
 -21   1   6         14.74          1.86         4.17 o                         
 -20   1   6         87.59         98.17         5.81 o                         
 -19   1   6         39.52         37.00         3.00 o                         
 -18   1   6         59.43         60.24         4.52 o                         
 -17   1   6          0.12          4.43         3.33 o                         
 -16   1   6        174.96        174.21         4.51 o                         
 -15   1   6        104.94        109.61         4.30 o                         
 -14   1   6        216.87        213.14         4.36 o                         
 -13   1   6         95.23         97.57         3.28 o                         
 -12   1   6       1167.36       1144.04        11.28 o                         
 -11   1   6        154.52        149.79         2.68 o                         
 -10   1   6        640.16        622.07         6.17 o                         
  -9   1   6         24.44         19.41         1.36 o                         
  -8   1   6       1933.46       2070.29        16.43 o                         
  -7   1   6        113.81        135.97         2.48 o                         
  -6   1   6       1775.99       1868.48        17.21 o                         
  -5   1   6       1171.31       1228.63        12.82 o                         
  -4   1   6        772.13        752.88         8.46 o                         
  -3   1   6       1088.46       1116.48        10.78 o                         
  -2   1   6        576.30        576.93         5.54 o                         
  -1   1   6         43.02         34.53         1.60 o                         
   0   1   6        301.59        268.11         3.84 o                         
   1   1   6       1438.50       1525.21        12.68 o                         
   2   1   6       1519.00       1514.64        12.71 o                         
   3   1   6        409.10        415.08         5.00 o                         
   4   1   6        367.42        379.33         5.34 o                         
   5   1   6        192.06        173.61         3.66 o                         
   6   1   6       1034.38        920.71         9.12 o                         
   7   1   6       1599.81       1559.37        14.94 o                         
   8   1   6        210.73        206.61         4.75 o                         
   9   1   6       2578.66       2440.19        50.53 o                         
  10   1   6        117.30        121.42         4.13 o                         
  11   1   6        252.74        265.95         5.46 o                         
  12   1   6         80.62         82.42         3.85 o                         
  13   1   6        112.60        125.32         4.76 o                         
  14   1   6          0.79          1.41         2.68 o                         
  15   1   6        619.71        610.67         8.81 o                         
  16   1   6        103.53        105.88         7.08 o                         
  17   1   6         72.76         66.39         4.58 o                         
  18   1   6        102.84        113.64         8.83 o                         
  19   1   6        311.35        331.27        10.40 o                         
 -22   2   6          1.33          5.57         5.02 o                         
 -21   2   6        178.07        162.16        12.39 o                         
 -20   2   6         37.68         38.05         5.66 o                         
 -19   2   6        103.33        114.35         6.26 o                         
 -18   2   6         85.15         74.63         5.15 o                         
 -17   2   6        163.02        162.51         6.00 o                         
 -16   2   6          0.25          3.72         3.00 o                         
 -15   2   6         68.37         68.56         3.95 o                         
 -14   2   6        152.58        158.93         5.74 o                         
 -13   2   6       1044.04       1019.10        12.14 o                         
 -12   2   6       1129.03       1156.14        16.47 o                         
 -11   2   6        207.15        231.27         5.08 o                         
 -10   2   6        621.53        669.18         8.46 o                         
  -9   2   6         25.30         32.41         2.31 o                         
  -8   2   6          0.02         -1.32         1.32 o                         
  -7   2   6        824.84        795.14        13.50 o                         
  -6   2   6          4.97          5.02         1.47 o                         
  -5   2   6        601.09        690.34         6.63 o                         
  -4   2   6        643.69        667.89         8.22 o                         
  -3   2   6       1483.75       1543.35        18.11 o                         
  -2   2   6        261.21        225.46         4.48 o                         
  -1   2   6        449.37        399.52         4.31 o                         
   0   2   6        622.34        539.06         5.10 o                         
   1   2   6        189.87        183.06         2.88 o                         
   2   2   6         78.55         72.42         2.71 o                         
   3   2   6        135.69        158.37         3.26 o                         
   4   2   6        448.73        460.12         5.62 o                         
   5   2   6          5.74          2.55         1.70 o                         
   6   2   6        241.71        244.38         4.42 o                         
   7   2   6       1763.60       1683.41        15.01 o                         
   8   2   6         70.14         53.77         3.48 o                         
   9   2   6        300.97        285.38         5.71 o                         
  10   2   6        749.15        756.43         9.69 o                         
  11   2   6        114.22        102.08         5.41 o                         
  12   2   6          2.15          2.03         2.86 o                         
  13   2   6        163.47        166.04         5.19 o                         
  14   2   6        128.51        136.39         5.18 o                         
  15   2   6        113.71        119.26         5.98 o                         
  16   2   6        563.62        573.48        10.09 o                         
  17   2   6          0.18         -1.41         3.65 o                         
  18   2   6        176.52        209.50         7.59 o                         
  19   2   6         11.39         10.42         4.22 o                         
 -21   3   6         27.89         25.93         5.64 o                         
 -20   3   6         19.62         10.29         5.81 o                         
 -19   3   6         39.56         33.91         4.49 o                         
 -18   3   6         58.41         57.51         4.90 o                         
 -17   3   6         72.38         69.07         4.84 o                         
 -16   3   6        294.84        303.56         7.74 o                         
 -15   3   6         31.07         34.43         3.88 o                         
 -14   3   6         46.60         45.11         4.66 o                         
 -13   3   6          3.06          2.21         2.66 o                         
 -12   3   6         51.54         50.32         3.43 o                         
 -11   3   6        109.91         98.73         4.27 o                         
 -10   3   6         51.43         49.58         3.18 o                         
  -9   3   6       2366.94       2432.85        23.17 o                         
  -8   3   6          6.48          6.06         1.46 o                         
  -7   3   6        203.35        192.85         3.45 o                         
  -6   3   6        726.77        693.65         8.75 o                         
  -5   3   6          0.01          2.45         1.75 o                         
  -4   3   6        679.39        670.56         8.75 o                         
  -3   3   6        122.01        124.54         3.84 o                         
  -2   3   6        148.87        166.85         4.73 o                         
  -1   3   6         37.69         36.75         2.76 o                         
   0   3   6         12.30         10.40         2.37 o                         
   1   3   6        429.62        437.32         4.82 o                         
   2   3   6         49.19         44.35         2.20 o                         
   3   3   6         12.67          8.23         1.73 o                         
   4   3   6        607.84        583.99         6.78 o                         
   5   3   6        216.16        216.55         6.07 o                         
   6   3   6       2531.46       2503.28        22.40 o                         
   7   3   6        139.62        135.44         4.25 o                         
   8   3   6         37.90         36.03         2.77 o                         
   9   3   6        221.75        207.42         5.04 o                         
  10   3   6         10.47         14.65         2.97 o                         
  11   3   6         69.96         66.90         4.25 o                         
  12   3   6          1.79          5.06         3.44 o                         
  13   3   6        218.40        209.19         6.26 o                         
  14   3   6         23.04         23.96         4.07 o                         
  15   3   6         22.64         10.53         3.38 o                         
  16   3   6        141.59        142.15         6.56 o                         
  17   3   6         18.66         10.91         4.10 o                         
  18   3   6          5.10          8.65         4.90 o                         
 -19   4   6         23.67         33.61         4.99 o                         
 -18   4   6        128.12        121.42         9.10 o                         
 -17   4   6         71.28         73.48         5.14 o                         
 -16   4   6         59.58         45.77         6.40 o                         
 -15   4   6         28.38         31.22         4.10 o                         
 -14   4   6         70.50         65.43         3.96 o                         
 -13   4   6          3.96          5.08         2.93 o                         
 -12   4   6         28.04         26.49         3.01 o                         
 -11   4   6          3.17          0.73         2.46 o                         
 -10   4   6         90.08         96.19         4.54 o                         
  -9   4   6         12.53          4.10         1.44 o                         
  -8   4   6        295.21        290.65         4.84 o                         
  -7   4   6        263.21        267.25         5.15 o                         
  -6   4   6         67.96         70.64         3.44 o                         
  -5   4   6        657.17        629.03         9.01 o                         
  -4   4   6        715.84        760.35         9.58 o                         
  -3   4   6        335.71        299.36         6.17 o                         
  -2   4   6         28.26         27.39         2.92 o                         
  -1   4   6          0.08          3.61         2.50 o                         
   0   4   6        355.86        345.75        10.49 o                         
   1   4   6         66.44         54.01         2.00 o                         
   2   4   6         82.24         70.55         3.01 o                         
   3   4   6        270.29        265.31         4.87 o                         
   4   4   6        448.21        431.75         6.44 o                         
   5   4   6         33.91         35.03         2.77 o                         
   6   4   6         74.43         75.86         3.83 o                         
   7   4   6          7.91          5.99         2.45 o                         
   8   4   6         94.04         85.15         3.93 o                         
   9   4   6         90.87         83.16         4.16 o                         
  10   4   6          6.66          7.63         2.89 o                         
  11   4   6        117.52        119.29         4.93 o                         
  12   4   6         76.67         63.92         4.56 o                         
  13   4   6         51.26         57.47         4.55 o                         
  14   4   6         23.49         16.22         4.05 o                         
  15   4   6         10.62         12.18         4.63 o                         
  16   4   6         28.62         22.10         4.24 o                         
 -17   5   6          6.62         -4.89         9.93 o                         
 -16   5   6          4.22          9.19         6.08 o                         
 -15   5   6          1.03         -6.42         6.69 o                         
 -14   5   6          0.29          5.70         5.70 o                         
 -13   5   6         24.63         24.64         4.46 o                         
 -12   5   6         42.29         26.56         5.55 o                         
 -11   5   6         97.60         86.65         4.62 o                         
 -10   5   6         18.94         16.45         4.56 o                         
  -9   5   6        118.01        116.71         5.20 o                         
  -8   5   6          1.43          1.37         3.48 o                         
  -7   5   6          5.20          5.78         2.41 o                         
  -6   5   6          4.31          5.66         2.70 o                         
  -5   5   6          5.93          3.45         3.32 o                         
  -4   5   6         10.82         11.89         3.15 o                         
  -3   5   6          1.26          0.87         2.70 o                         
  -2   5   6         43.41         42.80         6.12 o                         
  -1   5   6         21.23         20.99         3.33 o                         
   0   5   6         11.16          2.29         3.12 o                         
   1   5   6        235.73        216.34         3.79 o                         
   2   5   6          1.82          1.21         1.81 o                         
   3   5   6         10.36          6.62         2.24 o                         
   4   5   6        297.11        290.74         5.36 o                         
   5   5   6          0.15          2.18         2.54 o                         
   6   5   6        243.63        224.43         5.67 o                         
   7   5   6         23.87         25.09         3.17 o                         
   8   5   6         10.00          5.09         3.07 o                         
   9   5   6          3.91          3.85         3.01 o                         
  10   5   6         28.89         36.23         4.06 o                         
  11   5   6         13.19         11.59         3.94 o                         
  12   5   6         41.14         49.27         6.49 o                         
  13   5   6         43.58         42.07         5.91 o                         
  14   5   6         13.39         15.22         5.60 o                         
 -14   6   6          6.38         15.54         6.56 o                         
 -13   6   6          4.23         14.53        12.12 o                         
 -12   6   6        229.22        247.36        14.09 o                         
 -11   6   6          2.15         -3.25         5.70 o                         
 -10   6   6         36.99         39.43         6.71 o                         
  -9   6   6        130.33        135.20         9.41 o                         
  -8   6   6         93.78         80.25         5.83 o                         
  -7   6   6         17.67         10.53         3.78 o                         
  -6   6   6        325.51        332.22         7.80 o                         
  -5   6   6        132.28        130.69         7.41 o                         
  -4   6   6         33.88         34.63         4.08 o                         
  -3   6   6          0.17         -3.24         4.04 o                         
  -2   6   6         48.60         31.98         4.58 o                         
  -1   6   6          4.20         -2.05         5.76 o                         
   0   6   6         49.04         44.51         4.40 o                         
   1   6   6          1.16          5.33         3.65 o                         
   2   6   6        126.86        124.66         6.58 o                         
   3   6   6         44.54         49.68         4.71 o                         
   4   6   6          0.08          2.40         3.52 o                         
   5   6   6         29.64         39.27         4.60 o                         
   6   6   6         41.66         30.17         5.53 o                         
   7   6   6        113.41        100.79         4.56 o                         
   8   6   6         65.67         63.56         4.89 o                         
   9   6   6         20.00         23.94         4.88 o                         
  10   6   6         26.62         17.59         4.13 o                         
  11   6   6         11.56          8.79         5.50 o                         
  -9   7   6          0.03         13.38         8.98 o                         
  -8   7   6         76.35         80.05         8.64 o                         
  -7   7   6         57.27         45.74         8.12 o                         
  -6   7   6        333.87        352.80        10.73 o                         
  -5   7   6         39.06         39.70         7.18 o                         
  -4   7   6        135.68        110.16         7.28 o                         
  -3   7   6         59.50         50.67         6.94 o                         
  -2   7   6         94.83         79.78         6.18 o                         
  -1   7   6        118.01        124.47        10.46 o                         
   0   7   6         25.21         21.73         5.19 o                         
   1   7   6         82.53         89.30         5.89 o                         
   2   7   6         18.62         25.24         4.87 o                         
   3   7   6        105.25        109.99         8.28 o                         
   4   7   6          8.89          4.16         4.67 o                         
   5   7   6        197.65        210.81         8.63 o                         
 -22   1   7          4.95         -2.66         5.67 o                         
 -21   1   7        213.17        203.39        10.56 o                         
 -20   1   7         90.49         88.12         5.18 o                         
 -19   1   7          1.42          6.19         3.44 o                         
 -18   1   7         13.75         16.79         3.76 o                         
 -17   1   7         29.42         19.01         3.79 o                         
 -16   1   7          2.48          0.18         2.01 o                         
 -15   1   7          3.86          3.06         2.85 o                         
 -14   1   7        393.68        405.09         5.89 o                         
 -13   1   7          1.64         -1.49         1.92 o                         
 -12   1   7          5.87          3.56         1.55 o                         
 -11   1   7         60.39         51.31         3.22 o                         
 -10   1   7          6.69          5.31         1.50 o                         
  -9   1   7        312.12        295.37         3.85 o                         
  -8   1   7        546.70        615.84         6.13 o                         
  -7   1   7         40.88         43.06         2.34 o                         
  -6   1   7        206.14        225.37         3.44 o                         
  -5   1   7         57.85         71.32         2.51 o                         
  -4   1   7        164.44        154.92         4.72 o                         
  -3   1   7         95.01         75.88         2.86 o                         
  -2   1   7         91.87         99.23         2.71 o                         
  -1   1   7        551.29        545.52         6.07 o                         
   0   1   7         38.17         40.10         2.00 o                         
   1   1   7       2497.63       2622.20        22.22 o                         
   2   1   7        339.64        379.84         4.82 o                         
   3   1   7        179.90        174.53         3.46 o                         
   4   1   7        384.34        387.46         5.18 o                         
   5   1   7         84.91         78.61         3.02 o                         
   6   1   7          3.26          2.34         1.88 o                         
   7   1   7        711.93        671.08         8.36 o                         
   8   1   7        278.66        294.06         5.61 o                         
   9   1   7         41.93         32.05         2.89 o                         
  10   1   7          5.28          1.40         2.65 o                         
  11   1   7        127.44        131.46         4.55 o                         
  12   1   7          3.59         -0.24         2.60 o                         
  13   1   7         27.47         13.45         2.91 o                         
  14   1   7          3.83          4.43         3.25 o                         
  15   1   7          0.22          0.69         3.08 o                         
  16   1   7         51.44         50.34         4.36 o                         
  17   1   7          1.70         -3.17         3.66 o                         
  18   1   7          3.62         10.55         4.61 o                         
  19   1   7         57.94         43.99         8.95 o                         
 -22   2   7         88.47         66.54         7.45 o                         
 -21   2   7          0.02         -4.97         4.97 o                         
 -20   2   7        118.84        105.93         6.73 o                         
 -19   2   7         24.84         17.72         4.04 o                         
 -18   2   7        277.71        285.73         7.91 o                         
 -17   2   7         80.26         77.06         4.43 o                         
 -16   2   7         17.93         17.94         3.28 o                         
 -15   2   7          9.77          9.09         3.00 o                         
 -14   2   7        215.76        217.13         5.83 o                         
 -13   2   7        154.59        155.39         5.08 o                         
 -12   2   7          8.16          7.23         2.54 o                         
 -11   2   7        949.38        995.62        11.53 o                         
 -10   2   7         71.15         61.57         3.16 o                         
  -9   2   7        313.19        325.80         4.61 o                         
  -8   2   7        378.13        351.68         4.75 o                         
  -7   2   7        503.84        543.35         6.51 o                         
  -6   2   7        331.25        339.02         3.77 o                         
  -5   2   7         71.21         80.37         2.58 o                         
  -4   2   7         10.41          8.00         1.87 o                         
  -3   2   7         51.54         65.83         3.77 o                         
  -2   2   7         60.60         62.72         1.77 o                         
  -1   2   7        220.08        250.51         3.11 o                         
   0   2   7        215.60        216.47         3.07 o                         
   1   2   7         33.78         37.77         2.04 o                         
   2   2   7       1181.95       1142.28        10.44 o                         
   3   2   7        146.35        129.02         3.28 o                         
   4   2   7       2276.48       2219.27        19.92 o                         
   5   2   7        149.82        129.91         3.63 o                         
   6   2   7        214.74        209.97         4.46 o                         
   7   2   7       1630.50       1564.44        14.41 o                         
   8   2   7        468.97        423.31         6.37 o                         
   9   2   7         48.20         48.10         3.30 o                         
  10   2   7        444.50        405.15         7.20 o                         
  11   2   7        404.12        363.14         7.03 o                         
  12   2   7         50.29         48.22         4.07 o                         
  13   2   7         20.00         10.19         2.99 o                         
  14   2   7        386.28        394.61         7.89 o                         
  15   2   7         19.29         13.85         3.82 o                         
  16   2   7        166.83        168.44         6.86 o                         
  17   2   7          4.60          0.26         3.92 o                         
  18   2   7         67.44         66.52         5.03 o                         
 -21   3   7          3.13         17.66         7.82 o                         
 -20   3   7          8.33          4.78         4.34 o                         
 -19   3   7        369.25        364.15         9.89 o                         
 -18   3   7         86.03         74.89         5.14 o                         
 -17   3   7        192.00        193.04         8.54 o                         
 -16   3   7         29.33         24.64         3.51 o                         
 -15   3   7         87.12         82.53         6.07 o                         
 -14   3   7        682.42        686.13         9.95 o                         
 -13   3   7        167.91        168.13         5.41 o                         
 -12   3   7         14.78          9.01         2.60 o                         
 -11   3   7       1263.58       1279.71        14.05 o                         
 -10   3   7       1059.64       1093.60        12.22 o                         
  -9   3   7       2592.51       2632.60        33.26 o                         
  -8   3   7         38.85         34.59         3.15 o                         
  -7   3   7        304.29        291.98         6.49 o                         
  -6   3   7          1.03         -1.93         2.01 o                         
  -5   3   7        938.71        928.80        10.47 o                         
  -4   3   7          9.20         14.65         2.22 o                         
  -3   3   7        191.18        196.06         4.76 o                         
  -2   3   7         99.80         96.39         4.37 o                         
  -1   3   7        159.97        137.61         4.54 o                         
   0   3   7        187.82        170.60         5.00 o                         
   1   3   7        749.75        734.93         6.87 o                         
   2   3   7        987.27        954.85         9.30 o                         
   3   3   7        738.91        729.53         7.88 o                         
   4   3   7       1451.41       1427.25        13.96 o                         
   5   3   7        713.66        694.76         8.58 o                         
   6   3   7        752.52        733.23         8.47 o                         
   7   3   7         77.38         70.37         3.58 o                         
   8   3   7          0.29          0.54         2.40 o                         
   9   3   7         15.15         15.62         2.78 o                         
  10   3   7        484.53        469.22         7.33 o                         
  11   3   7         25.18         22.57         3.39 o                         
  12   3   7         78.97         87.04         4.54 o                         
  13   3   7         91.63         96.83         5.38 o                         
  14   3   7         10.74          8.06         4.20 o                         
  15   3   7        390.75        401.90         8.89 o                         
  16   3   7         25.60         28.24         4.44 o                         
  17   3   7         74.28         80.91         5.49 o                         
 -19   4   7          0.74         -4.48         4.48 o                         
 -18   4   7        113.26        101.99         7.26 o                         
 -17   4   7          6.90         12.03         4.78 o                         
 -16   4   7         22.46         24.20         4.04 o                         
 -15   4   7         41.46         35.71         3.94 o                         
 -14   4   7        285.42        297.40         7.53 o                         
 -13   4   7          0.32         -1.68         2.69 o                         
 -12   4   7        119.72        123.38         4.68 o                         
 -11   4   7        121.35        124.83         5.46 o                         
 -10   4   7       1268.59       1273.40        13.69 o                         
  -9   4   7        166.19        174.39         7.32 o                         
  -8   4   7        406.88        416.56         8.44 o                         
  -7   4   7         26.21         36.68         2.49 o                         
  -6   4   7         38.63         41.64         2.72 o                         
  -5   4   7         11.62         20.12         2.58 o                         
  -4   4   7        536.82        586.60         8.92 o                         
  -3   4   7          1.64          4.31         2.62 o                         
  -2   4   7        151.87        185.12         5.53 o                         
  -1   4   7         29.88         25.33         3.16 o                         
   0   4   7       1023.81        969.00        13.06 o                         
   1   4   7         15.61         17.74         4.44 o                         
   2   4   7         15.53         15.45         3.53 o                         
   3   4   7         20.49         25.23         2.25 o                         
   4   4   7          0.53         -2.09         2.09 o                         
   5   4   7        160.37        150.89         4.57 o                         
   6   4   7        387.76        388.67         6.24 o                         
   7   4   7         14.61         12.78         2.64 o                         
   8   4   7        188.16        183.94         5.16 o                         
   9   4   7        132.18        118.82         5.24 o                         
  10   4   7        579.60        581.87         8.54 o                         
  11   4   7         21.70         11.17         3.93 o                         
  12   4   7        165.75        165.57         6.79 o                         
  13   4   7        220.96        226.93         7.60 o                         
  14   4   7        192.04        193.29         8.52 o                         
  15   4   7          0.11          0.35         4.69 o                         
 -17   5   7         28.19         20.12         8.23 o                         
 -16   5   7          6.91         -5.37         7.98 o                         
 -15   5   7         20.30         12.52         6.69 o                         
 -14   5   7          0.87          0.90         7.57 o                         
 -13   5   7        727.66        786.85        17.96 o                         
 -12   5   7         76.34         56.18         6.95 o                         
 -11   5   7        650.62        713.88        16.49 o                         
 -10   5   7         10.01          5.09         5.18 o                         
  -9   5   7        135.17        154.42         7.93 o                         
  -8   5   7          8.76          6.06         3.14 o                         
  -7   5   7        143.57        157.79         4.91 o                         
  -6   5   7          2.41          0.82         2.63 o                         
  -5   5   7         91.21        115.03         5.28 o                         
  -4   5   7        214.77        198.28         6.02 o                         
  -3   5   7         65.69         64.98         4.09 o                         
  -2   5   7         43.48         35.41         3.65 o                         
  -1   5   7        481.02        461.26         8.87 o                         
   0   5   7         52.51         47.07         4.04 o                         
   1   5   7        817.71        781.56        11.10 o                         
   2   5   7          4.27          3.47         3.16 o                         
   3   5   7        227.32        226.87         4.95 o                         
   4   5   7         45.64         50.99         4.23 o                         
   5   5   7          0.07          2.81         2.78 o                         
   6   5   7        221.53        212.46         7.06 o                         
   7   5   7        174.37        181.87         5.53 o                         
   8   5   7         49.92         51.44         4.05 o                         
   9   5   7        405.98        435.84         8.72 o                         
  10   5   7          3.04         -1.36         3.62 o                         
  11   5   7         11.93          0.62         3.80 o                         
  12   5   7         87.85         92.56         6.56 o                         
  13   5   7         89.37         86.54         6.68 o                         
 -14   6   7         11.13          9.50         8.31 o                         
 -13   6   7          8.80          9.39         6.32 o                         
 -12   6   7         55.44         43.69         9.53 o                         
 -11   6   7          0.82          5.75         5.99 o                         
 -10   6   7          0.85         -0.35         6.43 o                         
  -9   6   7          8.94         10.21         5.69 o                         
  -8   6   7         54.47         45.97         4.75 o                         
  -7   6   7          0.31          0.11         4.09 o                         
  -6   6   7        249.43        257.07        12.20 o                         
  -5   6   7         16.20          3.51         8.31 o                         
  -4   6   7        138.83        135.35         6.94 o                         
  -3   6   7        132.16        146.72         9.91 o                         
  -2   6   7         57.89         53.71         4.58 o                         
  -1   6   7        102.91         92.61         6.19 o                         
   0   6   7        139.57        163.40         7.11 o                         
   1   6   7          5.83          5.66         3.70 o                         
   2   6   7        220.57        201.73         7.61 o                         
   3   6   7         28.27         24.00         4.30 o                         
   4   6   7        295.85        287.98         8.78 o                         
   5   6   7          4.83          5.68         4.08 o                         
   6   6   7        154.39        127.58         7.90 o                         
   7   6   7         20.71         24.18         4.89 o                         
   8   6   7        328.47        359.86         9.97 o                         
   9   6   7          0.70         -1.59         4.66 o                         
  10   6   7        291.90        311.32        10.91 o                         
  -8   7   7          2.17         11.09        10.13 o                         
  -7   7   7         50.87         36.37         6.79 o                         
  -6   7   7         39.33         44.40         5.59 o                         
  -5   7   7          8.32         24.66         5.80 o                         
  -4   7   7         36.49         46.57         6.84 o                         
  -3   7   7         21.44         16.98         4.78 o                         
  -2   7   7          8.21         15.89         7.61 o                         
  -1   7   7        166.74        178.18         9.00 o                         
   0   7   7          0.01          1.85         4.66 o                         
   1   7   7        277.68        280.39         9.29 o                         
   2   7   7          9.22          9.54         5.16 o                         
   3   7   7          6.92         11.50         4.80 o                         
   4   7   7          2.27         -9.37         9.37 o                         
 -22   0   8          0.15          9.17        10.70 o                         
 -21   0   8         33.35         32.50        12.04 o                         
 -20   0   8        101.27        122.91         8.63 o                         
 -19   0   8         68.61         64.18         5.51 o                         
 -18   0   8         82.44         78.56         4.83 o                         
 -17   0   8         32.32         33.44         5.63 o                         
 -16   0   8        289.58        294.14         7.03 o                         
 -15   0   8        731.91        750.95        11.53 o                         
 -14   0   8        883.75        868.14        16.36 o                         
 -13   0   8        167.39        165.67         5.17 o                         
 -12   0   8        439.09        496.27         8.35 o                         
 -11   0   8        103.06        109.90         4.31 o                         
 -10   0   8        792.63        838.16        11.51 o                         
  -9   0   8       2451.01       2606.76        29.30 o                         
  -8   0   8        197.81        214.79         5.01 o                         
  -7   0   8       4025.49       4243.14        52.94 o                         
  -6   0   8       1417.83       1453.57        24.87 o                         
  -5   0   8         74.49         60.82         4.37 o                         
  -4   0   8        864.74        824.05        12.61 o                         
  -3   0   8         23.20         14.45         2.53 o                         
  -2   0   8         47.40         35.21         2.62 o                         
  -1   0   8         73.02         81.93         3.75 o                         
   0   0   8       1187.59       1280.84        15.98 o                         
   1   0   8        451.38        440.03         7.58 o                         
   2   0   8        389.09        335.91         6.68 o                         
   3   0   8        981.70        946.53        15.00 o                         
   4   0   8         20.66         13.04         3.24 o                         
   5   0   8       1567.46       1591.66        23.24 o                         
   6   0   8        189.39        180.62         7.06 o                         
   7   0   8        748.15        749.33        12.03 o                         
   8   0   8        289.74        237.42         8.58 o                         
   9   0   8         20.67          3.57         3.43 o                         
  10   0   8         11.01          6.12         3.86 o                         
  11   0   8        412.62        451.13        10.28 o                         
  12   0   8        121.47         97.86         6.51 o                         
  13   0   8        859.70        823.51        14.70 o                         
  14   0   8        118.55         96.90         7.49 o                         
  15   0   8        953.25       1057.12        20.38 o                         
  16   0   8         16.14         13.68         5.72 o                         
  17   0   8        817.55        899.21        26.14 o                         
  18   0   8         27.54         18.71         6.73 o                         
 -22   1   8         35.14         39.94         6.65 o                         
 -21   1   8         77.29         67.39         7.10 o                         
 -20   1   8         22.49         23.31         3.94 o                         
 -19   1   8        535.92        545.46        10.13 o                         
 -18   1   8         29.03         19.52         3.86 o                         
 -17   1   8        213.32        226.83         6.45 o                         
 -16   1   8       1152.54       1189.32        12.42 o                         
 -15   1   8          0.05          4.98         2.87 o                         
 -14   1   8        329.93        346.73         5.35 o                         
 -13   1   8         42.47         38.89         2.38 o                         
 -12   1   8        150.45        152.07         4.70 o                         
 -11   1   8        433.99        451.66         5.34 o                         
 -10   1   8        583.89        601.80         6.36 o                         
  -9   1   8         98.41         92.84         2.63 o                         
  -8   1   8        204.82        199.84         3.33 o                         
  -7   1   8        267.77        253.16         4.28 o                         
  -6   1   8        468.10        466.98         5.87 o                         
  -5   1   8        735.96        785.45        10.54 o                         
  -4   1   8        320.42        281.57         4.99 o                         
  -3   1   8        153.25        184.74         4.04 o                         
  -2   1   8       1172.70       1148.59        10.87 o                         
  -1   1   8         58.43         52.69         2.41 o                         
   0   1   8        111.71        124.89         3.22 o                         
   1   1   8        379.50        365.67         5.18 o                         
   2   1   8        251.77        220.29         4.20 o                         
   3   1   8         11.11          7.11         1.78 o                         
   4   1   8        450.95        463.83         6.00 o                         
   5   1   8          1.64          0.48         1.94 o                         
   6   1   8          4.78          9.12         2.30 o                         
   7   1   8         75.01         58.48         3.25 o                         
   8   1   8        104.54        136.58         4.67 o                         
   9   1   8        374.31        315.32         6.23 o                         
  10   1   8        165.11        187.52         5.43 o                         
  11   1   8         14.89         13.35         2.80 o                         
  12   1   8        955.59        946.69        11.14 o                         
  13   1   8         52.72         52.05         3.84 o                         
  14   1   8        333.12        353.37         7.45 o                         
  15   1   8          0.35         -2.67         3.51 o                         
  16   1   8         91.78         86.76         5.23 o                         
  17   1   8          0.84          3.51         4.17 o                         
  18   1   8        182.72        171.66         7.73 o                         
 -22   2   8          0.03         -4.64         4.64 o                         
 -21   2   8          8.95          0.59         4.81 o                         
 -20   2   8        177.29        175.14         7.80 o                         
 -19   2   8         26.31         21.89         4.23 o                         
 -18   2   8         83.87         85.58         5.87 o                         
 -17   2   8          6.02          8.32         4.39 o                         
 -16   2   8         65.27         58.72         3.92 o                         
 -15   2   8        110.31        109.51         5.08 o                         
 -14   2   8         12.64         16.52         3.32 o                         
 -13   2   8         21.77         16.88         3.16 o                         
 -12   2   8         62.20         75.34         3.89 o                         
 -11   2   8        938.39        937.89        11.12 o                         
 -10   2   8       1585.91       1629.36        17.39 o                         
  -9   2   8         94.74        106.19         3.09 o                         
  -8   2   8        542.54        522.53         6.59 o                         
  -7   2   8         77.30         70.16         2.70 o                         
  -6   2   8          1.32          1.95         1.03 o                         
  -5   2   8         25.04         20.74         1.79 o                         
  -4   2   8         12.68         16.57         2.45 o                         
  -3   2   8        438.36        437.73         5.29 o                         
  -2   2   8        159.49        141.10         2.73 o                         
  -1   2   8       1886.29       1943.82        14.98 o                         
   0   2   8        668.15        639.69         6.74 o                         
   1   2   8         13.27          7.59         1.66 o                         
   2   2   8       1212.03       1198.19        11.13 o                         
   3   2   8       2920.03       2843.61        23.10 o                         
   4   2   8        981.71        931.48         9.55 o                         
   5   2   8        919.26        903.64        10.84 o                         
   6   2   8        437.56        471.99         6.58 o                         
   7   2   8         22.45         16.81         2.48 o                         
   8   2   8         10.18         12.03         2.56 o                         
   9   2   8       1132.95       1074.52        15.55 o                         
  10   2   8         32.67         28.37         3.35 o                         
  11   2   8        420.32        424.83         7.92 o                         
  12   2   8          0.93         -1.26         3.00 o                         
  13   2   8        129.87        131.62         5.54 o                         
  14   2   8        176.04        188.94         7.15 o                         
  15   2   8          2.40          0.75         3.57 o                         
  16   2   8         72.67         72.57         5.09 o                         
  17   2   8         72.84         68.93         5.20 o                         
 -20   3   8          8.78          9.48         4.96 o                         
 -19   3   8         40.83         43.97         6.14 o                         
 -18   3   8         34.39         27.37         4.35 o                         
 -17   3   8         60.46         69.93         4.85 o                         
 -16   3   8          9.49          4.34         3.56 o                         
 -15   3   8        147.91        149.49         5.64 o                         
 -14   3   8          0.90         10.22         3.35 o                         
 -13   3   8        328.66        316.18         6.56 o                         
 -12   3   8         11.99         17.54         2.76 o                         
 -11   3   8         20.44         18.09         2.55 o                         
 -10   3   8          6.38          6.05         2.03 o                         
  -9   3   8        347.03        351.86         4.24 o                         
  -8   3   8          2.98          2.85         2.65 o                         
  -7   3   8         26.19         15.58         2.84 o                         
  -6   3   8          6.43          1.24         2.00 o                         
  -5   3   8        289.89        264.47         7.67 o                         
  -4   3   8        220.90        202.17         5.01 o                         
  -3   3   8         52.68         47.28         3.87 o                         
  -2   3   8         11.74         15.60         3.59 o                         
  -1   3   8        154.18        191.16         6.06 o                         
   0   3   8        664.74        619.84        16.67 o                         
   1   3   8          8.74          7.02         1.50 o                         
   2   3   8       2207.27       2139.95        19.24 o                         
   3   3   8         27.37         25.20         2.20 o                         
   4   3   8          2.49          2.31         2.06 o                         
   5   3   8       1136.01       1124.72        11.37 o                         
   6   3   8         53.47         45.44         2.91 o                         
   7   3   8          0.03         -0.46         2.37 o                         
   8   3   8        356.39        349.75         6.52 o                         
   9   3   8         14.36         16.15         3.11 o                         
  10   3   8          0.02          0.15         2.78 o                         
  11   3   8        109.01        106.12         5.84 o                         
  12   3   8        496.61        520.48         9.65 o                         
  13   3   8          0.00         -3.58         3.58 o                         
  14   3   8        130.65        161.18         7.29 o                         
  15   3   8          1.60          1.11         3.87 o                         
  16   3   8          2.88         -3.89         3.89 o                         
 -19   4   8          3.06         11.36         6.24 o                         
 -18   4   8          1.03         -2.30         7.20 o                         
 -17   4   8          8.91          8.59         6.12 o                         
 -16   4   8          4.07          5.66         4.24 o                         
 -15   4   8         33.58         32.10         5.96 o                         
 -14   4   8         86.31         82.34         4.65 o                         
 -13   4   8         93.72         85.12         4.89 o                         
 -12   4   8          2.34          5.84         2.47 o                         
 -11   4   8         16.61         12.65         4.76 o                         
 -10   4   8          4.12          6.32         2.11 o                         
  -9   4   8         20.47         16.26         2.83 o                         
  -8   4   8        184.03        183.20         6.16 o                         
  -7   4   8        151.92        140.03         3.90 o                         
  -6   4   8         58.86         42.26         3.97 o                         
  -5   4   8          5.63          4.69         3.00 o                         
  -4   4   8        141.91        131.92         4.87 o                         
  -3   4   8        123.96         99.45         5.09 o                         
  -2   4   8          0.50          6.90         2.76 o                         
  -1   4   8          9.49          4.96         3.53 o                         
   0   4   8        129.88        115.46         5.53 o                         
   1   4   8        120.24        103.72         5.37 o                         
   2   4   8         90.27         86.79         3.71 o                         
   3   4   8         12.86         11.74         2.08 o                         
   4   4   8        176.30        165.15         4.52 o                         
   5   4   8         10.20          8.09         2.40 o                         
   6   4   8          1.26          0.45         2.38 o                         
   7   4   8          0.16          0.29         2.54 o                         
   8   4   8          3.69         -1.06         2.66 o                         
   9   4   8          6.80          7.42         2.94 o                         
  10   4   8         11.63         10.98         3.42 o                         
  11   4   8          1.41         -0.41         3.36 o                         
  12   4   8         14.44         16.83         4.06 o                         
  13   4   8         13.52         15.25         4.75 o                         
  14   4   8         47.87         58.99         5.66 o                         
 -16   5   8         13.31         36.55         9.46 o                         
 -15   5   8         10.36         -1.29         6.14 o                         
 -14   5   8          7.68         10.23         6.46 o                         
 -13   5   8         76.22         82.58         7.82 o                         
 -12   5   8         89.34        110.62        10.56 o                         
 -11   5   8         74.85         82.94         7.44 o                         
 -10   5   8          5.22          5.45         5.11 o                         
  -9   5   8         18.43         15.24         5.23 o                         
  -8   5   8        208.72        228.94         8.91 o                         
  -7   5   8         90.87         82.86         6.11 o                         
  -6   5   8         69.46         56.12         3.86 o                         
  -5   5   8          0.60         -2.81         2.81 o                         
  -4   5   8          0.45         -2.72         2.72 o                         
  -3   5   8          4.25          1.42         3.49 o                         
  -2   5   8          0.08         -3.18         3.18 o                         
  -1   5   8          2.45          5.55         3.31 o                         
   0   5   8          2.11         -3.27         3.27 o                         
   1   5   8          6.86          6.62         3.88 o                         
   2   5   8         73.03         61.83         4.15 o                         
   3   5   8         47.20         23.83         3.71 o                         
   4   5   8        225.72        219.49         5.74 o                         
   5   5   8          7.32          2.25         4.05 o                         
   6   5   8         52.03         58.54         4.20 o                         
   7   5   8         30.07         20.52         4.23 o                         
   8   5   8          2.47         -0.02         4.29 o                         
   9   5   8          8.63          4.27         3.61 o                         
  10   5   8          8.78          5.50         3.73 o                         
  11   5   8         20.81         14.01         4.98 o                         
  12   5   8         10.69          6.68         6.67 o                         
 -13   6   8         10.57         16.05         6.61 o                         
 -12   6   8         52.22         54.09         7.17 o                         
 -11   6   8          4.00          0.06         6.18 o                         
 -10   6   8         15.42         24.98         6.54 o                         
  -9   6   8         65.45         61.55         7.35 o                         
  -8   6   8          6.14          9.80         7.38 o                         
  -7   6   8         11.95          9.59         5.07 o                         
  -6   6   8         31.25         36.13         5.93 o                         
  -5   6   8         35.42         17.99         4.36 o                         
  -4   6   8          7.21         11.63         6.26 o                         
  -3   6   8         71.61         82.10        11.02 o                         
  -2   6   8         10.01          5.06         3.87 o                         
  -1   6   8        103.35        106.58         6.08 o                         
   0   6   8          0.05          4.85         4.00 o                         
   1   6   8        199.27        213.18         8.24 o                         
   2   6   8        203.17        204.52         7.86 o                         
   3   6   8        166.47        154.55         7.64 o                         
   4   6   8          6.19          4.09         4.22 o                         
   5   6   8        119.04        123.43         7.78 o                         
   6   6   8          2.08         -1.55         4.55 o                         
   7   6   8         24.34         21.18         5.49 o                         
   8   6   8         86.10         96.66         8.75 o                         
  -6   7   8         12.04         12.04         9.94 o                         
  -5   7   8         70.75         48.84         6.73 o                         
  -4   7   8         32.02         37.94         7.28 o                         
  -3   7   8         64.07         47.82         8.55 o                         
  -2   7   8         91.17        101.62         6.48 o                         
  -1   7   8         60.38         66.51         6.08 o                         
   0   7   8         27.85         21.34         4.90 o                         
   1   7   8         21.28         19.21         4.86 o                         
 -22   1   9         83.99         72.86         9.95 o                         
 -21   1   9         10.00         38.39         9.65 o                         
 -20   1   9         40.91         41.10         5.13 o                         
 -19   1   9          5.17          8.07         5.14 o                         
 -18   1   9        162.38        160.55         6.64 o                         
 -17   1   9        216.05        211.28        13.67 o                         
 -16   1   9         81.95         83.29         4.42 o                         
 -15   1   9          2.77          4.42         3.78 o                         
 -14   1   9        180.53        172.85         4.00 o                         
 -13   1   9        125.95        118.40         3.45 o                         
 -12   1   9          4.53          3.48         1.60 o                         
 -11   1   9        221.98        235.67         3.93 o                         
 -10   1   9        166.82        174.09         3.45 o                         
  -9   1   9        190.24        219.72         3.79 o                         
  -8   1   9        166.69        167.47         5.69 o                         
  -7   1   9        155.29        165.72         4.27 o                         
  -6   1   9        115.84        117.48         4.92 o                         
  -5   1   9         35.55         42.54         2.95 o                         
  -4   1   9          5.68          1.39         1.89 o                         
  -3   1   9       1325.35       1406.62        14.24 o                         
  -2   1   9         54.92         68.33         2.80 o                         
  -1   1   9        716.36        714.70         7.86 o                         
   0   1   9       1690.88       1701.06        15.59 o                         
   1   1   9          0.59         -0.73         1.80 o                         
   2   1   9        512.25        513.25         6.29 o                         
   3   1   9         53.48         46.01         2.53 o                         
   4   1   9        315.42        334.96         5.30 o                         
   5   1   9         24.77         22.96         2.41 o                         
   6   1   9        132.09         99.84         4.06 o                         
   7   1   9        459.98        420.19         6.99 o                         
   8   1   9         12.18          7.38         2.77 o                         
   9   1   9        169.46        149.32         5.19 o                         
  10   1   9        104.93        114.47         5.11 o                         
  11   1   9          3.54          0.77         2.73 o                         
  12   1   9        176.73        173.14         6.03 o                         
  13   1   9         11.84         15.94         3.42 o                         
  14   1   9         73.53         86.39         5.15 o                         
  15   1   9        241.13        283.03         8.31 o                         
  16   1   9         92.51         88.89         5.51 o                         
  17   1   9          2.11         10.65         4.38 o                         
 -21   2   9          8.59          7.80         4.99 o                         
 -20   2   9         44.16         32.11         4.51 o                         
 -19   2   9          0.02         -2.90         3.82 o                         
 -18   2   9        222.22        211.87         7.39 o                         
 -17   2   9        248.76        257.04         7.51 o                         
 -16   2   9          1.82          6.20         3.51 o                         
 -15   2   9        100.42         91.89         5.31 o                         
 -14   2   9         63.61         59.76         3.64 o                         
 -13   2   9        312.26        317.60         6.57 o                         
 -12   2   9          0.06          2.39         4.20 o                         
 -11   2   9        456.78        456.88         6.29 o                         
 -10   2   9         57.85         59.00         2.71 o                         
  -9   2   9          7.51          6.46         1.88 o                         
  -8   2   9          3.11          4.04         2.10 o                         
  -7   2   9        162.53        159.54         3.15 o                         
  -6   2   9        120.41        120.29         2.53 o                         
  -5   2   9         76.75         72.92         2.15 o                         
  -4   2   9         58.49         55.54         2.01 o                         
  -3   2   9        715.76        717.44         8.02 o                         
  -2   2   9        950.45        966.90         9.12 o                         
  -1   2   9        447.64        462.48         5.60 o                         
   0   2   9       1432.32       1428.59        12.71 o                         
   1   2   9         41.06         42.97         2.30 o                         
   2   2   9         47.81         51.95         2.70 o                         
   3   2   9        776.14        751.73        14.86 o                         
   4   2   9        198.75        183.48         4.33 o                         
   5   2   9          7.92          7.30         2.29 o                         
   6   2   9       1292.71       1255.95        12.53 o                         
   7   2   9          0.78         -1.79         2.84 o                         
   8   2   9         11.98         14.34         2.65 o                         
   9   2   9        160.43        167.04         6.66 o                         
  10   2   9         61.51         63.07         3.89 o                         
  11   2   9         96.56         89.23         5.03 o                         
  12   2   9         46.49         49.73         4.36 o                         
  13   2   9        125.48        132.98         5.74 o                         
  14   2   9          1.29          4.17         4.05 o                         
  15   2   9         84.96         86.51         5.30 o                         
  16   2   9          7.49         13.83         4.40 o                         
 -20   3   9          3.63          0.03         4.48 o                         
 -19   3   9          6.28          9.57         7.31 o                         
 -18   3   9         37.71         42.49         4.60 o                         
 -17   3   9         37.33         37.34         4.91 o                         
 -16   3   9        270.52        284.36         7.53 o                         
 -15   3   9        103.03         98.03         5.33 o                         
 -14   3   9          5.50          1.69         2.87 o                         
 -13   3   9        479.33        463.29         7.77 o                         
 -12   3   9        416.13        424.77         7.15 o                         
 -11   3   9         80.67         72.48         3.83 o                         
 -10   3   9         96.65         97.43         2.83 o                         
  -9   3   9          6.37          1.62         2.48 o                         
  -8   3   9          0.14         -1.07         2.61 o                         
  -7   3   9        175.97        165.57         4.20 o                         
  -6   3   9        176.41        201.15         5.04 o                         
  -5   3   9          0.10         -2.16         2.16 o                         
  -4   3   9        220.97        214.96         7.02 o                         
  -3   3   9         73.58         60.23         4.80 o                         
  -2   3   9        329.73        310.61         6.68 o                         
  -1   3   9          0.12          2.43         2.67 o                         
   0   3   9         77.80         69.52         3.64 o                         
   1   3   9         12.68          8.75         1.75 o                         
   2   3   9        762.06        759.78         8.31 o                         
   3   3   9        407.80        395.61         5.88 o                         
   4   3   9       1421.10       1418.73        13.49 o                         
   5   3   9          0.10          7.26         2.59 o                         
   6   3   9        153.83        149.78         4.56 o                         
   7   3   9        349.36        342.39         6.26 o                         
   8   3   9        367.25        367.59         6.62 o                         
   9   3   9          4.07         -0.40         2.64 o                         
  10   3   9        194.40        213.09         6.69 o                         
  11   3   9        196.41        183.04         6.91 o                         
  12   3   9        457.83        475.01         9.50 o                         
  13   3   9         60.28         49.83         4.59 o                         
  14   3   9        112.12        117.09         6.16 o                         
  15   3   9         60.95         53.78         5.04 o                         
 -18   4   9          0.28          9.06         6.35 o                         
 -17   4   9         75.56         67.31         9.47 o                         
 -16   4   9         27.30         14.78         5.58 o                         
 -15   4   9        638.81        661.78        16.16 o                         
 -14   4   9        450.03        431.22        13.38 o                         
 -13   4   9        451.96        460.71        13.06 o                         
 -12   4   9        611.48        587.25        14.24 o                         
 -11   4   9        332.38        324.86         9.92 o                         
 -10   4   9         14.83         14.77         2.66 o                         
  -9   4   9        386.95        421.04         8.12 o                         
  -8   4   9          6.22          4.30         3.22 o                         
  -7   4   9        379.14        380.78         6.68 o                         
  -6   4   9         86.53         67.46         3.89 o                         
  -5   4   9        159.20        145.23         4.84 o                         
  -4   4   9        219.75        197.60         5.84 o                         
  -3   4   9        446.49        452.74         8.33 o                         
  -2   4   9        199.13        203.52         6.22 o                         
  -1   4   9        424.08        405.58         9.39 o                         
   0   4   9          0.73          4.19         3.21 o                         
   1   4   9        651.84        651.60        12.34 o                         
   2   4   9         79.60         73.41         4.16 o                         
   3   4   9        302.86        304.60         5.31 o                         
   4   4   9         88.45         86.46         3.67 o                         
   5   4   9         12.23         14.16         2.59 o                         
   6   4   9         63.30         58.98         3.37 o                         
   7   4   9         65.54         66.34         3.73 o                         
   8   4   9        150.43        148.00         5.56 o                         
   9   4   9          0.28         -3.00         3.00 o                         
  10   4   9        161.27        171.76         6.32 o                         
  11   4   9        245.79        257.90         7.23 o                         
  12   4   9         90.14         76.03         5.11 o                         
  13   4   9        163.45        183.06         8.49 o                         
 -16   5   9         73.00         62.65         7.39 o                         
 -15   5   9         19.12         23.92         8.57 o                         
 -14   5   9         76.98         69.80         8.66 o                         
 -13   5   9         20.22         26.76         6.18 o                         
 -12   5   9         99.42        103.40        12.25 o                         
 -11   5   9         22.50         22.31         6.07 o                         
 -10   5   9        153.88        161.38        10.13 o                         
  -9   5   9         12.45          4.46         3.61 o                         
  -8   5   9        815.56        830.03        15.77 o                         
  -7   5   9        157.48        161.24        11.82 o                         
  -6   5   9        451.65        431.78         7.95 o                         
  -5   5   9         29.66         22.98         3.36 o                         
  -4   5   9         73.95         75.96         4.09 o                         
  -3   5   9        193.62        179.14         6.36 o                         
  -2   5   9        204.06        187.55         6.74 o                         
  -1   5   9         19.71         27.13         3.85 o                         
   0   5   9        149.50        146.13         6.46 o                         
   1   5   9         18.68         14.33         3.50 o                         
   2   5   9        204.65        217.89         7.38 o                         
   3   5   9         35.77         28.01         5.46 o                         
   4   5   9        279.84        297.18         9.42 o                         
   5   5   9         87.59         89.66         8.72 o                         
   6   5   9        379.84        395.68        11.92 o                         
   7   5   9         15.59          6.22         4.77 o                         
   8   5   9         10.58         18.19         5.82 o                         
   9   5   9        149.57        154.84         9.41 o                         
  10   5   9          2.23         -4.08         4.08 o                         
  11   5   9        108.14        106.03         6.09 o                         
 -12   6   9          8.85         20.00         6.56 o                         
 -11   6   9         16.53         26.91         6.88 o                         
 -10   6   9         20.58         16.22         6.13 o                         
  -9   6   9         24.19         25.34         6.45 o                         
  -8   6   9          3.80          0.83         5.72 o                         
  -7   6   9        256.85        319.32        17.62 o                         
  -6   6   9         48.77         50.10         6.18 o                         
  -5   6   9        132.35        140.97         9.19 o                         
  -4   6   9          5.31         -0.90         3.78 o                         
  -3   6   9        388.08        433.73        17.09 o                         
  -2   6   9         29.86         25.77         4.22 o                         
  -1   6   9        109.78        106.74         6.23 o                         
   0   6   9        105.22        101.98         7.03 o                         
   1   6   9          1.35          2.90         4.20 o                         
   2   6   9        116.84        127.13         7.01 o                         
   3   6   9        190.92        216.91         8.36 o                         
   4   6   9        171.95        192.28         8.11 o                         
   5   6   9        130.88        141.45         7.85 o                         
   6   6   9         45.68         50.47         5.68 o                         
   7   6   9         19.15         16.16         5.19 o                         
 -22   0  10          5.31          9.94        11.66 o                         
 -21   0  10        243.84        247.03        21.22 o                         
 -20   0  10        384.48        401.40        23.52 o                         
 -19   0  10        197.91        202.09        11.83 o                         
 -18   0  10        404.53        431.06        20.31 o                         
 -17   0  10        195.95        190.87         6.40 o                         
 -16   0  10         42.69         42.58         4.61 o                         
 -15   0  10        312.49        329.90         7.48 o                         
 -14   0  10        869.89        892.58        13.02 o                         
 -13   0  10         15.70         22.66         3.37 o                         
 -12   0  10        161.72        168.45         5.54 o                         
 -11   0  10        255.66        288.60         6.64 o                         
 -10   0  10        302.59        296.90         6.54 o                         
  -9   0  10        415.35        448.27         7.94 o                         
  -8   0  10        560.08        541.90        10.41 o                         
  -7   0  10          0.39         -0.38         3.37 o                         
  -6   0  10        307.12        279.90         7.20 o                         
  -5   0  10        179.90        159.51         5.77 o                         
  -4   0  10       1430.10       1482.01        21.17 o                         
  -3   0  10        426.55        410.12         8.72 o                         
  -2   0  10        508.65        506.89         8.70 o                         
  -1   0  10         12.82         11.39         2.78 o                         
   0   0  10        332.92        320.50         7.04 o                         
   1   0  10        169.57        160.15         5.45 o                         
   2   0  10        267.47        272.48         7.91 o                         
   3   0  10          0.94         -1.34         5.16 o                         
   4   0  10        311.24        340.86         9.27 o                         
   5   0  10        755.35        578.53        12.22 o                         
   6   0  10        392.92        418.53        10.64 o                         
   7   0  10        376.60        297.29         8.26 o                         
   8   0  10        402.03        403.20         9.58 o                         
   9   0  10         58.24         48.03         6.07 o                         
  10   0  10        554.66        544.34        11.61 o                         
  11   0  10         27.33         47.92         5.25 o                         
  12   0  10         82.52         75.10         5.88 o                         
  13   0  10        357.55        413.72        12.91 o                         
  14   0  10        131.80        116.72         8.49 o                         
  15   0  10         71.61         72.39         9.67 o                         
  16   0  10         67.54         46.10         6.85 o                         
 -21   1  10         30.15          7.54         6.24 o                         
 -20   1  10         39.76         22.86         5.13 o                         
 -19   1  10          2.77         -3.69         3.89 o                         
 -18   1  10         31.60         35.63         4.18 o                         
 -17   1  10          0.30          3.14         3.79 o                         
 -16   1  10        123.94        129.57         8.53 o                         
 -15   1  10         32.92         35.20         3.67 o                         
 -14   1  10         34.72         41.98         2.77 o                         
 -13   1  10        357.95        366.88         5.63 o                         
 -12   1  10        253.25        269.68         4.87 o                         
 -11   1  10        836.91        850.29         9.35 o                         
 -10   1  10         40.16         37.44         2.13 o                         
  -9   1  10        472.24        484.86         5.88 o                         
  -8   1  10        425.73        418.74         7.01 o                         
  -7   1  10         10.55          3.56         2.07 o                         
  -6   1  10         35.28         29.07         3.43 o                         
  -5   1  10        161.40        148.57         4.81 o                         
  -4   1  10        281.17        277.49         6.64 o                         
  -3   1  10        364.57        362.04         5.92 o                         
  -2   1  10       1083.90       1111.39        11.17 o                         
  -1   1  10       1731.58       1709.49        15.86 o                         
   0   1  10         13.13          8.14         2.09 o                         
   1   1  10       2085.07       2083.63        19.00 o                         
   2   1  10        189.41        156.99         4.06 o                         
   3   1  10        184.09        188.57         4.38 o                         
   4   1  10        322.43        277.02         5.26 o                         
   5   1  10        633.39        572.74         7.53 o                         
   6   1  10         19.14         14.21         2.83 o                         
   7   1  10        309.46        313.65         6.35 o                         
   8   1  10        247.82        220.16         5.96 o                         
   9   1  10        381.63        385.20         7.38 o                         
  10   1  10          0.06         -2.00         2.82 o                         
  11   1  10        585.82        585.67         8.72 o                         
  12   1  10          4.97         -3.18         3.18 o                         
  13   1  10        314.98        326.22         8.30 o                         
  14   1  10         54.36         47.06         4.77 o                         
  15   1  10        197.52        223.12         8.31 o                         
  16   1  10         27.00         28.03         4.63 o                         
 -21   2  10        127.99        147.02         8.23 o                         
 -20   2  10          8.92         11.18         8.50 o                         
 -19   2  10         98.27        112.20        10.60 o                         
 -18   2  10         73.81         64.53         4.94 o                         
 -17   2  10        316.94        321.95         8.10 o                         
 -16   2  10          2.42          0.02         5.68 o                         
 -15   2  10         11.07         13.73         3.36 o                         
 -14   2  10        288.52        297.89         6.68 o                         
 -13   2  10        103.52        108.28         4.84 o                         
 -12   2  10        459.41        462.40         6.49 o                         
 -11   2  10        392.87        406.75         6.02 o                         
 -10   2  10         37.61         33.54         2.39 o                         
  -9   2  10        214.64        220.47         3.98 o                         
  -8   2  10        328.75        315.95         8.78 o                         
  -7   2  10         44.22         52.40         2.42 o                         
  -6   2  10         26.95         26.02         2.47 o                         
  -5   2  10        269.53        259.83         3.99 o                         
  -4   2  10        253.85        247.03         6.85 o                         
  -3   2  10        100.11         95.01         4.70 o                         
  -2   2  10       1099.04       1046.10        12.13 o                         
  -1   2  10        743.41        720.39         9.23 o                         
   0   2  10        612.05        591.42         6.95 o                         
   1   2  10        167.06        167.83         4.04 o                         
   2   2  10          8.40          3.82         2.13 o                         
   3   2  10        874.55        849.95         9.30 o                         
   4   2  10          3.65          2.24         2.25 o                         
   5   2  10         68.83         60.58         3.26 o                         
   6   2  10         47.68         49.59         3.12 o                         
   7   2  10          0.49         -1.32         2.50 o                         
   8   2  10        296.12        290.31         6.50 o                         
   9   2  10         20.72         23.86         3.37 o                         
  10   2  10        937.57        968.74        13.30 o                         
  11   2  10         28.85         29.56         4.04 o                         
  12   2  10         68.53         64.04         4.74 o                         
  13   2  10        154.15        152.03         7.06 o                         
  14   2  10         66.21         53.19         4.79 o                         
  15   2  10          0.57          1.03         5.84 o                         
 -20   3  10         25.79         23.19         5.20 o                         
 -19   3  10          1.32          5.99        10.21 o                         
 -18   3  10          5.61          7.78         4.02 o                         
 -17   3  10          6.04          4.82         3.71 o                         
 -16   3  10        127.99        139.05         6.30 o                         
 -15   3  10         66.65         62.89         4.20 o                         
 -14   3  10        386.48        389.24         7.85 o                         
 -13   3  10        203.64        196.71         6.23 o                         
 -12   3  10        628.47        621.28         8.66 o                         
 -11   3  10          5.70          4.47         2.14 o                         
 -10   3  10          0.27          0.04         2.57 o                         
  -9   3  10         10.86          8.12         3.81 o                         
  -8   3  10         84.24         67.26         4.51 o                         
  -7   3  10         25.99         18.55         2.41 o                         
  -6   3  10         18.25         15.20         3.31 o                         
  -5   3  10        255.76        269.08         6.04 o                         
  -4   3  10          2.76         12.17         5.20 o                         
  -3   3  10        220.07        201.15         6.38 o                         
  -2   3  10          3.21          7.61         3.23 o                         
  -1   3  10          6.19         11.19         3.03 o                         
   0   3  10        361.41        346.33         4.72 o                         
   1   3  10        455.26        458.02         6.08 o                         
   2   3  10         81.66         73.26         3.67 o                         
   3   3  10          0.03         -2.05         2.37 o                         
   4   3  10        515.51        508.06         7.09 o                         
   5   3  10         54.64         58.08         3.43 o                         
   6   3  10         20.26         21.18         2.83 o                         
   7   3  10        463.24        459.91         7.41 o                         
   8   3  10          5.51          9.88         3.23 o                         
   9   3  10         35.39         34.57         3.66 o                         
  10   3  10         27.98         35.27         4.11 o                         
  11   3  10        134.93        155.38         6.93 o                         
  12   3  10         40.16         39.14         4.85 o                         
  13   3  10         11.74         23.45         6.28 o                         
  14   3  10          8.19          8.40         4.18 o                         
 -18   4  10          0.57         -3.18         5.99 o                         
 -17   4  10         77.79         54.23         6.88 o                         
 -16   4  10         49.57         61.42         7.09 o                         
 -15   4  10         11.82          8.45         5.85 o                         
 -14   4  10          0.80          5.58         5.20 o                         
 -13   4  10        271.23        248.05        10.89 o                         
 -12   4  10        144.97        143.10         9.59 o                         
 -11   4  10          2.76          7.94         3.86 o                         
 -10   4  10         89.52         65.47         4.09 o                         
  -9   4  10         17.21         18.53         3.53 o                         
  -8   4  10         51.49         32.08         3.96 o                         
  -7   4  10         42.03         35.31         3.40 o                         
  -6   4  10          1.74          6.00         2.68 o                         
  -5   4  10         58.93         64.69         3.85 o                         
  -4   4  10         37.47         45.37         3.66 o                         
  -3   4  10          2.59          3.02         2.92 o                         
  -2   4  10        204.83        178.87         6.71 o                         
  -1   4  10         74.82         62.25         4.74 o                         
   0   4  10          0.86          5.15         3.44 o                         
   1   4  10        432.03        427.33         9.11 o                         
   2   4  10        128.56        123.77         7.21 o                         
   3   4  10         90.75         90.29         5.69 o                         
   4   4  10        263.73        256.49         5.38 o                         
   5   4  10         50.62         46.45         3.20 o                         
   6   4  10         98.09        100.48         6.40 o                         
   7   4  10        212.93        208.87         6.01 o                         
   8   4  10        146.70        162.12         6.45 o                         
   9   4  10          0.22          1.06         3.31 o                         
  10   4  10        165.83        187.08         6.53 o                         
  11   4  10        122.28        148.43         6.71 o                         
  12   4  10          0.39         -4.63         4.63 o                         
 -15   5  10         11.73         -3.87         5.84 o                         
 -14   5  10         69.16         75.83         7.92 o                         
 -13   5  10         62.15         59.86        12.71 o                         
 -12   5  10         17.65         33.97         6.66 o                         
 -11   5  10         29.91         33.83         8.15 o                         
 -10   5  10         23.06         23.60         6.06 o                         
  -9   5  10          0.57          0.97         4.46 o                         
  -8   5  10          0.98         -1.44         7.37 o                         
  -7   5  10         64.58         58.34        10.04 o                         
  -6   5  10         13.22         19.69         8.88 o                         
  -5   5  10         41.03         32.27         5.49 o                         
  -4   5  10          3.00          4.32         3.79 o                         
  -3   5  10         39.73         46.26         6.46 o                         
  -2   5  10          8.60         13.55         4.72 o                         
  -1   5  10         17.70          8.77         3.82 o                         
   0   5  10        132.20        127.17         6.54 o                         
   1   5  10         40.50         38.53         6.19 o                         
   2   5  10         94.82         99.05         8.86 o                         
   3   5  10         44.34         44.39         5.34 o                         
   4   5  10         10.59          4.55         4.61 o                         
   5   5  10          2.26         -1.69         4.58 o                         
   6   5  10          6.75         -3.05         7.56 o                         
   7   5  10         52.85         51.97         5.97 o                         
   8   5  10          6.11          2.32         5.14 o                         
   9   5  10         19.88         16.28         5.60 o                         
 -11   6  10          8.28          3.40         9.02 o                         
 -10   6  10         52.53         46.20         7.02 o                         
  -9   6  10         16.46         14.33         6.51 o                         
  -8   6  10          4.30          7.98         5.81 o                         
  -7   6  10         19.22         16.51         7.28 o                         
  -6   6  10          1.75          9.00         5.32 o                         
  -5   6  10         84.50         95.65         8.58 o                         
  -4   6  10          8.41         16.00         5.45 o                         
  -3   6  10         17.68         17.89         4.10 o                         
  -2   6  10         83.53         90.87         5.43 o                         
  -1   6  10          0.56         -0.52         4.27 o                         
   0   6  10        131.09        150.74         8.43 o                         
   1   6  10         33.02         32.29         4.82 o                         
   2   6  10         91.21        107.42        10.32 o                         
   3   6  10         40.07         28.12         5.53 o                         
   4   6  10         39.83         37.03         5.30 o                         
   5   6  10          0.58         -3.06         4.49 o                         
 -21   1  11        187.74        168.06        13.86 o                         
 -20   1  11         20.86         17.98         5.09 o                         
 -19   1  11        249.30        245.89         8.99 o                         
 -18   1  11        190.06        195.32         8.31 o                         
 -17   1  11         39.40         32.78         4.27 o                         
 -16   1  11          0.63          4.25         3.20 o                         
 -15   1  11        401.49        423.88         7.92 o                         
 -14   1  11         90.43         94.44         3.57 o                         
 -13   1  11         20.60         20.92         2.32 o                         
 -12   1  11        190.07        193.07         4.48 o                         
 -11   1  11         38.12         38.44         2.57 o                         
 -10   1  11         72.35         71.73         3.42 o                         
  -9   1  11        192.66        202.09         5.35 o                         
  -8   1  11          2.50         -2.60         2.60 o                         
  -7   1  11          0.25          2.41         2.23 o                         
  -6   1  11         35.64         38.60         3.44 o                         
  -5   1  11          0.47         -2.44         2.70 o                         
  -4   1  11        251.66        256.87         5.69 o                         
  -3   1  11        128.03        124.61         4.56 o                         
  -2   1  11        240.72        236.25         4.72 o                         
  -1   1  11         10.35          9.03         2.28 o                         
   0   1  11        272.88        266.30         5.15 o                         
   1   1  11          0.09          3.41         2.54 o                         
   2   1  11        518.34        510.59         6.97 o                         
   3   1  11         97.60         85.05         3.66 o                         
   4   1  11         51.60         47.93         3.01 o                         
   5   1  11         16.58         19.00         2.96 o                         
   6   1  11         71.65         48.08         3.45 o                         
   7   1  11          1.42         -2.22         2.72 o                         
   8   1  11        144.94        145.94         6.46 o                         
   9   1  11         11.72          8.64         3.51 o                         
  10   1  11         57.38         51.52         3.70 o                         
  11   1  11        227.75        223.61         6.82 o                         
  12   1  11        250.70        262.83         7.83 o                         
  13   1  11        106.63        107.97         5.88 o                         
  14   1  11          5.55         -1.04         5.34 o                         
  15   1  11          3.68          7.62         4.32 o                         
 -20   2  11          5.79          1.84         4.50 o                         
 -19   2  11         60.92         51.53         5.19 o                         
 -18   2  11         13.54         14.35         4.59 o                         
 -17   2  11        209.63        206.84         7.43 o                         
 -16   2  11        146.74        148.23         6.81 o                         
 -15   2  11         26.20         27.30         3.50 o                         
 -14   2  11        287.80        305.00         6.93 o                         
 -13   2  11        164.61        166.78         4.24 o                         
 -12   2  11         42.79         41.17         4.19 o                         
 -11   2  11          9.10          7.12         2.25 o                         
 -10   2  11          0.35         -2.02         2.02 o                         
  -9   2  11          0.14          0.96         2.09 o                         
  -8   2  11         35.98         37.12         2.47 o                         
  -7   2  11        216.61        218.38         4.11 o                         
  -6   2  11         13.51         14.14         1.87 o                         
  -5   2  11        417.24        407.69         5.87 o                         
  -4   2  11         49.67         44.27         3.08 o                         
  -3   2  11        200.72        182.67         4.64 o                         
  -2   2  11        651.67        668.07         9.12 o                         
  -1   2  11         62.06         57.19         2.92 o                         
   0   2  11        134.47        125.52         3.79 o                         
   1   2  11          1.57          3.26         2.10 o                         
   2   2  11        269.96        264.99         5.19 o                         
   3   2  11        157.43        153.99         4.46 o                         
   4   2  11        143.33        144.32         4.57 o                         
   5   2  11        262.70        277.37         5.75 o                         
   6   2  11        187.93        182.15         5.14 o                         
   7   2  11         92.46         94.82         5.02 o                         
   8   2  11        189.08        190.65         5.97 o                         
   9   2  11        128.39        129.26         6.06 o                         
  10   2  11        239.93        249.98         7.46 o                         
  11   2  11          0.71         -0.76         3.74 o                         
  12   2  11        154.35        160.68         7.11 o                         
  13   2  11         31.36         34.96         5.02 o                         
  14   2  11         91.50         89.43         6.28 o                         
 -19   3  11         63.63         48.31         8.23 o                         
 -18   3  11         16.07         20.95         6.00 o                         
 -17   3  11         15.07         29.63         8.47 o                         
 -16   3  11        158.03        145.95         7.52 o                         
 -15   3  11        153.98        137.32         5.90 o                         
 -14   3  11         33.89         19.70         3.97 o                         
 -13   3  11        486.96        503.07         8.45 o                         
 -12   3  11        129.56        131.72         7.63 o                         
 -11   3  11         24.66         28.80         2.82 o                         
 -10   3  11          0.02          1.75         3.09 o                         
  -9   3  11        196.32        180.13         6.63 o                         
  -8   3  11         27.98         24.61         4.03 o                         
  -7   3  11        218.92        223.77         5.66 o                         
  -6   3  11        945.99        910.22        11.39 o                         
  -5   3  11        448.74        442.20         8.05 o                         
  -4   3  11        183.10        194.69         6.60 o                         
  -3   3  11        783.89        760.92        17.81 o                         
  -2   3  11          2.78         -1.18         3.22 o                         
  -1   3  11        797.29        820.01        12.22 o                         
   0   3  11        631.66        637.11         7.34 o                         
   1   3  11        175.58        170.03         4.06 o                         
   2   3  11        297.76        287.11         5.20 o                         
   3   3  11         90.43         76.73         3.94 o                         
   4   3  11        341.03        348.88         6.13 o                         
   5   3  11         64.52         68.33         3.86 o                         
   6   3  11        266.35        286.59         6.09 o                         
   7   3  11         91.71         89.08         4.91 o                         
   8   3  11        344.66        372.27         7.71 o                         
   9   3  11        104.13        111.60         7.98 o                         
  10   3  11         27.51         20.53         4.09 o                         
  11   3  11         76.68         70.32         4.92 o                         
  12   3  11          4.98          1.26         4.44 o                         
  13   3  11         24.36         33.60         5.26 o                         
 -17   4  11         17.43          5.57         7.52 o                         
 -16   4  11        153.77        124.05         9.03 o                         
 -15   4  11          0.35          7.86         5.74 o                         
 -14   4  11         90.38         78.69         7.46 o                         
 -13   4  11         19.54         20.56         5.86 o                         
 -12   4  11         65.39         66.13         7.08 o                         
 -11   4  11         52.22         51.27         6.40 o                         
 -10   4  11        385.97        363.72         8.63 o                         
  -9   4  11         38.76         31.93         4.41 o                         
  -8   4  11        121.67        123.81         7.71 o                         
  -7   4  11         89.01         82.80         6.47 o                         
  -6   4  11         27.79         29.17         3.22 o                         
  -5   4  11         67.09         63.67         4.50 o                         
  -4   4  11        262.35        259.11         8.51 o                         
  -3   4  11         52.47         55.88         4.16 o                         
  -2   4  11         66.00         63.82         4.76 o                         
  -1   4  11         29.30         34.52         5.55 o                         
   0   4  11       1439.51       1479.94        18.95 o                         
   1   4  11         17.72         15.78         3.80 o                         
   2   4  11        970.61        973.86        16.11 o                         
   3   4  11        209.21        191.37        10.08 o                         
   4   4  11         72.52         64.19         4.35 o                         
   5   4  11          2.59         -1.23         3.69 o                         
   6   4  11         37.50         26.46         4.75 o                         
   7   4  11         81.18         75.43         6.57 o                         
   8   4  11         29.51         35.33         3.88 o                         
   9   4  11        196.51        190.50         7.14 o                         
  10   4  11        226.63        217.38        10.19 o                         
  11   4  11         43.97         40.05         6.03 o                         
 -14   5  11         13.17         16.18         6.47 o                         
 -13   5  11         11.16          8.35         6.09 o                         
 -12   5  11         93.61         86.68         7.86 o                         
 -11   5  11        360.91        352.42        13.27 o                         
 -10   5  11         55.65         31.52         6.44 o                         
  -9   5  11        190.47        225.13        13.92 o                         
  -8   5  11          0.37          1.63         4.42 o                         
  -7   5  11         64.18         69.69         8.31 o                         
  -6   5  11        162.18        177.13         9.57 o                         
  -5   5  11        124.93        121.29        11.37 o                         
  -4   5  11         68.65         65.56         4.52 o                         
  -3   5  11         50.80         41.69         4.40 o                         
  -2   5  11        282.78        317.45         8.53 o                         
  -1   5  11        616.87        665.56        12.34 o                         
   0   5  11        142.81        143.12         6.78 o                         
   1   5  11        154.84        171.19         8.45 o                         
   2   5  11         27.43         31.28         5.18 o                         
   3   5  11         36.97         37.03         5.34 o                         
   4   5  11          5.86          7.53         4.82 o                         
   5   5  11         24.88         33.57         7.37 o                         
   6   5  11          9.37          6.93         5.27 o                         
   7   5  11          0.03         -4.82         4.82 o                         
   8   5  11         66.52         64.43         8.31 o                         
  -9   6  11          4.05         11.22         6.03 o                         
  -8   6  11          3.31          4.46         6.96 o                         
  -7   6  11        273.88        231.17        29.73 o                         
  -6   6  11         15.78         19.55         5.82 o                         
  -5   6  11         23.95         13.72         5.57 o                         
  -4   6  11          1.91         -0.23         5.31 o                         
  -3   6  11         14.03         19.71         5.43 o                         
  -2   6  11         75.31         70.02         5.15 o                         
  -1   6  11         51.68         56.09         5.29 o                         
   0   6  11        114.84        116.80         7.09 o                         
   1   6  11         17.16          6.52         4.68 o                         
   2   6  11         34.13         20.25         5.49 o                         
   3   6  11          4.52         17.39         7.43 o                         
 -20   0  12        363.06        376.14        22.76 o                         
 -19   0  12          4.27         -7.26         8.79 o                         
 -18   0  12         33.90         18.52         9.94 o                         
 -17   0  12         76.99         63.36         4.75 o                         
 -16   0  12         10.58         13.89         3.53 o                         
 -15   0  12        136.62        119.01         5.92 o                         
 -14   0  12        114.36        116.58         6.80 o                         
 -13   0  12        451.56        454.93         9.06 o                         
 -12   0  12        103.49        103.84         5.57 o                         
 -11   0  12         84.29         82.35         5.65 o                         
 -10   0  12        400.87        417.13         8.44 o                         
  -9   0  12          7.83          9.48         4.03 o                         
  -8   0  12         89.56         78.61         7.55 o                         
  -7   0  12        364.29        367.42        11.43 o                         
  -6   0  12         89.92         78.89         7.19 o                         
  -5   0  12       1288.39       1325.61        20.52 o                         
  -4   0  12         61.62         74.47         5.29 o                         
  -3   0  12       4806.45       4856.04        61.87 o                         
  -2   0  12          3.48          7.10         4.01 o                         
  -1   0  12        614.92        623.96        10.80 o                         
   0   0  12       1133.49       1098.82        23.98 o                         
   1   0  12        419.21        356.45        11.20 o                         
   2   0  12         14.99         28.83         5.66 o                         
   3   0  12       1276.80       1191.63        19.96 o                         
   4   0  12        506.01        477.61        11.94 o                         
   5   0  12         57.66         77.86         8.60 o                         
   6   0  12        160.02        148.54         8.30 o                         
   7   0  12        967.37        953.72        15.81 o                         
   8   0  12         22.75         26.04         5.74 o                         
   9   0  12        188.13        172.48         7.80 o                         
  10   0  12          8.44          4.19         4.28 o                         
  11   0  12        311.84        343.94        12.19 o                         
  12   0  12        103.70        116.54         8.94 o                         
  13   0  12        233.50        245.87        11.91 o                         
  14   0  12          0.05          0.91         6.01 o                         
 -20   1  12         29.85         38.53         8.78 o                         
 -19   1  12         65.79         62.81         4.67 o                         
 -18   1  12         59.91         54.00         5.65 o                         
 -17   1  12         19.87          9.40         3.69 o                         
 -16   1  12        380.67        395.56         8.03 o                         
 -15   1  12         14.07         15.15         3.39 o                         
 -14   1  12         44.57         51.85         4.19 o                         
 -13   1  12         60.42         83.11         5.36 o                         
 -12   1  12        340.93        355.65         6.02 o                         
 -11   1  12         49.64         57.49         4.37 o                         
 -10   1  12        124.03        113.92         4.09 o                         
  -9   1  12          0.47         -2.45         2.45 o                         
  -8   1  12        239.14        238.72         6.64 o                         
  -7   1  12         12.71         13.17         2.82 o                         
  -6   1  12       1617.34       1615.52        35.05 o                         
  -5   1  12        367.49        357.61         7.11 o                         
  -4   1  12        204.79        204.11         7.79 o                         
  -3   1  12        532.29        538.76         8.66 o                         
  -2   1  12        334.62        337.85         6.28 o                         
  -1   1  12        277.15        275.08         5.54 o                         
   0   1  12        461.41        454.95         6.98 o                         
   1   1  12         22.60         21.43         2.76 o                         
   2   1  12        107.24        112.97         4.26 o                         
   3   1  12         12.96          8.11         2.56 o                         
   4   1  12        221.23        232.86         6.27 o                         
   5   1  12          5.33          3.84         2.90 o                         
   6   1  12        456.52        455.08         7.87 o                         
   7   1  12        148.67        148.29         5.57 o                         
   8   1  12        317.04        309.25         7.14 o                         
   9   1  12          0.01         -1.90         4.59 o                         
  10   1  12         47.28         30.00         3.92 o                         
  11   1  12          0.85         -3.74         3.74 o                         
  12   1  12        175.96        174.39         7.34 o                         
  13   1  12        164.48        165.48         7.65 o                         
 -20   2  12         14.20          3.44         9.94 o                         
 -19   2  12         54.26         52.52         4.93 o                         
 -18   2  12         98.21        109.94         6.05 o                         
 -17   2  12         86.94         89.38         5.88 o                         
 -16   2  12         15.67         14.47         5.19 o                         
 -15   2  12        523.43        534.33         9.81 o                         
 -14   2  12         33.61         36.61         3.64 o                         
 -13   2  12         49.48         51.36         3.70 o                         
 -12   2  12         22.93         20.22         2.69 o                         
 -11   2  12          5.05          6.96         2.51 o                         
 -10   2  12         17.30         24.20         3.36 o                         
  -9   2  12          5.62          8.03         2.45 o                         
  -8   2  12         94.87        100.16         4.77 o                         
  -7   2  12        334.87        333.05         5.60 o                         
  -6   2  12         71.48         81.58         3.58 o                         
  -5   2  12         40.60         38.80         3.18 o                         
  -4   2  12        204.90        214.31         6.15 o                         
  -3   2  12         10.38          8.32         2.58 o                         
  -2   2  12          9.38          7.13         2.36 o                         
  -1   2  12        600.86        608.75         8.19 o                         
   0   2  12         31.35         28.04         2.55 o                         
   1   2  12        215.28        218.61         4.87 o                         
   2   2  12         51.50         46.37         2.92 o                         
   3   2  12        318.55        325.01         6.08 o                         
   4   2  12          6.78          7.05         2.64 o                         
   5   2  12         92.74         92.97         4.21 o                         
   6   2  12         35.07         34.06         4.02 o                         
   7   2  12        212.47        211.39         6.98 o                         
   8   2  12          2.54         -1.81         3.83 o                         
   9   2  12        586.03        630.11        10.87 o                         
  10   2  12         35.89         29.82         4.22 o                         
  11   2  12         76.25         75.25         5.71 o                         
  12   2  12          1.03         -3.46         4.14 o                         
  13   2  12        512.29        564.41        12.62 o                         
 -18   3  12        202.73        230.26        11.25 o                         
 -17   3  12          7.53          4.62         6.63 o                         
 -16   3  12        154.17        176.87        10.10 o                         
 -15   3  12        105.62         91.51         7.33 o                         
 -14   3  12          4.22          2.75         5.18 o                         
 -13   3  12         71.41         65.99         6.39 o                         
 -12   3  12          0.75         -0.85         4.55 o                         
 -11   3  12        143.31        134.32         5.32 o                         
 -10   3  12         23.61         28.77         4.18 o                         
  -9   3  12         21.80         24.52         3.86 o                         
  -8   3  12          4.64          5.53         2.51 o                         
  -7   3  12         19.11         11.15         2.92 o                         
  -6   3  12         99.22         92.56         6.67 o                         
  -5   3  12         86.61         72.88         6.27 o                         
  -4   3  12        207.80        191.87         6.92 o                         
  -3   3  12          6.34          3.83         3.44 o                         
  -2   3  12         35.88         28.19         4.18 o                         
  -1   3  12        117.55        117.52         5.86 o                         
   0   3  12        158.25        146.22         4.93 o                         
   1   3  12         18.31         17.94         2.26 o                         
   2   3  12         47.78         53.13         3.54 o                         
   3   3  12          4.04          2.03         2.47 o                         
   4   3  12        134.46        142.39         6.02 o                         
   5   3  12          0.00          0.79         2.93 o                         
   6   3  12        299.06        315.37         7.01 o                         
   7   3  12        181.81        193.94         6.24 o                         
   8   3  12        152.45        152.79         6.06 o                         
   9   3  12         24.22         14.14         4.04 o                         
  10   3  12         47.06         40.40         4.74 o                         
  11   3  12          3.54          5.91         5.62 o                         
 -16   4  12        310.86        281.80        12.39 o                         
 -15   4  12          0.31         -5.87         5.87 o                         
 -14   4  12          8.27         26.23         6.41 o                         
 -13   4  12          0.11         -5.04         5.04 o                         
 -12   4  12          0.37          1.57         5.39 o                         
 -11   4  12         12.64         11.76         6.28 o                         
 -10   4  12        114.05        112.79         8.14 o                         
  -9   4  12          7.10          5.96         5.31 o                         
  -8   4  12          3.61         -5.14         5.96 o                         
  -7   4  12          3.22          7.53         4.79 o                         
  -6   4  12          5.37          8.47         4.00 o                         
  -5   4  12          5.64          1.99         3.00 o                         
  -4   4  12         63.17         56.81         4.32 o                         
  -3   4  12        303.79        307.04        13.47 o                         
  -2   4  12        147.40        137.25         8.67 o                         
  -1   4  12         46.93         36.72         4.67 o                         
   0   4  12         89.67         78.84         6.65 o                         
   1   4  12        118.04        113.75         7.40 o                         
   2   4  12        113.93         96.26         6.42 o                         
   3   4  12        184.84        195.88        11.45 o                         
   4   4  12          2.91          6.74         4.19 o                         
   5   4  12          5.04          6.07         4.29 o                         
   6   4  12         47.45         43.51         5.06 o                         
   7   4  12         15.80         19.62         5.39 o                         
   8   4  12         55.22         64.56         5.89 o                         
   9   4  12          0.46         -4.08         4.08 o                         
 -13   5  12          0.01         -5.58         5.58 o                         
 -12   5  12         21.23         15.31         6.30 o                         
 -11   5  12         18.35         15.70         6.85 o                         
 -10   5  12          3.08         10.98         6.83 o                         
  -9   5  12         65.35         64.54         8.85 o                         
  -8   5  12         46.30         33.01         8.24 o                         
  -7   5  12         63.31         63.41         8.50 o                         
  -6   5  12         43.56         28.26         5.93 o                         
  -5   5  12          3.53         -5.64         6.49 o                         
  -4   5  12         27.92         22.92         4.91 o                         
  -3   5  12         94.95         92.01         5.71 o                         
  -2   5  12         15.36         20.86         4.39 o                         
  -1   5  12          2.30          6.00         4.33 o                         
   0   5  12         86.73         86.72         5.78 o                         
   1   5  12        174.59        156.80         8.30 o                         
   2   5  12          1.96          4.80         4.77 o                         
   3   5  12        111.99        122.31         7.94 o                         
   4   5  12         20.97         22.81         5.32 o                         
   5   5  12         57.56         68.75         7.21 o                         
   6   5  12          2.91         10.50         5.41 o                         
  -5   6  12         81.20         94.46         7.45 o                         
  -4   6  12         83.99         76.86         7.37 o                         
  -3   6  12         12.38         16.85         5.41 o                         
  -2   6  12        110.44        114.25         7.86 o                         
 -19   1  13        211.77        188.70        12.73 o                         
 -18   1  13        197.71        222.82        11.90 o                         
 -17   1  13          3.38          7.50         4.47 o                         
 -16   1  13          0.45         -1.74         3.36 o                         
 -15   1  13         23.76         27.02         4.00 o                         
 -14   1  13        103.51         98.05         5.00 o                         
 -13   1  13         68.71         71.24         4.07 o                         
 -12   1  13          5.50          5.57         2.89 o                         
 -11   1  13          1.51         -1.18         2.42 o                         
 -10   1  13         35.63         28.47         3.14 o                         
  -9   1  13        124.07        119.31         5.21 o                         
  -8   1  13          7.46          5.61         3.61 o                         
  -7   1  13        145.79        154.74         5.32 o                         
  -6   1  13         50.04         48.30         3.63 o                         
  -5   1  13        302.62        295.65         6.82 o                         
  -4   1  13        703.10        699.47        10.45 o                         
  -3   1  13          1.81          1.10         3.20 o                         
  -2   1  13         54.06         52.50         3.51 o                         
  -1   1  13         50.95         46.23         3.18 o                         
   0   1  13         99.38         94.65         4.75 o                         
   1   1  13        179.25        193.81         5.03 o                         
   2   1  13        589.48        549.96         7.81 o                         
   3   1  13         53.22         57.63         3.94 o                         
   4   1  13         42.93         40.78         4.56 o                         
   5   1  13          1.67          6.34         3.01 o                         
   6   1  13         25.31         24.38         3.42 o                         
   7   1  13         25.73         21.56         3.42 o                         
   8   1  13         64.86         72.90         4.75 o                         
   9   1  13         31.02         35.24         4.28 o                         
  10   1  13         25.60         21.20         4.29 o                         
  11   1  13        187.89        223.93         7.82 o                         
  12   1  13         18.60         32.36         6.16 o                         
 -19   2  13         10.53         -4.74         4.74 o                         
 -18   2  13         19.68         25.76         4.97 o                         
 -17   2  13        221.64        224.74         7.73 o                         
 -16   2  13         15.04          7.89         5.78 o                         
 -15   2  13          8.73         11.19         4.16 o                         
 -14   2  13         47.96         53.45         4.20 o                         
 -13   2  13        144.79        136.46         5.07 o                         
 -12   2  13         52.56         54.93         3.21 o                         
 -11   2  13        196.37        198.41         5.08 o                         
 -10   2  13         29.32         27.11         2.48 o                         
  -9   2  13          0.50          2.69         2.93 o                         
  -8   2  13          5.60          6.60         2.15 o                         
  -7   2  13        436.96        450.17         6.82 o                         
  -6   2  13        123.40        137.50         4.10 o                         
  -5   2  13        356.14        367.88         6.13 o                         
  -4   2  13        159.67        154.73         5.41 o                         
  -3   2  13         63.35         66.86         3.93 o                         
  -2   2  13         18.28         23.80         2.85 o                         
  -1   2  13          1.17         -0.69         2.48 o                         
   0   2  13        183.46        185.65         4.73 o                         
   1   2  13          1.26          3.16         2.57 o                         
   2   2  13         47.83         50.56         3.59 o                         
   3   2  13         46.53         38.20         3.79 o                         
   4   2  13         86.09         96.77         5.22 o                         
   5   2  13         22.19         23.08         3.12 o                         
   6   2  13        266.75        262.26         8.94 o                         
   7   2  13         82.02         96.53         5.28 o                         
   8   2  13        130.69        141.70         6.54 o                         
   9   2  13          2.92          4.15         4.03 o                         
  10   2  13        305.84        307.22         9.99 o                         
  11   2  13        216.54        250.86         9.08 o                         
 -17   3  13         27.99         33.01         6.59 o                         
 -16   3  13        116.89         95.36        12.88 o                         
 -15   3  13         42.78         48.68         6.87 o                         
 -14   3  13        145.28        157.22        13.46 o                         
 -13   3  13         76.77         67.33         6.67 o                         
 -12   3  13        145.23        146.00         9.46 o                         
 -11   3  13        127.84        130.33         6.51 o                         
 -10   3  13         45.75         30.43         5.78 o                         
  -9   3  13         87.51         81.84         5.67 o                         
  -8   3  13         36.69         19.87         3.04 o                         
  -7   3  13        113.42        112.88         6.16 o                         
  -6   3  13        260.46        249.53         6.42 o                         
  -5   3  13         58.22         62.92         4.69 o                         
  -4   3  13         22.97         30.89         4.23 o                         
  -3   3  13        145.85        162.87         7.11 o                         
  -2   3  13         29.20         26.46         4.31 o                         
  -1   3  13         68.78         70.51         6.56 o                         
   0   3  13        115.15        118.90         5.46 o                         
   1   3  13         12.42         23.60         4.18 o                         
   2   3  13         24.36         21.00         3.22 o                         
   3   3  13         27.25         30.07         3.22 o                         
   4   3  13          2.03          2.13         2.85 o                         
   5   3  13        164.99        162.43         7.48 o                         
   6   3  13         87.01         88.57         5.99 o                         
   7   3  13        164.96        167.11         6.29 o                         
   8   3  13        431.96        472.18        11.03 o                         
   9   3  13         13.51         13.46         4.10 o                         
  10   3  13         22.11         16.84         5.56 o                         
 -15   4  13        118.30        124.97        15.74 o                         
 -14   4  13          4.37         -0.05         5.88 o                         
 -13   4  13         51.18         55.56         7.23 o                         
 -12   4  13         18.75         31.39         6.24 o                         
 -11   4  13         44.12         43.09         6.62 o                         
 -10   4  13        121.92        124.98        12.52 o                         
  -9   4  13         30.31         34.70         5.10 o                         
  -8   4  13        571.90        570.24        13.81 o                         
  -7   4  13         66.78         67.72         6.41 o                         
  -6   4  13         50.22         48.48         5.79 o                         
  -5   4  13        302.97        307.50        10.69 o                         
  -4   4  13        707.67        753.88        12.34 o                         
  -3   4  13        133.29        150.82        10.60 o                         
  -2   4  13        871.85        876.15        15.18 o                         
  -1   4  13         97.64         95.63         6.40 o                         
   0   4  13         46.44         47.64         5.24 o                         
   1   4  13          5.62          1.37         4.46 o                         
   2   4  13        136.92        123.50         7.69 o                         
   3   4  13         85.50         81.63         6.49 o                         
   4   4  13        119.39        133.93         8.16 o                         
   5   4  13         59.58         58.88         5.54 o                         
   6   4  13        222.01        223.15         8.66 o                         
   7   4  13        189.51        201.59         8.60 o                         
 -11   5  13         20.20         12.88         7.24 o                         
 -10   5  13         68.98         70.73         7.98 o                         
  -9   5  13         46.72         45.53         8.51 o                         
  -8   5  13          3.04         -0.84         7.09 o                         
  -7   5  13          0.68          7.82         5.52 o                         
  -6   5  13         11.09         10.34         5.64 o                         
  -5   5  13        215.01        231.73        10.96 o                         
  -4   5  13        135.86        111.77         9.62 o                         
  -3   5  13         86.57         66.06         5.05 o                         
  -2   5  13        618.37        600.18        11.66 o                         
  -1   5  13          1.03         -0.22         4.30 o                         
   0   5  13          9.45          8.50         4.49 o                         
   1   5  13        198.11        213.43         9.39 o                         
   2   5  13         54.62         59.14         6.07 o                         
   3   5  13         40.01         27.54         5.51 o                         
 -19   0  14         12.81         16.63        10.70 o                         
 -18   0  14        295.36        276.68        21.03 o                         
 -17   0  14         70.10         42.44         9.56 o                         
 -16   0  14         69.48         66.65         7.75 o                         
 -15   0  14          1.02          5.56         3.79 o                         
 -14   0  14        372.47        397.85         9.25 o                         
 -13   0  14          1.96         11.38         4.41 o                         
 -12   0  14         13.62         14.21         5.16 o                         
 -11   0  14         10.18         16.45         3.89 o                         
 -10   0  14        614.99        638.24        11.46 o                         
  -9   0  14        329.76        310.00         9.57 o                         
  -8   0  14         47.67         52.77         6.34 o                         
  -7   0  14       2127.06       2180.73        38.77 o                         
  -6   0  14        147.10        146.95         7.72 o                         
  -5   0  14         68.84         61.74         6.42 o                         
  -4   0  14       1555.51       1515.71        56.71 o                         
  -3   0  14        189.82        204.33        12.11 o                         
  -2   0  14         33.59         37.18         5.88 o                         
  -1   0  14        250.65        250.52         9.09 o                         
   0   0  14          1.30          5.19         4.20 o                         
   1   0  14         10.64          7.68         4.44 o                         
   2   0  14        254.86        263.92         9.56 o                         
   3   0  14        240.45        267.29        10.22 o                         
   4   0  14        209.89        237.24         9.68 o                         
   5   0  14         74.42         74.80         7.99 o                         
   6   0  14        442.74        432.97        11.02 o                         
   7   0  14          4.10          2.71         4.31 o                         
   8   0  14        530.42        561.38        15.26 o                         
   9   0  14          2.30          2.50         7.89 o                         
  10   0  14        481.79        537.05        15.91 o                         
  11   0  14        492.27        547.03        17.93 o                         
 -18   1  14         27.36         26.52         4.32 o                         
 -17   1  14        206.70        237.73         7.87 o                         
 -16   1  14         22.46         25.38         4.22 o                         
 -15   1  14         17.27         11.58         3.53 o                         
 -14   1  14         47.26         54.41         4.39 o                         
 -13   1  14          3.38          8.57         4.00 o                         
 -12   1  14         41.50         50.20         3.24 o                         
 -11   1  14         59.72         62.60         3.40 o                         
 -10   1  14        109.31        111.97         4.62 o                         
  -9   1  14         87.30         99.00         6.02 o                         
  -8   1  14          4.35         -1.06         3.29 o                         
  -7   1  14        139.35        136.95         5.44 o                         
  -6   1  14          5.05          5.18         3.17 o                         
  -5   1  14        870.42        885.73        20.61 o                         
  -4   1  14         71.60         68.35         4.36 o                         
  -3   1  14        414.66        419.02         8.29 o                         
  -2   1  14         99.82        100.22         4.85 o                         
  -1   1  14        289.08        280.15         6.17 o                         
   0   1  14        356.07        340.99         6.38 o                         
   1   1  14        169.56        182.83         9.34 o                         
   2   1  14        123.38        127.60         5.22 o                         
   3   1  14        143.47        157.05         5.84 o                         
   4   1  14         60.12         57.24         3.91 o                         
   5   1  14        756.84        751.69        10.71 o                         
   6   1  14          1.04          2.98         3.59 o                         
   7   1  14        223.04        241.91         7.47 o                         
   8   1  14         13.36          0.74         3.91 o                         
   9   1  14        820.77        917.53        15.31 o                         
  10   1  14          8.02          4.54         4.17 o                         
 -17   2  14         11.65         36.84         6.53 o                         
 -16   2  14         36.73         34.64         6.39 o                         
 -15   2  14        156.55        156.18         9.41 o                         
 -14   2  14         24.71         21.78         4.05 o                         
 -13   2  14         89.65         78.52         4.94 o                         
 -12   2  14         75.22         82.80         5.96 o                         
 -11   2  14         15.74         11.98         2.64 o                         
 -10   2  14        297.84        316.22         5.57 o                         
  -9   2  14        113.61         97.30         5.55 o                         
  -8   2  14        571.46        596.64        10.23 o                         
  -7   2  14         38.90         36.40         2.92 o                         
  -6   2  14        248.69        266.89         5.87 o                         
  -5   2  14         60.99         57.52         3.99 o                         
  -4   2  14         61.05         57.02         5.65 o                         
  -3   2  14          7.68          8.02         2.94 o                         
  -2   2  14        101.26        100.90         4.73 o                         
  -1   2  14          1.63          2.84         2.96 o                         
   0   2  14        166.52        178.28         5.22 o                         
   1   2  14         10.91         10.18         2.80 o                         
   2   2  14        231.32        230.35         5.61 o                         
   3   2  14        214.60        232.63         9.35 o                         
   4   2  14        180.62        186.68         6.12 o                         
   5   2  14        100.25        113.07         5.55 o                         
   6   2  14         39.20         32.65         4.63 o                         
   7   2  14         31.17         29.84         4.25 o                         
   8   2  14         43.69         33.60         4.34 o                         
   9   2  14         47.27         29.30         4.91 o                         
  10   2  14          1.59          4.24         5.88 o                         
 -16   3  14         23.57         19.56         6.47 o                         
 -15   3  14         21.91         25.58         7.97 o                         
 -14   3  14          1.29          5.62         5.92 o                         
 -13   3  14        123.25        130.70         9.43 o                         
 -12   3  14         35.31         39.31         6.39 o                         
 -11   3  14         16.49         14.39         4.27 o                         
 -10   3  14         34.19         29.42         5.17 o                         
  -9   3  14        175.77        224.17        11.48 o                         
  -8   3  14         48.95         60.94         8.23 o                         
  -7   3  14         81.80         75.52         5.22 o                         
  -6   3  14         97.74         85.79         5.18 o                         
  -5   3  14         54.32         55.99         5.11 o                         
  -4   3  14         76.56         54.74         7.39 o                         
  -3   3  14        228.58        238.92         8.28 o                         
  -2   3  14          3.15          2.75         6.37 o                         
  -1   3  14        251.52        282.23        11.57 o                         
   0   3  14          0.18          0.65         3.73 o                         
   1   3  14         39.32         43.96         4.77 o                         
   2   3  14          0.02          5.39         4.14 o                         
   3   3  14         75.67         76.10         5.55 o                         
   4   3  14          3.65         -2.39         3.62 o                         
   5   3  14         44.27         41.99         4.23 o                         
   6   3  14          2.21          1.55         3.83 o                         
   7   3  14         46.45         30.86         4.67 o                         
   8   3  14         56.93         54.62         5.11 o                         
 -13   4  14         13.38          9.27         6.47 o                         
 -12   4  14         28.20         37.69         6.89 o                         
 -11   4  14         12.41          9.26         6.25 o                         
 -10   4  14         34.20         34.52        10.42 o                         
  -9   4  14         24.54         19.85         7.36 o                         
  -8   4  14          1.66          1.34         8.51 o                         
  -7   4  14          2.34         15.49         6.25 o                         
  -6   4  14          3.03         -2.63         5.67 o                         
  -5   4  14          1.22          0.39         4.54 o                         
  -4   4  14          0.49         -1.57         3.85 o                         
  -3   4  14         37.91         24.82         4.85 o                         
  -2   4  14         16.23         12.50         4.69 o                         
  -1   4  14          1.25         -4.49         4.49 o                         
   0   4  14         99.84         92.89         6.40 o                         
   1   4  14        109.29        114.61         7.02 o                         
   2   4  14         10.05         21.30         5.25 o                         
   3   4  14          8.72          7.36         5.07 o                         
   4   4  14          0.20          8.29         5.40 o                         
   5   4  14          5.51          3.67         4.55 o                         
  -8   5  14         87.22         67.19         9.65 o                         
  -7   5  14         13.46          7.28         5.64 o                         
  -6   5  14          0.40          4.30         8.76 o                         
  -5   5  14          1.98         -3.17         5.66 o                         
  -4   5  14         84.80         98.43         6.97 o                         
  -3   5  14        357.58        354.00        11.40 o                         
  -2   5  14          3.21         11.44         4.80 o                         
  -1   5  14          0.92          9.27         4.41 o                         
   0   5  14         12.78         10.88         4.84 o                         
 -17   1  15          0.02         -5.24         5.24 o                         
 -16   1  15         28.55         38.33         5.11 o                         
 -15   1  15        112.30        104.26         5.85 o                         
 -14   1  15         53.52         45.05         4.43 o                         
 -13   1  15          0.02          4.58         3.66 o                         
 -12   1  15          0.96         -0.74         3.13 o                         
 -11   1  15         40.22         41.44         3.62 o                         
 -10   1  15         49.46         47.82         3.39 o                         
  -9   1  15        428.34        437.56         8.73 o                         
  -8   1  15        584.51        588.95        11.22 o                         
  -7   1  15          5.95          2.01         3.28 o                         
  -6   1  15        269.89        280.06         8.38 o                         
  -5   1  15        114.02        118.42         5.80 o                         
  -4   1  15          6.79          7.82         4.30 o                         
  -3   1  15         32.18         24.77         3.79 o                         
  -2   1  15        145.34        132.16         7.28 o                         
  -1   1  15         12.59         15.38         3.47 o                         
   0   1  15         47.85         48.30         3.45 o                         
   1   1  15          3.08          0.71         3.91 o                         
   2   1  15         45.68         48.74         3.79 o                         
   3   1  15          6.42         11.27         3.67 o                         
   4   1  15         13.70         14.77         4.36 o                         
   5   1  15         42.48         44.59         5.88 o                         
   6   1  15         12.44         10.75         3.97 o                         
   7   1  15        123.16        153.82         7.96 o                         
   8   1  15         13.15          8.43         4.45 o                         
   9   1  15         54.37         49.95         5.88 o                         
 -16   2  15          0.05         -5.89         5.89 o                         
 -15   2  15        209.58        218.56        11.09 o                         
 -14   2  15          0.45         -2.42         7.55 o                         
 -13   2  15         20.42         17.64         7.06 o                         
 -12   2  15          0.03         -0.51         4.14 o                         
 -11   2  15        127.95        140.74         8.54 o                         
 -10   2  15         64.57         68.75         6.20 o                         
  -9   2  15         21.64         16.85         4.32 o                         
  -8   2  15         52.53         51.35         6.44 o                         
  -7   2  15         19.83         18.20         4.01 o                         
  -6   2  15          2.80         13.34         3.63 o                         
  -5   2  15        109.43        118.40         5.50 o                         
  -4   2  15          0.02          3.68         3.19 o                         
  -3   2  15         54.04         53.11         3.84 o                         
  -2   2  15        167.68        175.17         5.91 o                         
  -1   2  15        103.17         87.67         4.28 o                         
   0   2  15        111.01         99.97         7.34 o                         
   1   2  15          1.59          9.98         3.56 o                         
   2   2  15          0.10          3.87         3.79 o                         
   3   2  15         44.84         39.25         3.73 o                         
   4   2  15         37.42         44.69         4.55 o                         
   5   2  15         33.83         39.07         5.21 o                         
   6   2  15         54.19         57.42         4.61 o                         
   7   2  15         21.37         20.53         4.34 o                         
   8   2  15          6.63          3.30         4.29 o                         
 -14   3  15          7.08          9.01         6.27 o                         
 -13   3  15          5.89          5.22         6.14 o                         
 -12   3  15         20.49         22.54         6.17 o                         
 -11   3  15         35.24         41.32         5.44 o                         
 -10   3  15        158.92        140.41         8.85 o                         
  -9   3  15        190.05        173.27         9.45 o                         
  -8   3  15        100.03        104.64         7.45 o                         
  -7   3  15         32.84         37.65         6.62 o                         
  -6   3  15        103.55        103.66         5.48 o                         
  -5   3  15         89.44         89.06         6.12 o                         
  -4   3  15        197.32        197.66         8.06 o                         
  -3   3  15          6.10          5.53         4.36 o                         
  -2   3  15        139.56        146.18         8.06 o                         
  -1   3  15        199.76        211.41         8.83 o                         
   0   3  15         21.02         25.89         4.92 o                         
   1   3  15         10.93         12.58         4.48 o                         
   2   3  15        125.71        125.74         7.23 o                         
   3   3  15         18.56         21.26         4.85 o                         
   4   3  15        502.14        523.05        11.65 o                         
   5   3  15          0.94          5.89         4.70 o                         
   6   3  15        252.72        292.16        14.15 o                         
 -11   4  15         12.22          7.45         7.44 o                         
 -10   4  15         16.41         18.06        11.66 o                         
  -9   4  15        101.38         97.33         8.09 o                         
  -8   4  15          0.78         -5.28         5.28 o                         
  -7   4  15        168.20        168.28        10.02 o                         
  -6   4  15          3.28          0.50         5.54 o                         
  -5   4  15         40.48         40.01         6.00 o                         
  -4   4  15        157.20        154.23         7.81 o                         
  -3   4  15          2.39          3.60         4.74 o                         
  -2   4  15          2.71          4.84         5.68 o                         
  -1   4  15         67.65         61.77         5.92 o                         
   0   4  15          0.51         -4.81         4.81 o                         
   1   4  15        157.77        147.84        10.24 o                         
   2   4  15          0.01          0.22         5.13 o                         
 -16   0  16         50.20         47.02        11.66 o                         
 -15   0  16         52.26         43.87         6.92 o                         
 -14   0  16         38.56         23.58         9.46 o                         
 -13   0  16          0.90          0.64         4.20 o                         
 -12   0  16         26.28         28.37         4.59 o                         
 -11   0  16         16.94         17.52         4.32 o                         
 -10   0  16        627.38        651.39        12.37 o                         
  -9   0  16        222.50        240.49         9.82 o                         
  -8   0  16          0.33          0.57         7.84 o                         
  -7   0  16        977.09       1005.66        23.00 o                         
  -6   0  16        155.40        157.80        12.04 o                         
  -5   0  16          6.91          3.87         5.93 o                         
  -4   0  16          0.20         -3.25         5.54 o                         
  -3   0  16         18.28         14.27         6.00 o                         
  -2   0  16        521.60        499.55        30.79 o                         
  -1   0  16        241.56        254.26        14.15 o                         
   0   0  16         25.74         29.50         6.28 o                         
   1   0  16        408.90        395.42        12.10 o                         
   2   0  16        183.45        176.03        10.92 o                         
   3   0  16        403.35        410.25        21.22 o                         
   4   0  16          2.39          3.74         5.72 o                         
   5   0  16        226.92        264.39        12.00 o                         
   6   0  16        219.35        236.79        11.63 o                         
   7   0  16        940.29        983.57        20.77 o                         
 -16   1  16        126.33        121.94        10.66 o                         
 -15   1  16         12.31          6.80         4.41 o                         
 -14   1  16         61.96         69.31         4.91 o                         
 -13   1  16         78.53         83.97         8.00 o                         
 -12   1  16        131.22        143.01         6.85 o                         
 -11   1  16        183.61        184.05         6.20 o                         
 -10   1  16          3.73          5.76         3.82 o                         
  -9   1  16         46.97         41.52         6.58 o                         
  -8   1  16        228.86        245.95        14.35 o                         
  -7   1  16          1.50          9.71         4.05 o                         
  -6   1  16        347.75        363.20         9.63 o                         
  -5   1  16          0.55         -3.96         3.96 o                         
  -4   1  16         44.38         45.26         5.00 o                         
  -3   1  16         25.24         25.94         4.58 o                         
  -2   1  16         88.74         99.51         5.17 o                         
  -1   1  16         76.50         75.83         4.22 o                         
   0   1  16         59.80         56.30         3.92 o                         
   1   1  16        363.78        396.14         8.52 o                         
   2   1  16         96.25         90.10         5.31 o                         
   3   1  16         22.85         21.93         4.59 o                         
   4   1  16        436.03        443.42         9.37 o                         
   5   1  16        153.02        165.96         7.24 o                         
   6   1  16         76.00         71.32         5.73 o                         
 -14   2  16          2.04          0.87         5.85 o                         
 -13   2  16          0.21         -4.07         5.81 o                         
 -12   2  16          9.68         13.54         4.83 o                         
 -11   2  16        114.29        114.71         7.04 o                         
 -10   2  16         74.84         75.55         7.63 o                         
  -9   2  16        231.06        247.41        10.46 o                         
  -8   2  16          0.16         -5.85         5.85 o                         
  -7   2  16        265.66        285.63        10.69 o                         
  -6   2  16          0.29          8.33         4.79 o                         
  -5   2  16        374.96        409.66        10.38 o                         
  -4   2  16        150.04        150.10         7.87 o                         
  -3   2  16        117.10        120.80         7.36 o                         
  -2   2  16          5.11         -3.17         4.33 o                         
  -1   2  16         34.82         29.83         3.97 o                         
   0   2  16          4.79          3.37         4.35 o                         
   1   2  16          6.21          0.79         4.35 o                         
   2   2  16         21.02          8.02         3.88 o                         
   3   2  16        301.04        297.75         8.77 o                         
   4   2  16          1.49         -4.05         4.05 o                         
   5   2  16        269.49        308.03         9.24 o                         
 -12   3  16         86.73         77.91         7.79 o                         
 -11   3  16         18.81          7.57         5.92 o                         
 -10   3  16         59.78         58.03         9.22 o                         
  -9   3  16         14.78          9.02         5.67 o                         
  -8   3  16         97.24         79.93         9.38 o                         
  -7   3  16         65.46         52.85         6.54 o                         
  -6   3  16          5.00         -4.10         4.10 o                         
  -5   3  16         20.76         30.79         5.47 o                         
  -4   3  16         70.87         70.47         5.72 o                         
  -3   3  16          0.94         -4.01         4.52 o                         
  -2   3  16        201.93        212.23         9.43 o                         
  -1   3  16          9.36          8.44         4.93 o                         
   0   3  16         23.71         28.19         5.45 o                         
   1   3  16          0.03          1.90         4.74 o                         
   2   3  16         78.98         72.24         5.93 o                         
   3   3  16          3.12          6.31         5.98 o                         
  -7   4  16          2.13          5.73        10.13 o                         
  -6   4  16         12.76         30.14        12.52 o                         
  -5   4  16         72.58         75.69         6.87 o                         
  -4   4  16          2.08         -2.64         6.98 o                         
  -3   4  16         23.18         21.27         5.77 o                         
 -13   1  17        163.29        162.14         8.90 o                         
 -12   1  17         71.08         59.10         5.39 o                         
 -11   1  17         48.07         36.26         5.02 o                         
 -10   1  17        260.27        239.62        10.08 o                         
  -9   1  17         12.43         15.50         9.14 o                         
  -8   1  17         24.29         21.34         7.13 o                         
  -7   1  17        298.66        296.02         8.76 o                         
  -6   1  17         10.46          2.54         6.46 o                         
  -5   1  17          0.38          1.45         4.33 o                         
  -4   1  17          7.85          3.76         3.97 o                         
  -3   1  17          0.68         -0.48         3.55 o                         
  -2   1  17          9.02          8.51         3.80 o                         
  -1   1  17         15.94         13.07         4.27 o                         
   0   1  17          3.93         -3.37         4.14 o                         
   1   1  17         56.34         57.15         4.58 o                         
   2   1  17         11.45          4.69         4.05 o                         
   3   1  17          1.13          0.32         5.31 o                         
   4   1  17          0.18          9.04         4.56 o                         
 -12   2  17        207.03        202.77        11.84 o                         
 -11   2  17          4.10          6.17         5.12 o                         
 -10   2  17        165.13        165.52         8.94 o                         
  -9   2  17        126.83        121.09         9.80 o                         
  -8   2  17         65.34         68.44         6.83 o                         
  -7   2  17         12.38         22.85         5.42 o                         
  -6   2  17        152.00        154.31         9.17 o                         
  -5   2  17         10.48          5.23         4.74 o                         
  -4   2  17        134.67        127.99         7.89 o                         
  -3   2  17          2.15         12.52         5.20 o                         
  -2   2  17         30.07         30.64         4.93 o                         
  -1   2  17          0.12         -1.31         4.98 o                         
   0   2  17        297.33        299.85         9.71 o                         
   1   2  17          0.00          1.15         4.52 o                         
   2   2  17         52.49         56.29         6.47 o                         
  -8   3  17         44.45         28.90         6.39 o                         
  -7   3  17          1.00          7.85         5.83 o                         
  -6   3  17         25.00         19.92         6.39 o                         
  -5   3  17        154.35        127.13        10.55 o                         
  -4   3  17         27.20         25.69         5.98 o                         
  -3   3  17         61.56         46.34         5.77 o                         
  -2   3  17          0.66          0.36         5.13 o                         
  -1   3  17        150.51        131.91        26.19 o                         
 -11   0  18        171.27        114.53        14.42 o                         
 -10   0  18        334.38        286.62        20.46 o                         
  -9   0  18          3.16          5.35         9.56 o                         
  -8   0  18        127.42        127.72        23.32 o                         
  -7   0  18         43.20         51.23        10.51 o                         
  -6   0  18         25.65          8.22         9.37 o                         
  -5   0  18        118.44         71.31        11.47 o                         
  -4   0  18         36.77         35.09         7.54 o                         
  -3   0  18        287.82        304.40        18.16 o                         
  -2   0  18         10.26          3.20         7.10 o                         
  -1   0  18        183.46        211.54        22.56 o                         
   0   0  18        262.60        271.88        38.72 o                         
   1   0  18         85.76         99.41        13.95 o                         
 -10   1  18         16.75         16.56         6.41 o                         
  -9   1  18        216.21        229.28        13.91 o                         
  -8   1  18          8.95         19.88        10.51 o                         
  -7   1  18          9.78         -6.59         6.59 o                         
  -6   1  18         87.50         86.94         7.38 o                         
  -5   1  18         28.61         33.58         6.11 o                         
  -4   1  18         12.71         12.27         4.52 o                         
  -3   1  18         21.00         21.45         5.54 o                         
  -2   1  18          8.44          4.11         4.26 o                         
  -1   1  18        134.00        156.31         7.51 o                         
   0   1  18        109.43        100.97         7.86 o                         
  -7   2  18         23.60         28.19         8.24 o                         
  -6   2  18         47.78         53.65         7.19 o                         
  -5   2  18          0.49          4.60         5.13 o                         
  -4   2  18        160.21        164.01        13.20 o                         
  -3   2  18          0.87          2.68         7.56 o                         
                                                                                
